# Supplementary material for: Transcriptomic comparison of bone marrow CD34 + cells and peripheral blood neutrophils from ET patients with JAK2 or CALR mutations
Source: BMC Genom Data. 2023 Aug 7;24:40. doi: 10.1186/s12863-023-01142-5 (PMC10408115; doi:10.1186/s12863-023-01142-5)
Supplement: Supplementary file 1 — Supplementary Material 1: Table S1. Biological and clinical characteristics of the patients included in the study. [file 12863_2023_1142_MOESM1_ESM.xlsx]

## Sheet: Hoja1
Table S1. Biological and clinical characteristics of the patients included in the study.
GEO Accession	Accession	Sex	Disease	Type of mutation
GSE54644 Peripheral blood neutrophils	GSM1320537	Not provided	ET	CALRmut
	GSM1320548	Not provided	ET	CALRmut
	GSM1320570	Not provided	ET	CALRmut
	GSM1320576	Not provided	ET	CALRmut
	GSM1320583	Not provided	ET	CALRmut
	GSM1320585	Not provided	ET	CALRmut
	GSM1320590	Not provided	ET	CALRmut
	GSM1320598	Not provided	ET	CALRmut
	GSM1320603	Not provided	ET	CALRmut
	GSM1320604	Not provided	ET	CALRmut
	GSM1320606	Not provided	ET	CALRmut
	GSM1320609	Not provided	ET	CALRmut
	GSM1320610	Not provided	ET	CALRmut
	GSM1320615	Not provided	ET	CALRmut
	GSM1320526	Not provided	ET	JAK2V617F heterozygous
	GSM1320528	Not provided	ET	JAK2V617F heterozygous
	GSM1320531	Not provided	ET	JAK2V617F heterozygous
	GSM1320532	Not provided	ET	JAK2V617F heterozygous
	GSM1320538	Not provided	ET	JAK2V617F heterozygous
	GSM1320542	Not provided	ET	JAK2V617F homozygous
	GSM1320543	Not provided	ET	JAK2V617F heterozygous
	GSM1320547	Not provided	ET	JAK2V617F homozygous
	GSM1320552	Not provided	ET	JAK2V617F heterozygous
	GSM1320553	Not provided	ET	JAK2V617F heterozygous
	GSM1320563	Not provided	ET	JAK2V617F heterozygous
	GSM1320566	Not provided	ET	JAK2V617F heterozygous
	GSM1320579	Not provided	ET	JAK2V617F heterozygous
	GSM1320581	Not provided	ET	JAK2V617F heterozygous
	GSM1320586	Not provided	ET	JAK2V617F heterozygous
	GSM1320591	Not provided	ET	JAK2V617F heterozygous
	GSM1320594	Not provided	ET	JAK2V617F heterozygous
	GSM1320595	Not provided	ET	JAK2V617F heterozygous
	GSM1320596	Not provided	ET	JAK2V617F heterozygous
	GSM1320602	Not provided	ET	JAK2V617F heterozygous
	GSM1320608	Not provided	ET	JAK2V617F heterozygous
	GSM1320611	Not provided	ET	JAK2V617F heterozygous
	GSM1320612	Not provided	ET	JAK2V617F heterozygous
	GSM1320613	Not provided	ET	JAK2V617F heterozygous
	GSM1320614	Not provided	ET	JAK2V617F heterozygous
	GSM1320617	Not provided	Disease-free	WT
	GSM1320618	Not provided	Disease-free	WT
	GSM1320619	Not provided	Disease-free	WT
	GSM1320620	Not provided	Disease-free	WT
	GSM1320621	Not provided	Disease-free	WT
	GSM1320622	Not provided	Disease-free	WT
	GSM1320623	Not provided	Disease-free	WT
	GSM1320624	Not provided	Disease-free	WT
	GSM1320625	Not provided	Disease-free	WT
	GSM1320626	Not provided	Disease-free	WT
	GSM1320627	Not provided	Disease-free	WT
GSE103237 Bone marrow CD34+ cells	GSM2758679	Male	ET	CALR L367FS52 (tipo I)
	GSM2758680	Female	ET	CALR 385insTTGTC (tipo II)
	GSM2758681	Male	ET	CALR 385insTTGTC (tipo II)
	GSM2758682	Male	ET	CALR E386del AGGA
	GSM2758683	Male	ET	CALR K391fs51 (tipo II)
	GSM2758684	Male	ET	CALR L367FS52 (tipo I)
	GSM2758685	Male	ET	CALR del52 (tipo I)
	GSM2758686	Female	ET	JAK2V617F
	GSM2758687	Female	ET	JAK2V617F
	GSM2758688	Female	ET	JAK2V617F
	GSM2758689	Female	ET	JAK2V617F
	GSM2758690	Male	ET	JAK2V617F
	GSM2758691	Female	ET	JAK2V617F
	GSM2758692	Male	ET	JAK2V617F
	GSM2758693	Female	ET	JAK2V617F
	GSM2758694	Male	ET	JAK2V617F
	GSM2758695	Male	ET	JAK2V617F
	GSM2758696	Female	ET	JAK2V617F
	GSM2758697	Female	ET	JAK2V617F
	GSM2758698	Female	ET	JAK2V617F
	GSM2758699	Female	ET	JAK2V617F
	GSM2758700	Female	ET	JAK2V617F
	GSM2758701	Female	ET	JAK2V617F
	GSM2758702	Male	ET	JAK2V617F
	GSM2758729	Not provided	Disease-free	WT
	GSM2758730	Not provided	Disease-free	WT
	GSM2758731	Not provided	Disease-free	WT
	GSM2758732	Not provided	Disease-free	WT
	GSM2758733	Not provided	Disease-free	WT
	GSM2758734	Not provided	Disease-free	WT
	GSM2758735	Not provided	Disease-free	WT
	GSM2758736	Not provided	Disease-free	WT
	GSM2758737	Not provided	Disease-free	WT
	GSM2758738	Not provided	Disease-free	WT
	GSM2758739	Not provided	Disease-free	WT
	GSM2758740	Not provided	Disease-free	WT
	GSM2758741	Not provided	Disease-free	WT
	GSM2758742	Not provided	Disease-free	WT
	GSM2758743	Not provided	Disease-free	WT
GSE156336 Peripheral blood mononuclear cells	GSM4729196	Not provided	ET	CALRmut
	GSM4729197	Not provided	ET	CALRmut
	GSM4729198	Not provided	ET	CALRmut
	GSM4729203	Not provided	ET	JAK2mut
	GSM4729204	Not provided	ET	JAK2mut
	GSM4729205	Not provided	ET	JAK2mut
	GSM4729199	Not provided	Disease-free	WT
	GSM4729200	Not provided	Disease-free	WT
	GSM4729201	Not provided	Disease-free	WT
	GSM4729202	Not provided	Disease-free	WT
