# Supplementary material for: Transcriptomic comparison of bone marrow CD34 + cells and peripheral blood neutrophils from ET patients with JAK2 or CALR mutations
Source: BMC Genom Data. 2023 Aug 7;24:40. doi: 10.1186/s12863-023-01142-5 (PMC10408115; doi:10.1186/s12863-023-01142-5)
Supplement: Supplementary file 2 — Supplementary Material 2: Table S2. Results of microarray analysis when comparing CALR-mutated ET patients vs. healthy donors. Non-differentially expressed genes are shaded in red (adjusted p-value > 0.01). [file 12863_2023_1142_MOESM2_ESM.xlsx]

## Sheet: Hoja1
Table S2. Results of microarray analysis when comparing CALR-mutated ET patients vs. healthy donors. Non-differentially expressed genes are shaded in red (adjusted p-value > 0.01)
GSE103237; bone marrow CD34+ cells					GSE54644; peripheral blood neutrophils
ID	Gene	log2FC	p-value	adjusted p-value (FDR)	ID	Gene	log2FC	p-value	adjusted p-value (FDR)
AFFX-ThrX-3_at	---	2.93398	1.23e-11	5.62e-07	212912_at	RPS6KA2	0.525531	3.22e-10	7.39e-06
11721438_s_at	DEFA1 /// DEFA1B /// DEFA3	8.20376	3.33e-11	5.62e-07	217713_x_at	DKFZP566N034	1.00232	2.45e-09	1.431e-05
AFFX-r2-Bs-thr-3_s_at	---	3.14313	3.42e-11	5.62e-07	203552_at	MAP4K5	0.767823	3.9e-09	1.431e-05
AFFX-DapX-3_at	---	3.25665	8.62e-11	8.52e-07	215665_at	HSD3B2	0.374252	4.61e-09	1.431e-05
11751557_s_at	MED27	-1.05044	8.47e-11	8.52e-07	212796_s_at	KIAA1055	1.37113	4.3e-09	1.431e-05
11719024_at	ZNF652	-0.939011	1.37e-10	1.13e-06	33494_at	ETFDH	0.33017	4.99e-09	1.431e-05
11749285_a_at	IL12RB2	-1.4425	1.86e-10	1.22e-06	208806_at	CHD3	1.10982	3.84e-09	1.431e-05
AFFX-r2-Bs-dap-3_at	---	2.96795	1.98e-10	1.22e-06	221806_s_at	FLJ10707	1.84075	2.28e-09	1.431e-05
11727902_a_at	EPB41L2	-1.10418	3.08e-10	1.57e-06	39313_at	WNK1	0.422979	6.38e-09	1.626e-05
11758595_at	NBEA	-0.994978	3.76e-10	1.57e-06	211613_s_at	GPD2	0.32429	7.81e-09	1.629e-05
11725310_at	CRISP3	4.20222	3.81e-10	1.57e-06	201623_s_at	DARS	1.42	7.65e-09	1.629e-05
AFFX-LysX-3_at	---	2.57008	3.59e-10	1.57e-06	215474_at	FLJ32440	0.621168	1.03e-08	1.971e-05
11763683_a_at	ARL6IP4	-0.915232	4.25e-10	1.62e-06	210755_at	HGF	0.475297	1.15e-08	2.03e-05
11725138_at	S100A12	5.54387	5.85e-10	2.02e-06	220546_at	FLJ11783	0.722029	1.68e-08	2.267e-05
11724366_a_at	PPIP5K1	-0.976387	6.51e-10	2.02e-06	219972_s_at	C14orf135	0.485606	1.61e-08	2.267e-05
11753712_x_at	HBB	2.44207	6.55e-10	2.02e-06	212754_s_at	KIAA1040	1.76301	1.64e-08	2.267e-05
11732849_x_at	PRELID2	-0.845616	7.67e-10	2.18e-06	204478_s_at	RABIF	-1.47289	1.42e-08	2.267e-05
11742080_a_at	SMARCD2	-1.27501	8.05e-10	2.18e-06	202794_at	INPP1	1.36824	2.01e-08	2.559e-05
11758685_s_at	CEACAM8	5.17117	8.98e-10	2.18e-06	202805_s_at	ABCC1	0.866524	2.35e-08	2.562e-05
11723103_x_at	GNB4	-1.19686	1.06e-09	2.18e-06	204573_at	CROT	0.582782	2.3e-08	2.562e-05
11729958_at	SDK2	-1.51432	8.65e-10	2.18e-06	222316_at	VDP	0.494505	2.14e-08	2.562e-05
11742034_a_at	ERG	-1.44413	1.15e-09	2.18e-06	203791_at	DMXL1	0.422973	2.55e-08	2.563e-05
AFFX-PheX-3_at	---	1.91206	1.04e-09	2.18e-06	213313_at	RABGAP1	1.30853	2.57e-08	2.563e-05
AFFX-r2-Bs-dap-M_at	---	3.27769	1.11e-09	2.18e-06	207901_at	IL12B	0.239646	2.92e-08	2.796e-05
AFFX-r2-Bs-phe-3_at	---	2.61212	1.06e-09	2.18e-06	205233_s_at	PAFAH2	0.492444	3.12e-08	2.867e-05
11734881_x_at	TAF15	-0.887752	1.05e-09	2.18e-06	213953_at	KRT20	0.253427	3.25e-08	2.872e-05
11749796_a_at	ERGIC1	-1.18662	1.24e-09	2.27e-06	203333_at	KIFAP3	0.786152	3.69e-08	2.979e-05
11753812_x_at	HMGN1	-1.22838	1.36e-09	2.37e-06	204925_at	CTNS	0.710576	3.74e-08	2.979e-05
11755001_a_at	ARHGAP32	-0.936684	1.4e-09	2.37e-06	213438_at	NFASC	0.301581	3.76e-08	2.979e-05
11716885_x_at	BANF1	-0.937966	1.44e-09	2.37e-06	216885_s_at	WDR42A	0.628517	4.03e-08	3.081e-05
11726688_at	CAMP	5.27572	1.52e-09	2.43e-06	202111_at	SLC4A2	0.800981	4.27e-08	3.122e-05
11715348_x_at	HBB	2.15769	1.68e-09	2.59e-06	212917_x_at	RECQL	0.520861	4.35e-08	3.122e-05
11763773_a_at	ITM2C	-1.93371	2.26e-09	3.38e-06	217586_x_at		0.708934	5.1e-08	3.391e-05
11721376_at	BCL2	-1.66514	3.4e-09	4.94e-06	221938_x_at	THRAP5	-1.0676	5.17e-08	3.391e-05
11720857_a_at	INSR	-0.92375	3.61e-09	5.09e-06	204028_s_at	RABGAP1	1.33031	5.16e-08	3.391e-05
11750382_a_at	ACIN1	-0.78101	4.03e-09	5.29e-06	53987_at	RANBP10	0.60398	5.99e-08	3.56e-05
11727808_s_at	FECH	1.00153	3.89e-09	5.29e-06	211127_x_at	EDA	0.270732	5.76e-08	3.56e-05
11732546_at	DEFA4	5.77002	4.35e-09	5.29e-06	217549_at		1.43697	5.74e-08	3.56e-05
11716884_a_at	BANF1	-0.802813	4.22e-09	5.29e-06	209190_s_at	DIAPH1	1.10862	6.05e-08	3.56e-05
11732236_a_at	GYPA /// GYPB	2.85119	4.5e-09	5.29e-06	216944_s_at	ITPR1	0.58512	6.7e-08	3.577e-05
AFFX-DapX-M_at	---	3.11851	4.48e-09	5.29e-06	213355_at	ST3GAL6	1.31076	6.29e-08	3.577e-05
11742869_a_at	PBXIP1	-1.01603	4.21e-09	5.29e-06	213480_at	VAMP4	1.26028	6.48e-08	3.577e-05
11750486_x_at	HDAC8	-0.595394	4.8e-09	5.51e-06	201199_s_at	PSMD1	1.11945	6.57e-08	3.577e-05
11746748_a_at	ERG	-0.970499	5.07e-09	5.56e-06	202677_at	RASA1	1.43824	7.09e-08	3.695e-05
11740348_at	TTC24	-1.01142	5.03e-09	5.56e-06	215577_at	UBE2E1	1.44166	7.6e-08	3.789e-05
11723193_s_at	LTF	5.79739	6.3e-09	6.76e-06	220719_at	FLJ13769	0.373388	7.47e-08	3.789e-05
11748064_x_at	UBAP2	-0.904499	6.7e-09	6.89e-06	205051_s_at	KIT	0.662371	8.05e-08	3.877e-05
11758430_s_at	SLC4A1	2.78881	6.62e-09	6.89e-06	212616_at	CHD9	1.70638	8.34e-08	3.877e-05
11723102_at	GNB4	-1.28473	6.91e-09	6.96e-06	201413_at	HSD17B4	1.60591	8.35e-08	3.877e-05
11753823_a_at	S100A8	4.92118	7.59e-09	7.32e-06	213618_at	CENTD1	1.50119	8.45e-08	3.877e-05
11759938_a_at	ITFG2	-1.08986	8.04e-09	7.32e-06	218757_s_at	UPF3B	0.455583	8.95e-08	3.933e-05
AFFX-r2-Bs-lys-3_at	---	2.35421	7.98e-09	7.32e-06	204052_s_at	SFRP4	0.316166	9.08e-08	3.933e-05
11722568_at	NT5C2	-1.38282	8.39e-09	7.32e-06	211996_s_at	LOC23117 /// DKFZp547E087 /// LOC348162 /// LOC440354 /// LOC613037	1.61919	8.95e-08	3.933e-05
11757634_a_at	LCN2	4.37532	8.39e-09	7.32e-06	221231_s_at	C14orf102	0.437711	9.6e-08	4.08e-05
11722848_a_at	PPP3CA	-0.787174	7.68e-09	7.32e-06	34031_i_at	KRIT1	0.546693	1.06e-07	4.351e-05
11739118_a_at	CNPY3	-1.29979	8.44e-09	7.32e-06	219171_s_at	ZNF236	0.25329	1.06e-07	4.351e-05
11729155_at	CEACAM6	3.0337	8.45e-09	7.32e-06	215364_s_at	KIAA0467	0.643921	1.15e-07	4.364e-05
11736147_s_at	LYRM2 /// ZC3H11A	-0.839689	8.98e-09	7.65e-06	220730_at	FLJ12986	0.397324	1.18e-07	4.364e-05
11748512_x_at	RNF220	-1.04236	9.45e-09	7.78e-06	39705_at	SIN3B	0.768475	1.12e-07	4.364e-05
11718080_a_at	BCL2L11	1.25711	9.41e-09	7.78e-06	206429_at	F2RL1	-2.07805	1.13e-07	4.364e-05
11749241_a_at	RPP14	-0.616381	1.02e-08	8.28e-06	221031_s_at	DKFZP434F0318	0.340314	1.15e-07	4.364e-05
11715347_s_at	HBB /// HBD	1.55901	1.04e-08	8.31e-06	204461_x_at	RAD1	0.489116	1.18e-07	4.364e-05
11753459_x_at	HNRNPA1	-1.10596	1.08e-08	8.43e-06	219683_at	FZD3	0.26789	1.2e-07	4.364e-05
11737427_at	IL12RB2	-1.03471	1.14e-08	8.77e-06	219736_at	TRIM36	0.316301	1.24e-07	4.446e-05
11721377_x_at	BCL2	-1.64981	1.18e-08	9e-06	202513_s_at	PPP2R5D	0.783331	1.33e-07	4.56e-05
11756658_a_at	MGC29506	-1.87837	1.23e-08	9.19e-06	212255_s_at	ATP2C1	0.39628	1.33e-07	4.56e-05
11724283_a_at	ANXA3	3.7761	1.26e-08	9.28e-06	202661_at	ITPR2	0.450172	1.31e-07	4.56e-05
11716523_at	S100A9	5.22266	1.3e-08	9.29e-06	218423_x_at	VPS54	0.915507	1.51e-07	4.8e-05
AFFX-r2-Bs-phe-M_at	---	2.6431	1.3e-08	9.29e-06	219581_at	TSEN2	0.347342	1.5e-07	4.8e-05
11720498_at	CDC42EP3	1.18385	1.32e-08	9.29e-06	215542_at		0.338292	1.46e-07	4.8e-05
11726810_s_at	C19orf77	-1.06756	1.34e-08	9.3e-06	204005_s_at	PAWR	0.271657	1.47e-07	4.8e-05
11728494_at	ZNF197	-1.46495	1.38e-08	9.47e-06	203110_at	PTK2B	1.19826	1.45e-07	4.8e-05
11721146_a_at	MKI67	-1.37454	1.42e-08	9.58e-06	214441_at	STX6	0.931369	1.54e-07	4.85e-05
11715734_a_at	NIPSNAP1	-0.924067	1.56e-08	1.04e-05	218687_s_at	MUC13	0.315931	1.63e-07	4.987e-05
11719504_a_at	DHX36	-1.07485	1.66e-08	1.09e-05	208072_s_at	DGKD	1.44627	1.62e-07	4.987e-05
11722713_a_at	XPA	-0.715914	1.68e-08	1.09e-05	204353_s_at	POT1	0.437748	1.71e-07	5.093e-05
11719693_a_at	LARP7	-0.864066	1.85e-08	1.19e-05	214690_at	TAF1B	0.302714	1.71e-07	5.093e-05
11760499_at	ZNF451	-1.19132	1.92e-08	1.2e-05	220038_at	SGK3	0.282587	1.74e-07	5.125e-05
11717356_at	RTF1	-0.627913	1.9e-08	1.2e-05	210942_s_at	ST3GAL6	1.32682	1.77e-07	5.147e-05
11738208_a_at	ALAS2	2.44757	2.08e-08	1.27e-05	220897_at		0.333584	1.97e-07	5.646e-05
11733092_x_at	FOXRED2	-1.4103	2.07e-08	1.27e-05	212522_at	PDE8A	0.887656	2.06e-07	5.718e-05
11725009_a_at	EPB42	2.22011	2.26e-08	1.36e-05	209429_x_at	EIF2B4	0.734767	2.09e-07	5.718e-05
11764005_at	---	-0.457905	2.37e-08	1.37e-05	221203_s_at	YEATS2	0.541453	2.04e-07	5.718e-05
11723646_x_at	TAF15	-0.853254	2.32e-08	1.37e-05	210491_at		0.241492	2.08e-07	5.718e-05
11729344_at	BPI	3.30532	2.36e-08	1.37e-05	210970_s_at	IBTK	0.515923	2.26e-07	6.031e-05
11753208_x_at	EGFL7	-1.11938	2.52e-08	1.42e-05	200854_at	NCOR1	1.07248	2.24e-07	6.031e-05
11717684_at	RBM15B	-0.804248	2.48e-08	1.42e-05	208607_s_at	SAA1 /// SAA2	0.296976	2.33e-07	6.148e-05
11729203_a_at	PLXND1	-1.03164	2.51e-08	1.42e-05	54037_at	HPS4	0.365194	2.54e-07	6.613e-05
11720034_x_at	CASP2	-0.750221	2.57e-08	1.42e-05	212621_at	KIAA0286	0.473185	2.66e-07	6.849e-05
11731230_a_at	RPUSD3	-1.05393	2.61e-08	1.43e-05	219933_at	GLRX2	-1.09327	2.7e-07	6.885e-05
11751747_a_at	ERG	-1.38891	2.65e-08	1.44e-05	202970_at	DYRK2	0.672802	2.78e-07	7.01e-05
11724202_s_at	SNRPD1	-0.811488	2.72e-08	1.46e-05	209975_at	CYP2E1	0.31562	2.82e-07	7.021e-05
11725439_at	HBD	2.14501	2.83e-08	1.47e-05	214902_x_at	FLJ42393	0.994507	2.88e-07	7.11e-05
11756431_s_at	TXNIP	1.16057	2.86e-08	1.47e-05	212746_s_at	KIAA0470	1.75951	3.04e-07	7.181e-05
11726124_at	TCN1	2.86117	2.83e-08	1.47e-05	208085_s_at	ARHGAP6	0.344841	2.96e-07	7.181e-05
11756134_a_at	FHL2	1.18592	2.81e-08	1.47e-05	219764_at	FZD10	0.231967	3.02e-07	7.181e-05
11744852_a_at	FAM30A /// KIAA0125	-1.00611	2.95e-08	1.49e-05	203446_s_at	OCRL	0.281304	2.99e-07	7.181e-05
11717102_a_at	SLC38A1	-2.44058	2.93e-08	1.49e-05	36566_at	CTNS	0.494927	3.22e-07	7.318e-05
11749062_a_at	ERG	-0.953964	2.98e-08	1.49e-05	218536_at	MRS2L	0.26854	3.2e-07	7.318e-05
11725252_at	FAM120C	-0.690458	3.04e-08	1.5e-05	217387_at	CAPN6	0.260547	3.13e-07	7.318e-05
11742957_a_at	SMARCA4	-0.779542	3.12e-08	1.52e-05	208423_s_at	MSR1	0.267608	3.17e-07	7.318e-05
11753979_s_at	RAB13	-0.91296	3.19e-08	1.54e-05	209209_s_at	PLEKHC1	0.366859	3.3e-07	7.34e-05
11718304_s_at	MYO18A /// TIAF1	-1.40693	3.61e-08	1.73e-05	204569_at	ICK	0.280224	3.27e-07	7.34e-05
11718347_a_at	S100P	3.83325	3.66e-08	1.74e-05	217858_s_at	ARMCX3	1.42649	3.39e-07	7.4e-05
11763723_a_at	SRRT	-1.18954	3.76e-08	1.77e-05	AFFX-HUMRGE/M10098_5_at		-2.41627	3.38e-07	7.4e-05
11747292_x_at	HMGN1	-0.907615	3.91e-08	1.8e-05	205768_s_at	SLC27A2	0.347675	3.43e-07	7.426e-05
11740018_a_at	INSR	-0.760821	3.87e-08	1.8e-05	203603_s_at	ZFHX1B	1.03882	3.53e-07	7.557e-05
11718157_s_at	PTX3	2.37591	4.06e-08	1.86e-05	202630_at	APPBP2	0.499181	3.56e-07	7.557e-05
11728013_s_at	RIMKLB	-0.807108	4.13e-08	1.87e-05	210517_s_at	AKAP12	0.32403	3.59e-07	7.557e-05
11719998_a_at	SYNJ2BP	-0.895129	4.77e-08	2.12e-05	208935_s_at	LGALS8	1.79727	3.65e-07	7.604e-05
11751742_x_at	MED6	-1.03719	4.76e-08	2.12e-05	203553_s_at	MAP4K5	0.69194	3.69e-07	7.637e-05
11740135_s_at	USP40	-0.75457	4.94e-08	2.17e-05	204318_s_at	GTSE1	0.326606	3.8e-07	7.778e-05
11729216_at	PIGX	-0.900052	5.01e-08	2.17e-05	210165_at	DNASE1	0.354359	3.97e-07	7.986e-05
11749256_a_at	RRP1	-0.789518	4.98e-08	2.17e-05	218501_at	ARHGEF3	0.997989	3.95e-07	7.986e-05
11761825_x_at	CDK13	-1.40066	5.29e-08	2.27e-05	218014_at	PCNT1	0.959354	4.13e-07	8.167e-05
11722480_a_at	FGR	2.74977	5.37e-08	2.28e-05	203408_s_at	SATB1	1.12924	4.11e-07	8.167e-05
11740528_a_at	AFF3	-1.72048	5.39e-08	2.28e-05	210867_at	CNOT4	0.353052	4.4e-07	8.202e-05
11756917_a_at	ZNF618	-0.781516	5.49e-08	2.29e-05	206442_at	SEMG1	0.418963	4.35e-07	8.202e-05
11719827_a_at	QPCT	2.85657	5.59e-08	2.29e-05	210868_s_at	ELOVL6	0.333217	4.36e-07	8.202e-05
11743178_at	RSF1	-0.990079	5.62e-08	2.29e-05	206392_s_at	RARRES1	0.350996	4.39e-07	8.202e-05
200041_PM_s_at	BAT1	-0.773482	5.56e-08	2.29e-05	201164_s_at	PUM1	1.06297	4.34e-07	8.202e-05
11729595_x_at	PRPF4	-1.04368	5.69e-08	2.3e-05	207417_s_at	ZNF177	0.257727	4.31e-07	8.202e-05
11732235_a_at	GYPA /// GYPB	1.37968	5.82e-08	2.32e-05	216441_at		0.279261	4.37e-07	8.202e-05
11723592_at	LRRC8C	-1.21633	5.81e-08	2.32e-05	219696_at	FLJ20054	1.09778	4.49e-07	8.312e-05
11754267_x_at	HBA1 /// HBA2	5.49068	5.98e-08	2.33e-05	219106_s_at	KBTBD10	0.249068	4.53e-07	8.312e-05
AFFX-r2-Bs-thr-M_s_at	---	2.22335	6.03e-08	2.33e-05	214724_at	DIXDC1	0.34226	4.6e-07	8.373e-05
11760500_x_at	ZNF451	-1.24913	6.03e-08	2.33e-05	216769_x_at	C9orf150	0.275716	4.64e-07	8.378e-05
11715527_x_at	BAT1	-0.951391	6.05e-08	2.33e-05	215600_x_at	FBXW12	0.930095	4.68e-07	8.383e-05
11736229_a_at	CRIM1	-0.92801	6.73e-08	2.58e-05	217653_x_at		0.816879	4.75e-07	8.454e-05
11743778_a_at	HERC2	-0.771597	6.9e-08	2.62e-05	218469_at	GREM1	0.228724	4.93e-07	8.707e-05
11762694_x_at	DNAJB9	-0.883272	7.12e-08	2.69e-05	221571_at	TRAF3	1.59869	5.11e-07	8.79e-05
11733953_x_at	GBP4	-1.95706	7.41e-08	2.76e-05	201985_at	KIAA0196	1.03375	5.17e-07	8.79e-05
11754211_a_at	PPIG	-1.26249	7.44e-08	2.76e-05	212400_at	C9orf132	1.36475	5.09e-07	8.79e-05
11732805_at	EPX	0.829718	7.61e-08	2.81e-05	215529_x_at	C21orf106	1.182	5.17e-07	8.79e-05
11720499_at	CDC42EP3	1.75771	7.87e-08	2.88e-05	213888_s_at	TRAF3IP3	1.60397	5.04e-07	8.79e-05
11723485_at	GTSF1	-1.57797	8.46e-08	2.94e-05	209246_at	ABCF2	0.402143	5.28e-07	8.902e-05
11748210_a_at	MMP8	1.66186	8.61e-08	2.94e-05	210230_at		0.468597	5.43e-07	9.034e-05
AFFX-r2-Bs-lys-M_at	---	2.08331	8.7e-08	2.94e-05	212428_at	KIAA0368	1.00663	5.43e-07	9.034e-05
11718400_a_at	PNP	1.00899	8.81e-08	2.94e-05	215350_at	SYNE1	0.286163	5.61e-07	9.267e-05
AFFX-PheX-M_at	---	2.10841	8.76e-08	2.94e-05	219341_at	CLN8	0.751753	5.71e-07	9.294e-05
11763302_at	LOC100128751	-1.49585	8.91e-08	2.94e-05	213142_x_at	LOC54103	1.98705	5.71e-07	9.294e-05
11759293_at	MLL	-1.01926	8.43e-08	2.94e-05	212688_at	PIK3CB	1.47803	5.83e-07	9.415e-05
11730371_a_at	EIF4E3	-1.11358	8.61e-08	2.94e-05	215315_at	ZNF549	0.28254	5.95e-07	9.543e-05
11723530_a_at	GOSR1	-0.599143	8.69e-08	2.94e-05	201864_at	GDI1	1.35358	6e-07	9.559e-05
11732125_s_at	COPA	-0.748524	8.92e-08	2.94e-05	213190_at	COG7	0.487775	6.06e-07	9.59e-05
11758062_s_at	STK32B	-1.16205	8.83e-08	2.94e-05	221008_s_at	AGXT2L1	0.248397	6.11e-07	9.605e-05
11726806_s_at	PTPMT1	-0.60608	8.98e-08	2.94e-05	211431_s_at	TYRO3	0.270762	6.17e-07	9.612e-05
11725360_a_at	SMAD4	0.743842	8.86e-08	2.94e-05	211093_at	PDE6C	0.184475	6.2e-07	9.612e-05
11746519_x_at	NOC2L	-0.581232	8.83e-08	2.94e-05	216437_at	EPC1	0.276825	6.3e-07	9.636e-05
11760947_at	POLK	-0.508104	8.83e-08	2.94e-05	218656_s_at	LHFP	0.292662	6.34e-07	9.636e-05
11732237_a_at	GYPA	0.480156	8.7e-08	2.94e-05	216339_s_at	TNXA /// TNXB	0.240236	6.29e-07	9.636e-05
11726652_a_at	ARHGAP32	-0.848334	9.08e-08	2.95e-05	210941_at	PCDH7	0.27817	6.42e-07	9.689e-05
11734287_at	HBM	3.37439	9.16e-08	2.96e-05	213506_at	F2RL1	-1.96868	6.59e-07	9.886e-05
11715518_a_at	MLEC	-0.710082	9.38e-08	2.99e-05	218662_s_at	HCAP-G	0.488481	6.65e-07	9.909e-05
11739401_a_at	CD74	-1.53619	9.36e-08	2.99e-05	203402_at	KCNAB2	1.31033	6.78e-07	9.974e-05
11715525_a_at	BAT1	-1.19366	9.51e-08	3.01e-05	211632_at		0.297102	6.76e-07	9.974e-05
11739066_s_at	MAZ	-1.0379	9.76e-08	3.07e-05	219802_at	FLJ22028	0.936243	7.03e-07	0.00010268
11727831_a_at	DDX42	-0.827228	9.93e-08	3.09e-05	203482_at	C10orf6	0.589471	7.15e-07	0.00010272
11743408_x_at	RBM25	-1.75229	9.95e-08	3.09e-05	215286_s_at	PHTF2	0.351283	7.1e-07	0.00010272
11735295_a_at	LRRK2	0.96831	1.01e-07	3.11e-05	221213_s_at	SUHW4	0.248553	7.16e-07	0.00010272
11742207_a_at	VCAN	2.33068	1.04e-07	3.18e-05	212704_at	ZCCHC11	1.22213	7.35e-07	0.0001048
11743166_at	ETV6	-1.10671	1.04e-07	3.18e-05	AFFX-HUMRGE/M10098_M_at		-1.75985	7.64e-07	0.00010757
11726330_a_at	SLC23A1	-1.61117	1.05e-07	3.19e-05	201645_at	TNC	0.252242	7.62e-07	0.00010757
11722360_a_at	SAFB	-0.7333	1.09e-07	3.23e-05	203943_at	KIF3B	1.12377	7.71e-07	0.0001079
11744282_at	PLBD1	3.64889	1.11e-07	3.23e-05	202705_at	CCNB2	0.40701	7.95e-07	0.00010991
11725309_at	CRISP3	1.26725	1.14e-07	3.23e-05	208798_x_at	GOLGA8A	2.24327	7.95e-07	0.00010991
11734844_a_at	MPHOSPH8	-0.97122	1.13e-07	3.23e-05	210265_x_at	LOC441628	0.344001	8.23e-07	0.00011305
11754669_a_at	ARG1	3.39975	1.16e-07	3.23e-05	203674_at	HELZ	1.2605	8.55e-07	0.00011676
11726070_s_at	MAP4K4	-0.899777	1.17e-07	3.23e-05	219435_at	FLJ22170	0.62501	8.69e-07	0.00011726
11757783_s_at	VCAN	3.21123	1.15e-07	3.23e-05	222111_at	KIAA1164	1.0983	8.68e-07	0.00011726
11746818_s_at	PGK1	0.504913	1.14e-07	3.23e-05	220861_at		0.304102	8.74e-07	0.00011726
11734080_x_at	ZNF667	-1.16921	1.17e-07	3.23e-05	202267_at	LAMC2	0.274497	9.38e-07	0.00012447
11727473_at	CLC	1.39124	1.09e-07	3.23e-05	217522_at	KCNV2	0.260101	9.33e-07	0.00012447
11748164_a_at	VCAN	3.17331	1.19e-07	3.23e-05	220296_at	GALNT10	0.397976	9.66e-07	0.00012682
11754357_a_at	FLNB	-0.834078	1.13e-07	3.23e-05	203324_s_at	CAV2	0.510649	9.67e-07	0.00012682
11721821_a_at	SRPK2	-0.70318	1.15e-07	3.23e-05	204165_at	WASF1	0.26255	9.86e-07	0.00012856
11758473_s_at	ZEB1	-1.58984	1.2e-07	3.23e-05	218599_at	REC8L1	1.26045	9.92e-07	0.00012862
11739356_a_at	ERG	-1.20803	1.19e-07	3.23e-05	210368_at	PCDHGB4 /// PCDHGA8	0.450308	1.02e-06	0.00013027
11723406_x_at	SCMH1	-1.40233	1.19e-07	3.23e-05	200857_s_at	NCOR1	1.06238	1.01e-06	0.00013027
11753704_a_at	STMN1	-1.06992	1.2e-07	3.23e-05	209053_s_at	WHSC1	0.396366	1.03e-06	0.00013167
11747804_s_at	CLK2	-0.862412	1.2e-07	3.23e-05	205586_x_at	VGF	0.548364	1.08e-06	0.00013318
11750534_x_at	CRYZL1	-0.684581	1.16e-07	3.23e-05	203597_s_at	WBP4	0.489233	1.06e-06	0.00013318
11745204_a_at	TPD52	-0.607832	1.19e-07	3.23e-05	202979_s_at	ZF	0.508883	1.07e-06	0.00013318
11735586_x_at	ZNF208	-0.791504	1.19e-07	3.23e-05	207304_at	ZNF45	0.311972	1.07e-06	0.00013318
11747669_x_at	ITM2C	-1.18824	1.23e-07	3.27e-05	204942_s_at	ALDH3B2	0.259382	1.09e-06	0.00013318
11717366_at	ZC3HAV1	-0.711123	1.24e-07	3.27e-05	209908_s_at	TGFB2	0.260962	1.08e-06	0.00013318
11740278_s_at	PAM	-0.65996	1.24e-07	3.27e-05	216786_at	LOC159110	0.285961	1.08e-06	0.00013318
11733883_at	TTF1	-0.904731	1.24e-07	3.27e-05	217671_at	RFX3	0.894014	1.14e-06	0.00013503
11753827_x_at	GYPB	1.33228	1.27e-07	3.32e-05	221192_x_at	ET	0.764031	1.12e-06	0.00013503
11746193_a_at	METTL3	-1.18961	1.31e-07	3.36e-05	213132_s_at	MT	-1.89739	1.15e-06	0.00013503
11723261_a_at	ZNF24	-1.14356	1.3e-07	3.36e-05	HC-AB011100_at	NA	1.92619	1.15e-06	0.00013503
11727146_at	GPR160	1.637	1.31e-07	3.36e-05	202251_at	PRPF3	0.98522	1.11e-06	0.00013503
11753179_s_at	FAM134B	-1.77322	1.31e-07	3.36e-05	AFFX-DapX-M_at		0.231533	1.14e-06	0.00013503
11719904_s_at	ANKRD40	-0.677232	1.34e-07	3.41e-05	205803_s_at	TRPC1	0.246242	1.12e-06	0.00013503
11729349_at	MMP8	3.9367	1.35e-07	3.42e-05	201744_s_at	LUM	0.235992	1.13e-06	0.00013503
11726432_a_at	OSBPL3	-1.05441	1.37e-07	3.46e-05	222150_s_at	LOC54103	1.83151	1.17e-06	0.00013704
11748311_s_at	VCAN	1.3708	1.38e-07	3.46e-05	212799_at	STX6	1.90705	1.19e-06	0.00013853
11760834_x_at	MED6	-1.39599	1.41e-07	3.52e-05	215013_s_at	USP34	0.399098	1.2e-06	0.00013853
11754550_s_at	LOC100132288 /// MAFIP /// TEKT4P1	0.54348	1.44e-07	3.54e-05	215445_x_at		0.313561	1.21e-06	0.00013853
11755157_x_at	KLHL8	-1.41955	1.44e-07	3.54e-05	204470_at	CXCL1	-1.42315	1.23e-06	0.00013853
11760461_at	SGOL1	-0.444598	1.43e-07	3.54e-05	205757_at	ENTPD5	0.361255	1.23e-06	0.00013853
11720703_at	MYL4	1.38084	1.45e-07	3.55e-05	202609_at	EPS8	0.277314	1.24e-06	0.00013853
11750714_a_at	CHD3	-0.807141	1.48e-07	3.55e-05	216369_at		0.264521	1.21e-06	0.00013853
11729582_s_at	CA1	1.79197	1.48e-07	3.55e-05	220726_at		0.327846	1.24e-06	0.00013853
11754048_a_at	ERH	-0.691915	1.47e-07	3.55e-05	217443_at		0.273731	1.23e-06	0.00013853
11730008_x_at	RETN	2.29653	1.48e-07	3.55e-05	218772_x_at	TMEM38B	0.337076	1.31e-06	0.00014555
11727816_at	UBASH3B	-1.70572	1.5e-07	3.57e-05	216469_at	LOC441955	0.251971	1.31e-06	0.00014555
11726565_at	COL17A1	1.10031	1.51e-07	3.59e-05	205871_at	PLGLB2 /// PLGLB1 /// PLGLA1	0.378525	1.33e-06	0.00014643
11721790_s_at	PTPRD	-1.69747	1.61e-07	3.8e-05	205222_at	EHHADH	0.248142	1.33e-06	0.00014643
11742415_a_at	BAHCC1	-1.44918	1.65e-07	3.87e-05	220702_at		1.11305	1.35e-06	0.00014727
11750908_a_at	ESR2	0.568103	1.65e-07	3.87e-05	213362_at	PTPRD	0.274258	1.36e-06	0.00014824
11722175_a_at	SF3B3	-0.628774	1.7e-07	3.95e-05	220228_at	AP4E1	0.315639	1.37e-06	0.00014825
11743020_at	ZSCAN29	-1.10514	1.71e-07	3.96e-05	215412_x_at	PMS2L2	0.601065	1.4e-06	0.00014933
11744420_at	C9orf45	-1.01589	1.73e-07	3.97e-05	220202_s_at	MNAB	1.03792	1.39e-06	0.00014933
11727871_at	PPM1K	-1.12324	1.73e-07	3.97e-05	220787_at		0.234916	1.39e-06	0.00014933
11740870_a_at	ZNF682	-1.16321	1.77e-07	4.05e-05	216392_s_at	SEC23IP	0.432507	1.42e-06	0.00015017
11751164_a_at	CPPED1	1.65991	1.79e-07	4.08e-05	220900_at	FLJ12078	0.349961	1.42e-06	0.00015017
11723985_a_at	PDCD11	-0.642347	1.82e-07	4.12e-05	203938_s_at	TAF1C	0.941465	1.44e-06	0.00015064
11753705_x_at	STMN1	-1.08574	1.83e-07	4.12e-05	201624_at	DARS	1.09536	1.44e-06	0.00015064
11736212_x_at	MRP63	-0.712977	1.84e-07	4.14e-05	202459_s_at	LPIN2	1.31701	1.44e-06	0.00015064
11717070_x_at	KTN1	-1.02428	1.86e-07	4.15e-05	207437_at	NOVA1	0.227284	1.46e-06	0.00015183
11722015_at	OLR1	1.76223	1.88e-07	4.15e-05	217385_at		0.260239	1.47e-06	0.00015203
11756412_a_at	NT5DC2	-1.21577	1.9e-07	4.15e-05	207477_at		0.246717	1.49e-06	0.00015343
11724240_at	TCF4	-1.58326	1.89e-07	4.15e-05	215791_at	ITSN1	0.317377	1.5e-06	0.00015344
11729351_a_at	MMP8	1.0985	1.87e-07	4.15e-05	215648_at	KIAA1068	0.397077	1.52e-06	0.00015413
11736599_a_at	DLG3	-0.534817	1.88e-07	4.15e-05	213463_s_at	KIAA0974	0.455711	1.51e-06	0.00015413
11733879_a_at	HMGXB4	-1.22711	1.92e-07	4.16e-05	214829_at	AASS	0.275645	1.52e-06	0.00015413
11746050_x_at	VPS52	-0.77252	1.92e-07	4.16e-05	218090_s_at	BRWD2	0.747337	1.56e-06	0.0001559
11755009_s_at	VCAN	3.8453	1.94e-07	4.17e-05	219048_at	PIGN	0.241586	1.55e-06	0.0001559
11749644_s_at	ZEB1	-2.06198	1.94e-07	4.17e-05	217027_x_at	KPNB1	0.579085	1.61e-06	0.00016076
11754733_a_at	TCF4	-2.3753	1.95e-07	4.17e-05	212808_at	NFATC2IP	0.830214	1.63e-06	0.0001608
11750079_a_at	ADRM1	-0.762432	1.96e-07	4.18e-05	212802_s_at	GAPVD1	1.29502	1.62e-06	0.0001608
11744889_a_at	LMNB1	-1.0673	1.97e-07	4.18e-05	218048_at	COMMD3	0.989926	1.64e-06	0.0001616
11750911_x_at	TAF15	-0.926744	2.07e-07	4.36e-05	205306_x_at	KMO	0.324844	1.65e-06	0.00016222
11727849_a_at	NIP7	-0.963373	2.07e-07	4.36e-05	222358_x_at		0.546281	1.67e-06	0.00016343
11747501_a_at	SMAD1	-2.1236	2.11e-07	4.4e-05	214964_at	KIAA1856	0.620565	1.72e-06	0.0001662
11761655_at	NPCDR1	-1.85631	2.11e-07	4.4e-05	215385_at	FTO	0.571466	1.71e-06	0.0001662
11725420_at	GRLF1	-0.572711	2.13e-07	4.43e-05	219317_at	POLI	0.959912	1.74e-06	0.00016784
11716277_a_at	CBX5	-1.73584	2.15e-07	4.44e-05	AFFX-TrpnX-3_at		0.243244	1.76e-06	0.00016887
11724769_x_at	FCGR2A	2.51127	2.16e-07	4.45e-05	209175_at	SEC23IP	0.543089	1.77e-06	0.00016962
11757277_x_at	HP	3.10136	2.2e-07	4.48e-05	211009_s_at	ZNF271	1.15285	1.82e-06	0.00017282
11718037_x_at	MDK	-1.06278	2.21e-07	4.48e-05	217077_s_at	GPR51	0.356077	1.83e-06	0.00017367
11752883_s_at	UPF3A	-0.800969	2.2e-07	4.48e-05	219756_s_at	POF1B	0.274139	1.84e-06	0.00017376
11724771_x_at	FCGR2A	1.99133	2.2e-07	4.48e-05	206526_at	RIBC2	0.325436	1.88e-06	0.00017689
11721199_a_at	IFT122	-0.713584	2.25e-07	4.53e-05	209390_at	TSC1	0.930399	1.91e-06	0.00017926
11736538_s_at	RHCE /// RHD	2.35715	2.31e-07	4.64e-05	214709_s_at	KTN1 /// PDIA6	1.37583	1.92e-06	0.00017929
11746130_a_at	EIF3H	-0.754989	2.36e-07	4.71e-05	215898_at	TTLL5	0.315096	1.93e-06	0.00017929
11743503_a_at	GTF3C2	-0.826521	2.44e-07	4.86e-05	215618_at	RSU1	0.344083	1.94e-06	0.00017935
11744143_a_at	EIF3H	-0.7247	2.45e-07	4.86e-05	216574_s_at	RPE /// LOC440001	0.29014	1.97e-06	0.00018056
11755676_a_at	IPCEF1	1.28135	2.51e-07	4.95e-05	205949_at	CA1	0.270144	1.96e-06	0.00018056
11753830_a_at	MLLT11	-0.834238	2.52e-07	4.96e-05	210373_at	TUSC4	0.469331	1.99e-06	0.00018186
11751220_a_at	BLMH	-0.744976	2.55e-07	4.97e-05	200020_at	TARDBP	1.03797	2.03e-06	0.000184
11737297_at	TCEB3B	0.237405	2.54e-07	4.97e-05	211788_s_at	TREX2	0.279002	2.03e-06	0.000184
11739431_x_at	FCF1	-0.36591	2.59e-07	5.03e-05	213737_x_at	LOC283768 /// LOC388080 /// LOC388189 /// LOC390535 /// LOC400304 /// LOC440234 /// DKFZp434P162	1.22287	2.06e-06	0.000186
11732278_at	FOXP1	-0.716552	2.6e-07	5.04e-05	205394_at	CHEK1	0.301899	2.08e-06	0.0001861
11727461_x_at	ZXDC	-0.900865	2.62e-07	5.05e-05	213684_s_at	PDLIM5	0.396063	2.07e-06	0.0001861
11724814_s_at	MED13L	-1.09677	2.65e-07	5.07e-05	214855_s_at	GARNL1	1.01156	2.09e-06	0.00018656
11743533_x_at	RUFY3	-0.942352	2.65e-07	5.07e-05	209176_at	SEC23IP	0.404167	2.11e-06	0.00018798
11750434_x_at	KIAA0146	-0.705482	2.67e-07	5.09e-05	206615_s_at	ADAM22	0.23392	2.12e-06	0.00018807
11716551_s_at	HES1	2.74986	2.69e-07	5.1e-05	221085_at	TNFSF15	0.279227	2.14e-06	0.00018897
11732533_a_at	LMNB1	-1.05955	2.7e-07	5.1e-05	209307_at	SWAP70	0.423253	2.15e-06	0.00018916
11743830_a_at	PAM	-0.806474	2.71e-07	5.11e-05	218073_s_at	TMEM48	0.432084	2.19e-06	0.00019133
11736015_a_at	BAT1	-0.994335	2.77e-07	5.2e-05	203763_at	D2LIC	0.398995	2.2e-06	0.00019133
11734077_a_at	TNRC6C	-0.770789	2.86e-07	5.32e-05	213904_at		0.244286	2.19e-06	0.00019133
11727509_x_at	GTPBP10	-0.862363	2.88e-07	5.32e-05	220821_at	GALR1	0.240921	2.21e-06	0.00019157
11763774_x_at	ITM2C	-1.12574	2.87e-07	5.32e-05	206587_at	CCT6B	1.19199	2.22e-06	0.00019167
11732391_a_at	EHMT2	-0.735169	2.85e-07	5.32e-05	206546_at	SYCP2	0.742478	2.24e-06	0.00019291
11729583_x_at	CA1	1.86452	2.9e-07	5.33e-05	210621_s_at	RASA1	0.763396	2.26e-06	0.00019336
11760251_at	PPP1R2	-0.713584	2.9e-07	5.33e-05	214861_at	JMJD2C	0.422675	2.29e-06	0.00019428
AFFX-ThrX-M_at	---	2.06418	2.95e-07	5.39e-05	220704_at	ZNFN1A1	0.668709	2.28e-06	0.00019428
11753836_x_at	BANF1	-0.741149	2.99e-07	5.45e-05	209200_at	MEF2C	0.796791	2.3e-06	0.0001945
11729350_a_at	MMP8	2.58813	3.01e-07	5.47e-05	216737_at		0.2637	2.31e-06	0.00019521
11718997_at	AHSP	2.4683	3.04e-07	5.5e-05	201671_x_at	USP14	1.08279	2.34e-06	0.00019628
11744270_a_at	SNRPA	-1.30197	3.06e-07	5.5e-05	214035_x_at	LOC399491	0.975134	2.35e-06	0.00019628
11756166_a_at	TTC32	-0.700307	3.05e-07	5.5e-05	211351_at	C6orf54	0.206785	2.35e-06	0.00019628
11756299_x_at	SNRPA	-0.884579	3.11e-07	5.56e-05	215560_x_at	MTRF1L	0.450992	2.38e-06	0.00019809
11727850_x_at	NIP7	-0.594841	3.22e-07	5.75e-05	57532_at	DVL2	0.388958	2.4e-06	0.00019828
11741042_a_at	PSMA1	-1.53517	3.27e-07	5.82e-05	217097_s_at	PHTF2	0.330727	2.4e-06	0.00019828
11758454_s_at	FAM116A	-0.70896	3.31e-07	5.85e-05	205202_at	PCMT1	0.85783	2.45e-06	0.00019971
11724863_a_at	MEF2A	-1.14472	3.34e-07	5.88e-05	207133_x_at	ALPK1	1.0287	2.44e-06	0.00019971
11744818_a_at	ZNF24	-1.09503	3.35e-07	5.88e-05	212943_at	KIAA0528	1.86329	2.43e-06	0.00019971
11726363_x_at	ATXN3	-0.880448	3.36e-07	5.88e-05	212752_at	CLASP1	0.936448	2.48e-06	0.00020159
11741293_a_at	CHD3	-0.620353	3.39e-07	5.91e-05	218437_s_at	LZTFL1	0.424874	2.5e-06	0.00020293
11725888_at	C19orf59	2.24725	3.48e-07	5.97e-05	212399_s_at	VGLL4	1.05563	2.56e-06	0.00020577
11750177_x_at	CEACAM8	2.71818	3.48e-07	5.97e-05	210918_at		0.245678	2.56e-06	0.00020577
11753479_x_at	SUMO1	-0.577047	3.53e-07	5.97e-05	209771_x_at	CD24	2.05104	2.61e-06	0.00020657
11739925_x_at	ZNF37A	-1.79071	3.53e-07	5.97e-05	217649_at		0.69216	2.6e-06	0.00020657
11743407_a_at	RBM25	-1.43246	3.49e-07	5.97e-05	208775_at	XPO1	1.3291	2.58e-06	0.00020657
11725533_at	ZNF618	-0.818493	3.5e-07	5.97e-05	213623_at	KIF3A	0.241903	2.6e-06	0.00020657
11757789_a_at	EPB41L2	-1.13391	3.49e-07	5.97e-05	221720_s_at		0.267901	2.6e-06	0.00020657
11745717_x_at	HMGB1	-0.882403	3.51e-07	5.97e-05	207054_at	IMPG1	0.230302	2.62e-06	0.0002066
11719462_x_at	HNRNPA1 /// HNRPA1L-2	-0.714202	3.44e-07	5.97e-05	206316_s_at	KNTC1	0.584329	2.64e-06	0.00020736
11740680_s_at	RHCE /// RHD	2.4112	3.64e-07	6.14e-05	211591_s_at	PDE4A	0.277499	2.65e-06	0.00020736
11721314_at	ESYT2	-0.597827	3.69e-07	6.2e-05	207073_at	CDKL2	0.258712	2.67e-06	0.00020736
11739989_a_at	CPPED1	1.61917	3.78e-07	6.33e-05	205876_at	LIFR	0.228815	2.66e-06	0.00020736
11744531_x_at	EIF5B	-1.33855	3.8e-07	6.35e-05	214757_at		0.327611	2.69e-06	0.00020762
11749101_x_at	UBAP2	-0.843846	3.9e-07	6.4e-05	217467_at	LOC132556	0.333254	2.7e-06	0.00020762
11747698_x_at	TCF4	-2.19346	3.93e-07	6.4e-05	217613_at	FLJ11155	0.251829	2.69e-06	0.00020762
11739320_x_at	ATG12	-0.597876	3.9e-07	6.4e-05	215528_at		1.06682	2.72e-06	0.00020878
11746828_x_at	SUMO1	-0.50059	3.89e-07	6.4e-05	220467_at	FLJ21272	1.29122	2.77e-06	0.00020929
11754076_x_at	ANP32A	-0.784899	3.93e-07	6.4e-05	221897_at	TRIM52	0.74184	2.77e-06	0.00020929
11758642_s_at	NF1	-0.622369	3.87e-07	6.4e-05	202614_at	SLC30A9	0.810059	2.8e-06	0.00020929
11751645_x_at	PBXIP1	-0.456525	3.88e-07	6.4e-05	220229_s_at	AP4E1	0.359188	2.78e-06	0.00020929
11741323_a_at	XRCC4	-0.721991	3.95e-07	6.41e-05	210652_s_at	C1orf34	0.273996	2.76e-06	0.00020929
11731110_at	ADAM17	-0.627891	3.96e-07	6.41e-05	212308_at	CLASP2	0.3643	2.79e-06	0.00020929
11742143_s_at	RHCE /// RHD	2.32223	4.01e-07	6.44e-05	215674_at	KIAA1659	0.262205	2.78e-06	0.00020929
11754605_a_at	TCF4	-2.25373	4.01e-07	6.44e-05	202666_s_at	ACTL6A	0.284075	2.81e-06	0.00020929
11721405_s_at	NCOA3	-0.904474	4.02e-07	6.44e-05	216590_at	GNAT3	0.186781	2.81e-06	0.00020929
11732456_a_at	March 1	0.778904	4.04e-07	6.46e-05	214997_at	GOLGA1	0.238119	2.83e-06	0.00021041
11724429_s_at	ZNF337	-0.887726	4.1e-07	6.54e-05	220759_at	FAM12B	0.230072	2.88e-06	0.00021318
11755996_s_at	LTF	2.21565	4.15e-07	6.58e-05	210389_x_at	TUBD1	0.372955	2.9e-06	0.0002139
11741195_x_at	SIGLEC14	1.22587	4.19e-07	6.59e-05	214100_x_at	WBSCR20C	0.810014	2.96e-06	0.00021754
11743103_at	PTCD3	-1.43203	4.18e-07	6.59e-05	216776_at	BCAP29	0.320848	2.97e-06	0.0002179
11737686_at	C2orf48	-0.374703	4.18e-07	6.59e-05	64371_at	SFRS14	0.374215	2.99e-06	0.0002188
11723361_a_at	MED12	-0.73893	4.25e-07	6.65e-05	215204_at	SENP6	0.513293	3.04e-06	0.00022158
11717013_a_at	SNRPF	-0.781384	4.25e-07	6.65e-05	209180_at	RABGGTB	1.08952	3.08e-06	0.00022377
11719736_s_at	FAM134B	-1.77223	4.37e-07	6.81e-05	220836_at	ZNF407	0.259705	3.1e-06	0.0002244
11718414_s_at	NONO	-0.596709	4.4e-07	6.83e-05	212521_s_at	PDE8A	1.03419	3.18e-06	0.00022665
11723728_a_at	CXorf57	-0.74934	4.42e-07	6.85e-05	212615_at	CHD9	0.675898	3.15e-06	0.00022665
11721789_a_at	PTPRD	-1.46931	4.46e-07	6.88e-05	222175_s_at	PCQAP	0.82684	3.19e-06	0.00022665
11738124_x_at	SIGLEC10 /// SIGLEC12	1.64351	4.51e-07	6.91e-05	217936_at	ARHGAP5	0.313729	3.18e-06	0.00022665
11757657_a_at	MLF2	-0.855286	4.5e-07	6.91e-05	211349_at	SLC15A1	0.308577	3.15e-06	0.00022665
11753743_x_at	PAIP2	-0.780188	4.67e-07	7.13e-05	221127_s_at	RIG	0.210095	3.18e-06	0.00022665
AFFX-LysX-M_at	---	1.63661	4.67e-07	7.13e-05	215956_at	RAB5A	0.677059	3.22e-06	0.00022701
11716802_a_at	SETD5	-0.697425	4.76e-07	7.24e-05	202373_s_at	RAB3GAP2	1.21617	3.21e-06	0.00022701
11756334_x_at	ANXA3	3.34884	4.79e-07	7.25e-05	202946_s_at	BTBD3	0.403987	3.23e-06	0.00022719
11737364_a_at	BZRAP1	-1.01368	4.85e-07	7.33e-05	217470_at		0.236736	3.24e-06	0.00022719
11725438_a_at	HBD	2.10642	4.89e-07	7.36e-05	215117_at	RAG2	0.292841	3.26e-06	0.00022806
11734692_x_at	TAF11	-0.70531	5.01e-07	7.51e-05	203095_at	MTIF2	0.781144	3.33e-06	0.00023255
11726561_at	SAP18	-0.79868	5.01e-07	7.51e-05	209734_at	NCKAP1L	1.00384	3.36e-06	0.00023347
11728635_a_at	AP4E1	-1.01519	5.16e-07	7.7e-05	213471_at	NPHP4	0.473602	3.44e-06	0.00023536
11763824_at	SERPINB9	0.256163	5.18e-07	7.7e-05	219112_at	RAPGEF6	1.56167	3.41e-06	0.00023536
11758475_s_at	HMGXB4	-1.14572	5.21e-07	7.72e-05	203385_at	DGKA	1.04113	3.43e-06	0.00023536
11749516_a_at	PAF1	-0.638953	5.42e-07	8.02e-05	215615_x_at	RERE	0.231912	3.42e-06	0.00023536
11744573_a_at	INO80	-0.795309	5.52e-07	8.14e-05	211265_at	PTGER3	0.229546	3.43e-06	0.00023536
11721957_at	YPEL2	0.662773	5.56e-07	8.17e-05	220378_at	TCP11	0.218131	3.48e-06	0.00023735
11753619_s_at	EIF5A /// EIF5AL1	-1.13959	5.65e-07	8.17e-05	221070_s_at	KIAA1967	0.249153	3.5e-06	0.00023856
11723936_a_at	SNX1	-0.750665	5.58e-07	8.17e-05	217523_at	CD44	1.69732	3.52e-06	0.00023896
11739358_x_at	ERG	-1.63702	5.66e-07	8.17e-05	206548_at	FLJ23556	1.24599	3.56e-06	0.00024062
11743177_a_at	RSF1	-0.724028	5.63e-07	8.17e-05	220978_at	KRTAP1-3	0.252186	3.61e-06	0.00024384
11735479_x_at	CCDC125	-0.65853	5.62e-07	8.17e-05	215211_at		0.532381	3.63e-06	0.00024404
11731541_at	SESTD1	-1.1633	5.61e-07	8.17e-05	202804_at	ABCC1	1.10813	3.69e-06	0.00024404
11726777_a_at	LAT /// SPNS1	1.24441	5.69e-07	8.19e-05	210545_at	ITSN2	0.367168	3.69e-06	0.00024404
11740708_x_at	ACAD10	-0.613111	5.73e-07	8.22e-05	220480_at	HAND2	0.276608	3.68e-06	0.00024404
11728125_a_at	GZMH	2.55453	5.81e-07	8.31e-05	219851_at	ZNF613	0.247778	3.64e-06	0.00024404
11760464_x_at	MED6	-1.45055	5.83e-07	8.31e-05	208548_at	IFNA6	0.242404	3.69e-06	0.00024404
11731859_at	ZNF720	-1.20427	5.86e-07	8.32e-05	204114_at	NID2	0.285301	3.65e-06	0.00024404
11742031_a_at	PPIP5K1	-0.717923	5.86e-07	8.32e-05	210896_s_at	ASPH	0.711956	3.75e-06	0.00024757
11754109_s_at	BIRC5	-1.21033	5.92e-07	8.35e-05	37547_at	PTHB1	0.250455	3.8e-06	0.00024969
11715384_x_at	PHB2	-0.765969	5.92e-07	8.35e-05	208317_at	XYLB	0.279638	3.82e-06	0.00025033
11732461_a_at	SPINK2	-0.845011	5.94e-07	8.35e-05	217047_s_at	FAM13A1	0.580639	3.95e-06	0.00025671
11723077_at	CXorf26	-1.23451	5.99e-07	8.4e-05	220640_at	CSNK1G1	0.326587	3.95e-06	0.00025671
11726634_a_at	MYST3	-0.988184	6.1e-07	8.51e-05	220842_at	AHI1	0.298279	3.94e-06	0.00025671
11730108_a_at	ZNF793	-0.713282	6.1e-07	8.51e-05	211130_x_at	EDA	0.307908	3.98e-06	0.00025786
11721769_s_at	GNE	-0.576613	6.16e-07	8.57e-05	205782_at	FGF7	0.283339	4.05e-06	0.00026163
11729757_a_at	RHAG	1.112	6.19e-07	8.58e-05	215349_at		0.610561	4.09e-06	0.00026362
11721551_a_at	SRCAP	-0.49265	6.25e-07	8.6e-05	216228_s_at	WDHD1	0.254476	4.11e-06	0.00026433
11724714_a_at	STK32B	-1.32083	6.24e-07	8.6e-05	212269_s_at	MCM3AP	1.21541	4.15e-06	0.00026525
11727782_a_at	TPM4	-1.30805	6.25e-07	8.6e-05	212945_s_at	MGA	0.436141	4.14e-06	0.00026525
11720772_s_at	PPIF	0.806145	6.33e-07	8.66e-05	81737_at		0.455616	4.18e-06	0.00026668
11754465_s_at	LOC100132288 /// MAFIP /// TEKT4P1	0.508004	6.31e-07	8.66e-05	206557_at	FLJ12985	0.266998	4.22e-06	0.00026799
11758545_s_at	RHAG	2.53184	6.38e-07	8.7e-05	211690_at		0.337451	4.23e-06	0.000268
11739600_s_at	AASS	-1.51263	6.41e-07	8.7e-05	221548_s_at	ILKAP	0.918615	4.27e-06	0.00027002
11749191_a_at	ZAK	-1.09637	6.42e-07	8.7e-05	213302_at	PFAS	0.40352	4.3e-06	0.00027074
11749587_x_at	FCGR2A	2.22038	6.46e-07	8.74e-05	206752_s_at	DFFB	0.389591	4.38e-06	0.0002752
11760463_at	MED6	-1.58817	6.48e-07	8.74e-05	216999_at	EPOR	0.2549	4.39e-06	0.0002752
11721900_at	FCN1	3.69945	6.51e-07	8.74e-05	216952_s_at	LMNB2	0.43244	4.46e-06	0.00027567
11758776_s_at	C3orf37	-1.2596	6.51e-07	8.74e-05	212152_x_at	ARID1A	0.778007	4.48e-06	0.00027567
11737378_s_at	LOC100132288 /// MAFIP /// TEKT4P1	0.505436	6.6e-07	8.84e-05	210025_s_at	CARD10	0.393076	4.47e-06	0.00027567
11724728_a_at	CD8A	2.39595	6.72e-07	8.92e-05	222092_at	PTPN21	0.253851	4.47e-06	0.00027567
11727460_at	ZXDC	-0.71991	6.69e-07	8.92e-05	220506_at	GUCY1B2	0.246985	4.46e-06	0.00027567
11748087_a_at	C10orf2	-0.428861	6.72e-07	8.92e-05	202717_s_at	CDC16	0.453094	4.46e-06	0.00027567
11758080_s_at	PPP1R15B	0.88891	6.82e-07	8.97e-05	207523_at	C6orf10	0.29757	4.42e-06	0.00027567
11752508_a_at	HNRPLL	0.806203	6.8e-07	8.97e-05	204791_at	NR2C1	0.956292	4.52e-06	0.00027728
11737878_a_at	GALNT2	-0.596537	6.77e-07	8.97e-05	210410_s_at	MSH5	0.310707	4.57e-06	0.00027875
11724725_a_at	EIF5	0.931062	6.83e-07	8.97e-05	203970_s_at	PEX3	0.347537	4.57e-06	0.00027875
11725106_s_at	AZIN1	0.591712	6.88e-07	9.02e-05	213764_s_at	MFAP5	0.172881	4.6e-06	0.00028022
11739696_s_at	AFF3	-1.58168	6.93e-07	9.06e-05	212182_at	NUDT4	0.296541	4.63e-06	0.00028114
11748766_a_at	FBXW7	-1.05408	6.96e-07	9.07e-05	215546_at	PSMD5	0.275521	4.66e-06	0.00028114
11730260_a_at	PRKAR2B	1.3999	6.99e-07	9.08e-05	214313_s_at	EIF5B	0.227108	4.65e-06	0.00028114
11728646_at	NUCKS1	-0.990003	7.06e-07	9.15e-05	210999_s_at	GRB10	1.04688	4.74e-06	0.00028342
11726734_a_at	TLK2	-0.579617	7.12e-07	9.21e-05	219726_at	NLGN3	0.368635	4.72e-06	0.00028342
11730747_a_at	PAIP2	-0.756056	7.21e-07	9.29e-05	202765_s_at	FBN1	0.319623	4.77e-06	0.00028342
11754805_a_at	KIAA0146	-0.862815	7.29e-07	9.35e-05	219648_at	DSU	0.404454	4.72e-06	0.00028342
11737956_s_at	C15orf40	-0.764198	7.28e-07	9.35e-05	206135_at	ST18	0.27139	4.77e-06	0.00028342
11754079_s_at	NDUFA5	-0.76708	7.32e-07	9.36e-05	207107_at	RPE65	0.179103	4.76e-06	0.00028342
11756903_a_at	HHAT	-0.553157	7.41e-07	9.43e-05	217841_s_at	PME-1	0.640636	4.85e-06	0.00028454
11763756_x_at	GNLY	0.409156	7.4e-07	9.43e-05	203688_at	PKD2	0.576261	4.82e-06	0.00028454
11756446_a_at	C1orf128	-1.03077	7.54e-07	9.55e-05	206670_s_at	GAD1	0.388598	4.82e-06	0.00028454
11727172_at	TRPS1	-0.98077	7.54e-07	9.55e-05	216844_at	ZC3H7B	0.25477	4.85e-06	0.00028454
11739357_a_at	ERG	-2.40128	7.62e-07	9.63e-05	205907_s_at	OMD	0.197336	4.85e-06	0.00028454
11719188_at	NRAS	0.531553	7.66e-07	9.63e-05	211760_s_at	VAMP4	0.274022	4.86e-06	0.00028454
11715383_a_at	PHB2	-0.893823	7.64e-07	9.63e-05	219378_at	NARG1L	1.30891	4.97e-06	0.00028799
11735264_at	CLEC4D	1.33188	7.68e-07	9.63e-05	213963_s_at	SAP30	0.287887	4.96e-06	0.00028799
11721628_a_at	Septin 6	-0.737375	7.74e-07	9.67e-05	220169_at	FLJ23235	0.273968	4.94e-06	0.00028799
11734691_a_at	TAF11	-0.956246	7.76e-07	9.68e-05	207846_at	POU1F1	0.255282	4.97e-06	0.00028799
11758696_x_at	HBG1 /// HBG2	3.70421	7.82e-07	9.7e-05	213796_at	SPRR1A	0.267203	5.03e-06	0.00029027
11744898_a_at	BAT2L2	-0.858025	7.8e-07	9.7e-05	207468_s_at	SFRP5	0.237935	5.05e-06	0.00029027
11754028_s_at	RHEB	-0.9577	7.9e-07	9.77e-05	204510_at	CDC7	0.303818	5.06e-06	0.00029027
11732480_s_at	ITGAM	2.67351	7.94e-07	9.78e-05	219754_at	FLJ11016	0.273033	5.04e-06	0.00029027
11733952_at	GBP4	-1.67036	7.98e-07	9.78e-05	HC-D13633_at	NA	0.29155	5.13e-06	0.00029327
11726635_a_at	MYST3	-0.563537	7.98e-07	9.78e-05	205739_x_at	ZNF588	0.443518	5.14e-06	0.00029363
11724457_at	HCN4	0.346549	7.94e-07	9.78e-05	217201_at	RASAL2	0.278505	5.19e-06	0.00029539
11745765_x_at	TCF4	-1.9507	8.07e-07	9.87e-05	214060_at	SSBP1	1.28164	5.24e-06	0.00029773
11751870_x_at	GYPA /// GYPB	1.08261	8.13e-07	9.91e-05	202435_s_at	CYP1B1	0.690442	5.3e-06	0.00030041
11723048_at	CX3CR1	2.67024	8.18e-07	9.94e-05	204373_s_at	CAP350	1.08868	5.32e-06	0.00030058
11721143_a_at	MKI67	-1.53322	8.19e-07	9.94e-05	214606_at	TSPAN2	-0.64696	5.41e-06	0.00030342
11726978_a_at	SFRS14	-0.533331	8.23e-07	9.96e-05	213739_at		0.403537	5.39e-06	0.00030342
11762576_at	BCL2L11	0.793624	8.28e-07	9.97e-05	221003_s_at	CAB39L	0.314891	5.4e-06	0.00030342
11725680_at	SMC3	-1.64556	8.3e-07	9.97e-05	216379_x_at	CD24	1.90317	5.48e-06	0.00030625
11716524_a_at	PFDN2	-0.616601	8.27e-07	9.97e-05	206993_at	ATP5S	0.308103	5.49e-06	0.00030625
11724008_a_at	ENTPD1	1.33178	8.32e-07	9.97e-05	218150_at	ARL5	1.11078	5.5e-06	0.00030626
11720043_a_at	BAT5	0.536561	8.35e-07	9.98e-05	202104_s_at	SPG7	1.13935	5.52e-06	0.00030664
11733829_x_at	HP	2.84988	8.4e-07	0.0001	207802_at	CRISP3	1.50019	5.64e-06	0.00031017
11718862_at	SEC63	-1.97868	8.45e-07	0.000101	221189_s_at	TARSL1	0.417691	5.61e-06	0.00031017
11743368_a_at	RPP14	-0.678459	8.48e-07	0.000101	203989_x_at	F2R	0.460087	5.63e-06	0.00031017
AFFX-PheX-5_at	---	1.45894	8.49e-07	0.000101	220294_at	KCNV1	0.184809	5.63e-06	0.00031017
11726282_s_at	BCR /// FLJ42953 /// LOC100287161	-1.55836	8.63e-07	0.000102	220837_at		0.23082	5.65e-06	0.00031017
11741252_a_at	RCC1 /// SNHG3-RCC1	-0.862668	8.72e-07	0.000103	218179_s_at	FLJ12716	0.409911	5.68e-06	0.00031081
11732171_x_at	GRSF1	-0.695657	8.81e-07	0.000104	202137_s_at	ZMYND11	0.322338	5.82e-06	0.0003182
11725027_s_at	PSPC1	-0.694343	8.89e-07	0.000104	220059_at	BRDG1	0.472186	5.85e-06	0.00031902
11736211_at	MRP63	-0.672474	8.96e-07	0.000105	212001_at	SFRS14	0.932176	5.9e-06	0.00031924
11718620_a_at	CHRDL1	-0.858092	9.06e-07	0.000106	49452_at	ACACB	0.417398	5.9e-06	0.00031924
11729215_x_at	PIGX	-0.861605	9.15e-07	0.000107	211176_s_at	PAX4	0.326133	5.89e-06	0.00031924
11741492_x_at	FAM111B	-0.906383	9.46e-07	0.00011	212513_s_at	USP33	1.53773	5.94e-06	0.0003197
11743612_at	ZNF830	-0.868763	9.63e-07	0.000112	210801_at	HSA9761	0.206675	5.93e-06	0.0003197
11755067_a_at	CLEC16A	-0.450135	9.73e-07	0.000112	212553_at	KIAA0460	0.860272	6.01e-06	0.00032094
11745425_a_at	USP25	-1.03515	9.68e-07	0.000112	216525_x_at	PMS2L3	0.67229	6.01e-06	0.00032094
11750977_a_at	SCMH1	-0.484148	9.68e-07	0.000112	212201_at	KIAA0692	0.866367	6e-06	0.00032094
11729431_a_at	KIAA1274	-0.888058	1e-06	0.000114	215597_x_at	MYST4	0.563319	6e-06	0.00032094
11734213_s_at	PTPMT1	-0.541575	9.98e-07	0.000114	AFFX-PheX-5_at		0.200402	6.06e-06	0.00032236
11744500_a_at	ASXL1	-0.473104	1e-06	0.000114	212388_at	USP24	1.14866	6.15e-06	0.00032309
11748976_a_at	STRADA	-0.479068	9.89e-07	0.000114	36552_at	DKFZP586P0123	0.988641	6.22e-06	0.00032309
11753749_x_at	ANP32A	-1.40583	1.02e-06	0.000116	217588_at	CATSPER2 /// LOC440278	0.416577	6.09e-06	0.00032309
11716387_s_at	BAZ1B	-0.981651	1.02e-06	0.000116	204064_at	THOC1	1.24772	6.15e-06	0.00032309
11742315_s_at	RHCE /// RHD	2.40805	1.02e-06	0.000116	202423_at	MYST3	0.925744	6.23e-06	0.00032309
11718826_a_at	ITM2C	-0.962476	1.04e-06	0.000117	200090_at	FNTA	0.767624	6.24e-06	0.00032309
11730748_x_at	PAIP2	-0.682254	1.04e-06	0.000117	207111_at	EMR1	1.29939	6.23e-06	0.00032309
11718705_at	IGF1R	-0.665809	1.05e-06	0.000118	214650_x_at	MOG	0.303591	6.23e-06	0.00032309
11719202_a_at	MORN2	-0.917664	1.06e-06	0.000118	216147_at	Septin 11	0.244698	6.19e-06	0.00032309
11726564_a_at	COL17A1	1.06934	1.06e-06	0.000118	216065_at		0.233708	6.19e-06	0.00032309
11749936_a_at	HDAC8	-0.63645	1.06e-06	0.000118	215570_s_at	LOC163131 /// LOC284323	0.257887	6.21e-06	0.00032309
11742716_a_at	TBRG1	-0.752461	1.07e-06	0.000119	213068_at	DPT	0.241312	6.23e-06	0.00032309
11721132_at	HCFC1	-0.603232	1.08e-06	0.000119	220700_at	WDR37	0.229508	6.27e-06	0.00032377
11725679_at	SMC3	-2.17868	1.07e-06	0.000119	210662_at	KYNU	0.456131	6.31e-06	0.00032544
11741059_s_at	SATB1	-0.916375	1.06e-06	0.000119	45653_at	KCTD13	0.683652	6.33e-06	0.00032563
11745661_x_at	GYPA	1.07257	1.07e-06	0.000119	203772_at	BLVRA	0.256966	6.37e-06	0.00032618
11755799_a_at	TIE1	-0.63539	1.07e-06	0.000119	205802_at	TRPC1	0.211787	6.36e-06	0.00032618
11734745_a_at	ALAS2	1.86742	1.1e-06	0.00012	219042_at	LZTS1	0.259536	6.45e-06	0.00032819
11757400_s_at	DDX42	-1.18196	1.1e-06	0.00012	201984_s_at	EGFR	0.253615	6.44e-06	0.00032819
11721545_x_at	ZEB1	-1.75119	1.1e-06	0.00012	37020_at	CRP	0.231652	6.42e-06	0.00032819
11720156_a_at	ACAD10	-0.513487	1.11e-06	0.000121	203658_at	SLC25A20	0.535971	6.5e-06	0.00032905
11722782_at	FGFBP2	2.84054	1.12e-06	0.000122	218637_at	IMPACT	0.300947	6.49e-06	0.00032905
11727120_a_at	MYCBP2	-0.916273	1.14e-06	0.000124	220523_at	EFHC2	0.277245	6.55e-06	0.00033088
11717390_a_at	LSM2	-0.690495	1.15e-06	0.000125	210540_s_at	B4GALT4	0.529608	6.59e-06	0.00033109
11726119_at	RPGR	-1.35988	1.15e-06	0.000125	208025_s_at	HMGA2	0.288679	6.57e-06	0.00033109
11751880_x_at	PIK3C2B	-1.04312	1.18e-06	0.000127	212976_at	LRRC8B	0.259471	6.59e-06	0.00033109
11733882_a_at	TTF1	-0.796238	1.18e-06	0.000127	220744_s_at	WDR10	0.700171	6.67e-06	0.00033333
11763238_x_at	CTCFL /// HMGB1	-0.701494	1.18e-06	0.000127	212828_at	SYNJ2	0.62303	6.65e-06	0.00033333
11757808_s_at	RERE	-0.682762	1.19e-06	0.000128	211627_x_at	ESR1	0.468275	6.71e-06	0.00033413
11727626_a_at	CLOCK	-0.744073	1.19e-06	0.000128	201295_s_at	WSB1	0.302083	6.71e-06	0.00033413
11729721_s_at	LILRB3	2.19799	1.2e-06	0.000129	220201_at	MNAB	0.505297	6.77e-06	0.00033547
11743796_a_at	APITD1	-1.44322	1.21e-06	0.000129	218263_s_at	LOC58486	1.23383	6.77e-06	0.00033547
11725072_at	PHF17	-1.31655	1.21e-06	0.000129	220880_at		0.238223	6.78e-06	0.00033547
11742208_a_at	VCAN	1.62289	1.23e-06	0.00013	213518_at	PRKCI	0.874872	6.81e-06	0.00033624
11744144_at	EIF3H	-0.536377	1.22e-06	0.00013	217661_x_at	SIX5	0.345052	6.85e-06	0.0003372
11748706_a_at	RALY	-1.35771	1.25e-06	0.000132	222128_at	NSUN6	0.422999	6.9e-06	0.00033899
11741500_a_at	DAGLB	-1.05067	1.25e-06	0.000132	215914_at		0.340704	6.93e-06	0.00033986
11721649_a_at	GPATCH4	-1.06387	1.25e-06	0.000132	214494_s_at	SPG7	0.956236	7.07e-06	0.00034583
11763166_a_at	MARS	-0.588196	1.26e-06	0.000132	203400_s_at	TF	0.272841	7.09e-06	0.00034625
11715669_s_at	DCTN1	-0.747883	1.27e-06	0.000133	222319_at	NAP1L4	0.4766	7.14e-06	0.0003479
11725409_s_at	NAV1	-1.14569	1.29e-06	0.000134	214664_at	PAICS	0.285073	7.18e-06	0.000349
11725351_x_at	C22orf9	-0.792293	1.29e-06	0.000134	220584_at	FLJ22184	0.378453	7.25e-06	0.0003517
11743822_a_at	WHSC1	-0.592016	1.29e-06	0.000134	215907_at	BACH2	0.978836	7.28e-06	0.00035222
11732258_s_at	SH3RF1	-0.724528	1.3e-06	0.000135	204703_at	TTC10	0.974895	7.35e-06	0.00035499
11753949_x_at	ARL6IP4	-0.540688	1.31e-06	0.000135	207730_x_at	HDGF2	1.11056	7.37e-06	0.00035511
11752905_a_at	MCM7	-0.896792	1.3e-06	0.000135	203598_s_at	WBP4	0.445861	7.4e-06	0.00035524
11740203_a_at	C10orf32	-0.95534	1.31e-06	0.000135	203711_s_at	HIBCH	0.255114	7.39e-06	0.00035524
11725898_s_at	TAL1	0.941939	1.31e-06	0.000135	202374_s_at	RAB3GAP2	0.914462	7.48e-06	0.00035813
11745557_x_at	GYPB	1.60533	1.31e-06	0.000135	213153_at	KIAA1076	0.79892	7.56e-06	0.00036119
AFFX-r2-Bs-lys-5_at	---	1.64535	1.3e-06	0.000135	215123_at	LOC348162	1.41107	7.64e-06	0.0003628
11741222_a_at	FAM198B	0.361787	1.32e-06	0.000135	64900_at	CHST5 /// MGC15429	0.224006	7.63e-06	0.0003628
11725372_x_at	VEGFA	1.80523	1.33e-06	0.000136	213882_at	BBP	0.309709	7.61e-06	0.0003628
11721677_a_at	RBM17	-0.699444	1.34e-06	0.000137	214002_at	MYL6	0.625742	7.73e-06	0.00036663
11716278_s_at	CBX5	-0.571243	1.34e-06	0.000137	218313_s_at	GALNT7	0.995566	7.82e-06	0.00036757
11717103_s_at	SLC38A1	-1.73902	1.36e-06	0.000137	215398_at	HRPT2	1.41448	7.82e-06	0.00036757
11753288_a_at	ZNF148	-1.40998	1.36e-06	0.000137	209135_at	ASPH	0.607707	7.8e-06	0.00036757
11743041_a_at	STIP1	-0.694012	1.36e-06	0.000137	216110_x_at		0.345947	7.83e-06	0.00036757
11755945_a_at	YPEL4	0.703413	1.34e-06	0.000137	37953_s_at	ACCN2	0.259673	7.79e-06	0.00036757
11733649_a_at	LOC375190	-0.647784	1.36e-06	0.000137	211427_s_at	KCNJ13	0.243976	7.9e-06	0.00036989
11737731_at	DCAF8L1	0.32095	1.35e-06	0.000137	202956_at	ARFGEF1	1.31297	7.99e-06	0.00037268
11745766_a_at	BAT2	-0.703859	1.37e-06	0.000138	216802_at	CORO2B	0.186419	7.98e-06	0.00037268
11763233_x_at	TRA@ /// TRAC /// TRAJ17 /// TRAV20	1.94567	1.38e-06	0.000138	211994_at	RAD52	1.09803	8.02e-06	0.00037313
11754336_s_at	DOCK1	-1.2277	1.39e-06	0.000139	220829_s_at	B3GALT1	0.248629	8.03e-06	0.00037314
11719657_a_at	MMP9	3.75629	1.4e-06	0.000139	219628_at	WIG1	0.618543	8.09e-06	0.00037363
11724900_a_at	GZMB	2.84999	1.4e-06	0.000139	214320_x_at	CYP2A6	0.330809	8.09e-06	0.00037363
11719826_x_at	ZAK	-2.1694	1.39e-06	0.000139	217894_at	KCTD3	0.256359	8.07e-06	0.00037363
11716192_a_at	SETD2	-1.19054	1.44e-06	0.000143	205716_at	MCFP	0.356021	8.18e-06	0.00037669
11731602_at	TMEM154	1.34002	1.45e-06	0.000143	216170_at	EEF1G	0.214796	8.19e-06	0.00037669
11719869_a_at	MYCN	1.59144	1.45e-06	0.000143	209430_at	BTAF1	2.05042	8.22e-06	0.00037724
11754922_x_at	ZNF426	-0.563163	1.45e-06	0.000143	215209_at	SEC24D	0.647245	8.24e-06	0.00037741
11760509_x_at	HAGH	0.712797	1.47e-06	0.000145	209703_x_at	DKFZP586A0522	0.342233	8.27e-06	0.00037784
11731565_x_at	MDM2	-1.48333	1.48e-06	0.000146	215895_x_at		0.23775	8.33e-06	0.00037981
11726357_a_at	MLL5	-1.63868	1.49e-06	0.000146	215599_at	SMA4	0.514502	8.41e-06	0.00038292
11729879_at	ZNF445	-0.303194	1.49e-06	0.000146	215275_at	TRAF3IP3	1.58461	8.46e-06	0.00038355
11723823_a_at	MYO5C	-1.83137	1.54e-06	0.00015	219290_x_at	DAPP1	0.993407	8.48e-06	0.00038355
11748926_a_at	GANAB	-1.28764	1.54e-06	0.00015	217482_at	ZNF609	0.387931	8.47e-06	0.00038355
11727880_a_at	CHAF1A	-0.821336	1.54e-06	0.00015	219881_s_at		0.261816	8.5e-06	0.00038407
11719823_at	ZAK	-0.812549	1.56e-06	0.00015	207932_at	IFNA8	0.217165	8.53e-06	0.00038436
11715863_x_at	DDAH2	-0.773047	1.55e-06	0.00015	208227_x_at	ADAM22	0.358634	8.65e-06	0.00038838
11734967_a_at	THEMIS	0.616999	1.54e-06	0.00015	216513_at	DCT	0.240794	8.63e-06	0.00038838
11724768_s_at	FCGR2A /// FCGR2C	2.42941	1.57e-06	0.000151	214464_at	CDC42BPA	0.295886	8.74e-06	0.00039148
11726568_x_at	EIF4G1	-0.558171	1.58e-06	0.000151	213460_x_at	WBSCR20C	0.632152	8.77e-06	0.00039232
11724580_a_at	ZNF827	-0.817738	1.57e-06	0.000151	216188_at	MYCNOS	0.306132	8.82e-06	0.00039385
11716297_a_at	CLPTM1	-0.258711	1.58e-06	0.000151	215206_at	EXT1	0.521587	8.86e-06	0.00039469
11743566_at	ACBD3	-1.0053	1.59e-06	0.000152	206605_at	P11	0.280348	8.88e-06	0.00039483
11737143_a_at	CAST	0.78451	1.59e-06	0.000152	206088_at		1.07311	8.91e-06	0.00039525
11725101_at	ESF1	-1.04567	1.62e-06	0.000154	207953_at	AD7C-NTP	0.452603	8.97e-06	0.00039653
11718998_x_at	DHFR	-0.931903	1.63e-06	0.000155	215695_s_at	GYG2	0.250102	8.95e-06	0.00039653
11755635_s_at	CDK11A /// CDK11B /// LOC100294398	-1.62454	1.64e-06	0.000155	214176_s_at	PBXIP1	-1.24311	8.99e-06	0.00039655
11743492_s_at	KTN1	-0.973272	1.64e-06	0.000155	220954_s_at	PILRB	0.734711	9.04e-06	0.00039717
11739096_s_at	CPSF7	-0.550077	1.65e-06	0.000156	212306_at	CLASP2	0.726598	9.02e-06	0.00039717
11739348_at	PIP4K2A	0.767489	1.68e-06	0.000158	205562_at	RPP38	-0.824091	9.09e-06	0.0003976
11723824_s_at	MYO5C	-1.71814	1.71e-06	0.00016	207614_s_at	CUL1	1.20715	9.1e-06	0.0003976
11735088_at	SLFN13	-0.976749	1.7e-06	0.00016	219809_at	WDR55	1.0365	9.09e-06	0.0003976
11724007_s_at	ENTPD1	0.309876	1.7e-06	0.00016	202976_s_at	RHOBTB3	0.628073	9.13e-06	0.00039847
11743879_at	MAML3	-0.674978	1.72e-06	0.000161	201117_s_at	CPE	0.205156	9.23e-06	0.00040191
11729971_at	SPTB	0.970289	1.72e-06	0.000161	202395_at	NSF	0.832658	9.3e-06	0.00040347
11758591_s_at	CXorf57	-0.995252	1.73e-06	0.000161	213469_at	PGAP1	0.220344	9.3e-06	0.00040347
11763977_x_at	SNRPF	-0.785346	1.73e-06	0.000162	219001_s_at	WDR32	0.819691	9.38e-06	0.00040493
11755180_x_at	TCF7	2.57507	1.75e-06	0.000163	211504_x_at	ROCK2	0.448835	9.41e-06	0.00040493
11759150_at	CNOT4	-0.891281	1.75e-06	0.000163	203067_at	PDHX	0.394199	9.36e-06	0.00040493
11731703_x_at	ZNF551	-1.06464	1.77e-06	0.000163	215002_at	LOC23117 /// DKFZp547E087 /// LOC348162 /// LOC388221 /// LOC440345 /// LOC440350 /// LOC440354 /// LOC440481 /// LOC613037	0.216712	9.41e-06	0.00040493
11717272_at	COL5A1	-1.76295	1.78e-06	0.000163	201735_s_at	CLCN3	0.529534	9.5e-06	0.00040826
11728046_at	C1QTNF4	-1.70164	1.78e-06	0.000163	203229_s_at	CLK2	0.783022	9.52e-06	0.00040836
11731406_x_at	YIPF5	-0.740806	1.78e-06	0.000163	219926_at	POPDC3	0.258005	9.56e-06	0.00040915
11716421_at	SPTBN1	-1.68356	1.76e-06	0.000163	216206_x_at	MAP2K7	0.731425	9.71e-06	0.00041241
11718788_a_at	ADA	-1.11972	1.79e-06	0.000164	205518_s_at	CMAH	0.502028	9.73e-06	0.00041241
11751303_s_at	GORASP2	-0.673996	1.78e-06	0.000164	202860_at	KIAA0476	0.811916	9.78e-06	0.00041241
11739492_a_at	MGAT4A	0.702415	1.79e-06	0.000164	216958_s_at	IVD	0.281729	9.71e-06	0.00041241
11736079_a_at	NEK9	-0.467883	1.8e-06	0.000165	209168_at	GPM6B	0.243457	9.75e-06	0.00041241
11759088_at	March 1	2.23771	1.82e-06	0.000166	MC_AB006758_s_at	NA	0.255083	9.76e-06	0.00041241
11754272_x_at	SNRPN /// SNURF	-0.835187	1.84e-06	0.000167	212681_at	EPB41L3	0.46139	9.69e-06	0.00041241
11736537_a_at	RHCE /// RHD	1.07993	1.86e-06	0.000168	216420_at	LOC219414	0.197266	9.75e-06	0.00041241
11756230_a_at	FLNB	-0.710658	1.86e-06	0.000168	217316_at	OR7A10	0.252455	9.82e-06	0.00041332
11716420_s_at	SPTBN1	-0.950469	1.87e-06	0.000169	217526_at	NFATC2IP	0.975902	9.89e-06	0.0004134
11722017_x_at	OLR1	0.458197	1.88e-06	0.000169	215483_at	AKAP9	0.841641	9.89e-06	0.0004134
11716477_x_at	LARP1	-0.441007	1.88e-06	0.00017	205389_s_at	ANK1	0.359446	9.89e-06	0.0004134
11754821_s_at	SLC38A1	-1.10713	1.89e-06	0.00017	208407_s_at	CTNND1	0.297017	9.87e-06	0.0004134
11751466_a_at	C3orf38	0.678513	1.9e-06	0.00017	201198_s_at	PSMD1	0.554768	1e-05	0.00041773
11716254_s_at	RBM9	-0.760822	1.9e-06	0.00017	211077_s_at	TLK1	0.436787	1.01e-05	0.00041968
11716627_a_at	KIF3B	0.262397	1.89e-06	0.00017	217280_x_at	GABRA5	0.241762	1.01e-05	0.00041968
11718880_at	ZCCHC14	-0.944472	1.93e-06	0.000172	206060_s_at	PTPN22	1.33913	1.02e-05	0.00042161
11721721_a_at	C6orf26 /// MSH5	-0.568779	1.97e-06	0.000175	64474_g_at	DGCR8	0.45507	1.02e-05	0.00042317
11743031_a_at	S100A6	1.07425	1.97e-06	0.000175	212732_at	MEG3	0.319692	1.03e-05	0.00042317
11740066_a_at	ERCC6	0.237001	1.97e-06	0.000175	219928_s_at	CABYR	0.250847	1.02e-05	0.00042317
11726347_x_at	LAT2	-1.26881	1.99e-06	0.000177	212381_at	USP24	0.604501	1.03e-05	0.00042385
11756526_a_at	MRPL48	-0.470996	2e-06	0.000177	202050_s_at	ZNF262	0.622361	1.03e-05	0.0004248
11721239_x_at	ATP5L	-0.503863	2.02e-06	0.000177	206825_at	OXTR	0.38104	1.04e-05	0.00042679
11749347_x_at	C11orf49	-0.414971	2e-06	0.000177	201860_s_at	PLAT	0.277797	1.04e-05	0.00042679
11742958_x_at	SMARCA4	-0.674489	2.01e-06	0.000177	205642_at	CEP1	0.736586	1.05e-05	0.00042862
11746949_x_at	HNRPDL	-0.905447	2.01e-06	0.000177	217679_x_at		1.27017	1.05e-05	0.00043013
11752125_x_at	SRRT	-0.737207	2.03e-06	0.000178	AFFX-DapX-5_at		0.195287	1.06e-05	0.0004318
11756298_a_at	SNRPA	-1.22433	2.03e-06	0.000178	207712_at	BAGE	0.228309	1.06e-05	0.00043242
11716033_at	SLPI	1.54583	2.05e-06	0.000179	219224_x_at	ZNF408	-0.781338	1.07e-05	0.00043307
11741528_a_at	ACP1	-0.721761	2.07e-06	0.000181	214594_x_at	ATP8B1	1.04924	1.07e-05	0.00043307
200072_PM_s_at	HNRNPM	-0.478071	2.07e-06	0.000181	203165_s_at	SLC33A1	0.273367	1.07e-05	0.00043307
11725099_at	ESF1	-1.39651	2.09e-06	0.000182	203718_at	NTE	1.22647	1.07e-05	0.00043323
11727832_s_at	DDX42	-1.46345	2.1e-06	0.000182	47608_at	TJAP1	1.1393	1.08e-05	0.00043397
11719828_x_at	QPCT	2.50335	2.12e-06	0.000184	205028_at	TRO	0.244787	1.08e-05	0.00043538
11722585_a_at	CAST	0.827851	2.14e-06	0.000185	214610_at	CYP11B1	0.309946	1.09e-05	0.00043624
11759403_x_at	VCAN	1.68882	2.17e-06	0.000187	207717_s_at	PKP2	0.244093	1.09e-05	0.00043624
11721009_at	MED1	-1.20469	2.18e-06	0.000187	201474_s_at	ITGA3	0.325894	1.09e-05	0.00043674
11718130_s_at	OLFM4	3.76966	2.18e-06	0.000187	214277_at	COX11 /// COX11P	0.263687	1.1e-05	0.00043791
11758734_x_at	EIF5A	-0.508246	2.17e-06	0.000187	213505_s_at	SFRS14	0.853955	1.11e-05	0.00044269
11727221_at	XYLT1	-0.74624	2.2e-06	0.000188	209589_s_at	EPHB2	0.287801	1.11e-05	0.00044269
11754183_s_at	HMGB3	-0.75419	2.2e-06	0.000188	204492_at	ARHGAP11A	0.256858	1.11e-05	0.00044269
11755370_x_at	BZRAP1	-0.965	2.2e-06	0.000188	209727_at	GM2A	-1.69393	1.13e-05	0.00044463
11740268_at	CCDC18	-0.884921	2.21e-06	0.000189	214373_at		0.400958	1.13e-05	0.00044463
11724239_at	TCF4	-1.84761	2.23e-06	0.00019	208933_s_at	LGALS8	1.69273	1.12e-05	0.00044463
11725371_s_at	VEGFA	1.7264	2.26e-06	0.000192	210320_s_at	DDX52	0.229635	1.13e-05	0.00044463
11748991_a_at	CDK5RAP2	-0.738033	2.26e-06	0.000192	219778_at	ZFPM2	0.243807	1.13e-05	0.00044463
11744203_a_at	PRPF6	-0.780961	2.26e-06	0.000192	209821_at	C9orf26	0.211409	1.12e-05	0.00044463
11730849_at	ABHD13	-1.44942	2.29e-06	0.000193	222255_at	PRX	0.215413	1.13e-05	0.000445
11763022_at	CLEC7A	0.505433	2.28e-06	0.000193	212959_s_at	GNPTAB	1.19751	1.15e-05	0.00044632
11764259_at	---	1.39502	2.3e-06	0.000194	210964_s_at	GYG2	0.275586	1.14e-05	0.00044632
11721912_at	MDM4	-1.10492	2.34e-06	0.000196	202291_s_at	MGP	0.310572	1.14e-05	0.00044632
11721913_x_at	MDM4	-1.07807	2.34e-06	0.000196	219688_at	BBS7	0.218557	1.14e-05	0.00044632
11736458_x_at	KCNK6	1.09408	2.34e-06	0.000196	210147_at	ART3	0.223263	1.15e-05	0.00044632
11735724_a_at	TP53BP1	-1.04921	2.37e-06	0.000198	220770_s_at	LOC63920	0.188403	1.15e-05	0.00044632
11715371_a_at	UBA1	-0.912641	2.41e-06	0.0002	200015_s_at	Septin 2	1.39963	1.16e-05	0.00045086
11728373_a_at	ERG	-1.60035	2.41e-06	0.0002	208338_at	P2RX3	0.206263	1.16e-05	0.00045107
11743493_x_at	KTN1	-0.992371	2.41e-06	0.0002	218127_at	NFYB	0.582586	1.17e-05	0.00045235
11756316_a_at	CHI3L1	2.36139	2.4e-06	0.0002	203565_s_at	MNAT1	0.252315	1.17e-05	0.00045235
11743120_s_at	EIF4A1	-0.250189	2.4e-06	0.0002	216259_at	BMPER	0.193936	1.17e-05	0.00045293
11754212_a_at	PPIG	-1.24677	2.43e-06	0.000201	220766_at	BTG4	0.250538	1.19e-05	0.00045678
11738479_at	GLRA1	0.21796	2.43e-06	0.000201	41660_at	CELSR1	0.223289	1.2e-05	0.00046035
11723096_a_at	CYLD	-0.922646	2.45e-06	0.000202	209170_s_at	GPM6B	0.252806	1.2e-05	0.00046149
11751729_a_at	SAE1	-1.12866	2.46e-06	0.000202	216094_at	WASL	0.554678	1.21e-05	0.00046344
11763232_x_at	SUMO1	-0.929623	2.46e-06	0.000202	AFFX-At-rbcL_at	NA	0.222154	1.21e-05	0.00046344
11763495_s_at	BZRAP1	-0.903824	2.46e-06	0.000202	206952_at	G6PC	0.238468	1.21e-05	0.00046344
11729053_x_at	PPFIBP1	-0.823768	2.47e-06	0.000202	216115_at	NF1	0.692011	1.23e-05	0.0004674
11763076_at	DEFT1P	0.407946	2.45e-06	0.000202	214785_at	VPS13A	0.342124	1.23e-05	0.0004674
11724205_x_at	SUMO1	-0.428539	2.51e-06	0.000205	211401_s_at	FGFR2	0.249048	1.23e-05	0.0004674
11724770_s_at	FCGR2A	1.36035	2.54e-06	0.000206	205175_s_at	KHK	0.215256	1.24e-05	0.00046956
11746746_a_at	AKAP9	-1.6175	2.54e-06	0.000206	207234_at	RFX3	0.250689	1.24e-05	0.00046999
11716169_at	CCDC28A	-0.487692	2.53e-06	0.000206	216118_at		0.301198	1.25e-05	0.00047169
11722416_a_at	HBS1L	-0.977431	2.52e-06	0.000206	208062_s_at	NRG2	0.250134	1.25e-05	0.00047169
11744574_x_at	INO80	-0.686029	2.56e-06	0.000207	205684_s_at	C9orf55	0.861908	1.26e-05	0.00047183
11763715_a_at	GNLY	2.96493	2.55e-06	0.000207	200861_at	CNOT1	0.858438	1.25e-05	0.00047183
11759990_a_at	VSX1	0.571767	2.56e-06	0.000207	203668_at	MAN2C1	0.613915	1.26e-05	0.00047183
11753592_x_at	EEF1G	-0.76152	2.57e-06	0.000207	215401_at	SLC7A1	0.315979	1.26e-05	0.00047183
11723778_at	CYP2U1	-0.477342	2.56e-06	0.000207	218976_at	DNAJC12	0.284657	1.26e-05	0.00047183
11722150_a_at	EIF2AK3	-1.29812	2.6e-06	0.000209	220443_s_at	VAX2	0.252817	1.26e-05	0.00047183
11759098_at	C14orf21	-0.460788	2.62e-06	0.00021	211680_at	PDLIM5	0.198323	1.26e-05	0.00047183
11743859_x_at	IL33	0.309947	2.62e-06	0.00021	207531_at	CRYGC	0.335885	1.27e-05	0.00047369
11754198_at	C14orf139	-1.47126	2.65e-06	0.000211	204438_at	MRC1 /// MRC1L1	0.318391	1.27e-05	0.00047369
11748621_s_at	CDK11A /// CDK11B	-0.884823	2.64e-06	0.000211	218430_s_at	RFXDC2	0.346751	1.28e-05	0.00047618
11751318_s_at	EIF4A1	-0.250904	2.65e-06	0.000211	215976_at	DBC1	0.306808	1.28e-05	0.00047618
11726567_a_at	EIF4G1	-0.588452	2.67e-06	0.000212	202361_at	SEC24C	0.959188	1.29e-05	0.00047853
11730614_a_at	SLC1A4	-0.715942	2.68e-06	0.000212	209292_at	ID4	0.219048	1.3e-05	0.0004791
11751857_a_at	GNLY	2.87505	2.67e-06	0.000212	217879_at	CDC27	0.792904	1.3e-05	0.00048059
11723629_a_at	TAF1	-0.904467	2.7e-06	0.000214	206204_at	GRB14	0.261285	1.31e-05	0.00048102
11723264_a_at	CD3D	2.3375	2.71e-06	0.000214	205370_x_at	DBT	0.994354	1.31e-05	0.00048332
11754213_x_at	PPIG	-1.23968	2.72e-06	0.000215	200915_x_at	KTN1 /// PDIA6	1.53597	1.32e-05	0.00048421
11718505_s_at	SFRS13A	-1.35954	2.74e-06	0.000216	217945_at	BTBD1	1.07109	1.32e-05	0.00048478
11721703_s_at	TNRC18	-1.07531	2.75e-06	0.000216	204728_s_at	WDHD1	0.229603	1.33e-05	0.00048534
11715466_at	ARHGDIB	-0.470762	2.75e-06	0.000216	220576_at	PGAP1	0.989052	1.34e-05	0.00048562
11721493_a_at	SULF2	1.31925	2.76e-06	0.000217	202733_at	P4HA2	0.307475	1.34e-05	0.00048562
11757447_s_at	CYTH3	-0.72089	2.8e-06	0.000218	214739_at	LRCH3	0.360447	1.34e-05	0.00048562
11733632_s_at	P2RY14	-1.9871	2.8e-06	0.000218	214077_x_at	MEIS4	0.310177	1.34e-05	0.00048562
11736741_a_at	MKI67	-1.13768	2.81e-06	0.000218	206098_at	ZNF482	0.193448	1.34e-05	0.00048562
11724243_at	TCF4	-1.97822	2.81e-06	0.000218	216002_at	MAX	0.406291	1.34e-05	0.00048574
11725410_at	NAV1	-1.52073	2.8e-06	0.000218	218550_s_at	LRRC20	0.281516	1.34e-05	0.00048574
11735111_a_at	PTGER3	0.364548	2.79e-06	0.000218	217407_x_at	PPIL2	0.481976	1.35e-05	0.00048894
11755503_x_at	UBC	0.323217	2.79e-06	0.000218	210045_at	IDH2	0.44883	1.36e-05	0.00049196
11733215_a_at	STAT4	1.46417	2.85e-06	0.000221	203564_at	FANCG	0.445606	1.37e-05	0.00049196
11762501_at	VGLL3	0.506806	2.85e-06	0.000221	216187_x_at	KNS2	0.947114	1.37e-05	0.0004936
11736498_a_at	TNRC6B	-0.852916	2.87e-06	0.000222	216290_x_at		0.382763	1.38e-05	0.0004936
11763309_at	TCF4	-1.32197	2.88e-06	0.000222	206100_at	CPM	0.319165	1.38e-05	0.0004936
11719737_a_at	FAM134B	-1.34065	2.89e-06	0.000223	212323_s_at	VPS13D	0.59231	1.38e-05	0.0004939
11758217_s_at	FAM108C1	-1.59822	2.91e-06	0.000223	219583_s_at	SPATA7	0.320611	1.38e-05	0.0004939
11755860_a_at	MME	-1.58182	2.91e-06	0.000223	AFFX-r2-Bs-lys-5_at		0.270304	1.39e-05	0.00049674
11743374_a_at	FRYL	-1.08817	2.92e-06	0.000224	206859_s_at	PAEP	0.232031	1.4e-05	0.00049717
11719870_s_at	MYCN	1.76172	2.93e-06	0.000224	213049_at	GARNL1	1.28868	1.41e-05	0.00049905
11720011_at	JARID2	-0.944913	2.94e-06	0.000224	215703_at	CFTR	0.206289	1.4e-05	0.00049905
11749670_a_at	DNAJC14	-0.428741	2.94e-06	0.000224	211390_at	CG018	0.26309	1.41e-05	0.00050156
11753566_a_at	IL5RA	0.295024	2.92e-06	0.000224	205887_x_at	MSH3	0.537317	1.43e-05	0.00050613
11735733_x_at	RPP14	-0.574022	2.96e-06	0.000225	212166_at	XPO7	0.736019	1.44e-05	0.00050614
11724004_a_at	FYB	1.60536	2.96e-06	0.000225	209306_s_at	SWAP70	1.32546	1.44e-05	0.00050614
11756766_x_at	CD74	-0.753429	2.99e-06	0.000226	218029_at	FAM65A	1.19904	1.44e-05	0.00050614
11730280_a_at	RAD50	-0.747843	2.98e-06	0.000226	206840_at	AFM	0.204435	1.44e-05	0.00050614
11759377_at	KRTAP19-7	0.306838	3.01e-06	0.000227	206425_s_at	TRPC3	0.214652	1.46e-05	0.00051327
11754994_a_at	SART1	-0.872697	3.03e-06	0.000229	217465_at		0.270345	1.47e-05	0.00051746
11732137_at	AATF	-0.500724	3.04e-06	0.000229	213353_at	ABCA5	0.597787	1.49e-05	0.00052027
11745812_x_at	IDH3B	-0.617418	3.05e-06	0.000229	203048_s_at	KIAA0372	0.509088	1.49e-05	0.00052027
11757767_s_at	NAV1	-1.43132	3.09e-06	0.000232	204496_at	STRN3	0.645332	1.5e-05	0.00052229
11749090_a_at	FOXP1	-0.719541	3.13e-06	0.000235	205811_at	POLG2	0.687123	1.53e-05	0.00052776
11742836_a_at	UBXN4	-1.15755	3.16e-06	0.000236	206038_s_at	NR2C2	0.767924	1.52e-05	0.00052776
11744332_a_at	NUMA1	-0.679137	3.17e-06	0.000237	215863_at	TFR2	0.362735	1.52e-05	0.00052776
11724187_a_at	SART3	-0.582437	3.17e-06	0.000237	217695_x_at		0.345994	1.53e-05	0.00052776
11734193_a_at	FXYD3	0.342764	3.19e-06	0.000238	217046_s_at	AGER	0.451466	1.53e-05	0.00052776
11716681_at	SLC39A9	0.382378	3.19e-06	0.000238	220874_at		0.361044	1.52e-05	0.00052776
11733403_x_at	CLEC7A	2.79927	3.22e-06	0.000239	214493_s_at	INADL	0.297119	1.52e-05	0.00052776
11755112_s_at	HNRNPUL1	-0.74339	3.24e-06	0.00024	222281_s_at		0.228603	1.53e-05	0.00052776
11758744_at	FARSB	-0.559927	3.23e-06	0.00024	213835_x_at	GTPBP3	0.444844	1.54e-05	0.00052943
11719666_a_at	STMN1	-0.795399	3.26e-06	0.000241	203517_at	MTX2	0.445621	1.55e-05	0.00052943
11732763_at	GRIN3A	0.296545	3.27e-06	0.000242	215057_at		0.385161	1.54e-05	0.00052943
11753645_a_at	CFL1	-1.14267	3.32e-06	0.000244	220156_at	EFCAB1	0.267507	1.54e-05	0.00052943
11724377_at	PAG1	-1.84394	3.31e-06	0.000244	206935_at	PCDH8	0.22511	1.54e-05	0.00052943
11744205_x_at	NPDC1	-0.847675	3.35e-06	0.000244	219095_at	PLA2G4B	0.525101	1.56e-05	0.00053175
11732479_a_at	ITGAM	2.52263	3.34e-06	0.000244	207696_at	FUT9	0.20006	1.56e-05	0.00053175
11758095_s_at	FPR1	3.06319	3.36e-06	0.000244	206489_s_at	DLGAP1	0.189707	1.57e-05	0.00053444
11736390_a_at	ZNF662	-0.826488	3.33e-06	0.000244	207511_s_at	C2orf24	0.68113	1.57e-05	0.00053483
11756756_a_at	BLVRB	1.07911	3.33e-06	0.000244	217012_at	FLJ16124	0.230561	1.57e-05	0.00053483
11749763_a_at	UBE2I	-0.491473	3.33e-06	0.000244	207906_at	IL3	0.184276	1.6e-05	0.00054309
11730765_at	CD177	0.792196	3.33e-06	0.000244	203344_s_at	RBBP8	0.742989	1.6e-05	0.0005433
11756327_x_at	RPS19	-0.194182	3.35e-06	0.000244	213627_at	MAGED2	0.68412	1.62e-05	0.00054967
11727268_at	ZBED3	-0.985593	3.37e-06	0.000245	221935_s_at	AER61	0.309487	1.63e-05	0.00054996
11725827_s_at	CD1D	1.69254	3.37e-06	0.000245	209401_s_at	SLC12A4	0.211609	1.63e-05	0.00054996
11730710_a_at	TERT	-0.589174	3.41e-06	0.000247	217643_x_at	FLJ22795	0.346501	1.65e-05	0.00055538
11740670_a_at	TNRC6B	-0.810968	3.43e-06	0.000248	218082_s_at	UBP1	0.963697	1.65e-05	0.00055553
11734177_a_at	SLC2A9	0.544737	3.43e-06	0.000248	207499_x_at	SMAP-1	0.419239	1.66e-05	0.00055657
11742924_a_at	PRDX1	-0.590407	3.45e-06	0.000249	HC-AJ001810_at	NA	-0.808457	1.66e-05	0.00055657
11758698_x_at	HBG1	4.35438	3.48e-06	0.000251	218768_at	NUP107	0.939164	1.66e-05	0.00055693
11739478_s_at	SBF2	-1.07621	3.52e-06	0.000253	201734_at	CLCN3	0.735808	1.67e-05	0.00055823
11741419_x_at	KCNQ1	1.0666	3.53e-06	0.000254	214965_at	MGC26885	-1.03576	1.67e-05	0.00055823
11724907_a_at	MAP4K5	-1.42308	3.55e-06	0.000255	213221_s_at	SNF1LK2	0.350124	1.67e-05	0.00055823
11717301_at	TACSTD2	1.28118	3.56e-06	0.000255	215213_at	NUP54	0.467635	1.69e-05	0.00056116
11758363_s_at	SPTAN1	-0.685655	3.57e-06	0.000255	221976_s_at	HDGFRP3	0.274291	1.69e-05	0.00056153
11746110_x_at	LOC100288442 /// LOC339047	-0.719296	3.58e-06	0.000256	201620_at	MBTPS1	0.880861	1.71e-05	0.0005662
11718867_a_at	FAM192A	-0.561587	3.61e-06	0.000257	205969_at	AADAC	0.280965	1.71e-05	0.0005662
11748535_x_at	TAF11	-0.611697	3.62e-06	0.000257	209659_s_at	CDC16	0.955306	1.73e-05	0.00057214
11718627_at	TRAK1	-0.704269	3.62e-06	0.000257	221838_at	KLHL22	0.388341	1.73e-05	0.00057214
11728648_a_at	NUCKS1	-0.985794	3.61e-06	0.000257	202496_at	RCD-8	0.911632	1.74e-05	0.00057348
11728737_a_at	C7orf16	0.767486	3.61e-06	0.000257	210109_at	NAG8	0.425144	1.74e-05	0.00057348
11730007_a_at	RETN	1.94879	3.64e-06	0.000258	211151_x_at	GH1	0.246449	1.74e-05	0.00057348
11756278_a_at	SAGE1	0.237977	3.66e-06	0.000259	218075_at	AAAS	0.329955	1.76e-05	0.00057894
11717600_a_at	SECISBP2	-0.847081	3.69e-06	0.00026	208239_at	FOXE1	0.207062	1.78e-05	0.0005829
11726775_a_at	POU2F1	-0.850667	3.68e-06	0.00026	215268_at	KIAA0754	0.355301	1.78e-05	0.0005829
11729173_a_at	SKA2	-0.641447	3.72e-06	0.000261	220771_at	LOC51152	0.239382	1.78e-05	0.0005829
11753646_x_at	CFL1	-0.928233	3.72e-06	0.000261	212234_at	ASXL1	0.620608	1.79e-05	0.0005834
11716708_a_at	DDR1	-1.67832	3.7e-06	0.000261	217446_x_at		0.553873	1.79e-05	0.0005834
11740646_a_at	CCR3	0.598883	3.7e-06	0.000261	215431_at	SNTB1	0.274701	1.79e-05	0.0005834
11754974_x_at	NT5C2	-0.515832	3.73e-06	0.000262	218499_at	MASK	1.26009	1.8e-05	0.00058724
11726636_s_at	MYST3	-0.823684	3.77e-06	0.000263	209884_s_at	SLC4A7	0.310866	1.81e-05	0.00058898
11753871_a_at	GNG7	-1.15385	3.76e-06	0.000263	211324_s_at	RANBP2L1	0.802177	1.83e-05	0.00059416
11753414_a_at	DMAP1	-0.491352	3.83e-06	0.000266	215318_at	CG012	0.60078	1.84e-05	0.0005943
11742452_s_at	MAGED4 /// MAGED4B	-0.753739	3.82e-06	0.000266	206972_s_at	GPR161	0.319107	1.84e-05	0.0005943
11725986_s_at	NONO	-0.611302	3.86e-06	0.000268	206382_s_at	BDNF	0.269585	1.87e-05	0.00060292
11754034_a_at	HRSP12	-0.90437	3.86e-06	0.000268	222149_x_at	LOC283768 /// LOC388080 /// LOC390535 /// LOC400304 /// DKFZp434P162	0.840781	1.87e-05	0.00060318
11725702_a_at	AQP9	2.50434	3.88e-06	0.000269	211086_x_at	NEK1	0.26628	1.87e-05	0.00060385
AFFX-LysX-5_at	---	1.24349	3.88e-06	0.000269	215509_s_at	BUB1	0.239723	1.88e-05	0.00060544
11718776_s_at	SRRM1	-0.695511	3.92e-06	0.00027	220582_at		0.28437	1.89e-05	0.00060766
11721309_x_at	SFRS13A	-1.83834	3.92e-06	0.00027	213530_at	RAB3GAP1	0.272551	1.91e-05	0.00061168
11727355_a_at	CALN1	-1.28578	3.93e-06	0.00027	205846_at	PTPRB	0.204419	1.91e-05	0.00061168
11734523_x_at	PPHLN1	-0.555852	3.9e-06	0.00027	204396_s_at	GRK5	1.11366	1.92e-05	0.00061325
11743338_at	MEGF9	0.905731	3.92e-06	0.00027	202066_at	PPFIA1	1.22882	1.93e-05	0.00061325
11739091_a_at	LUC7L3	-1.18275	3.94e-06	0.000271	208598_s_at	HUWE1	0.869509	1.93e-05	0.00061325
11742975_x_at	USP42	-0.864918	3.97e-06	0.000272	206229_x_at	PAX2	0.279367	1.93e-05	0.00061325
11730775_x_at	CFDP1	-0.982758	3.99e-06	0.000273	219782_s_at	LOC51333	0.236186	1.94e-05	0.00061325
11755842_a_at	RBBP6	-1.14513	4e-06	0.000273	215017_s_at	FNBP1L	0.304493	1.93e-05	0.00061325
11736726_at	GEN1	-1.40976	4.01e-06	0.000273	221040_at	CAPN10	0.188205	1.92e-05	0.00061325
11739207_x_at	FAM115A	-0.994778	4e-06	0.000273	216468_s_at	ZNF682	0.225717	1.93e-05	0.00061325
11723319_a_at	KIAA1467	-0.484002	4.02e-06	0.000274	212468_at	SPAG9	1.09656	1.95e-05	0.00061608
11751730_x_at	SAE1	-0.966181	4.03e-06	0.000274	208807_s_at	CHD3	0.671111	1.96e-05	0.00061729
11743532_at	RUFY3	-0.814842	4.04e-06	0.000274	208032_s_at	GRIA3	0.266138	1.95e-05	0.00061729
11751751_a_at	HNRNPH3	-0.811085	4.04e-06	0.000274	220873_at	REPS2	0.228958	1.96e-05	0.00061729
11728815_a_at	AARS2	-0.606534	4.06e-06	0.000275	222287_at	TRDN	0.201128	1.96e-05	0.00061729
11748183_a_at	PLEKHH1	0.327821	4.07e-06	0.000275	219624_at	BAG4	-1.09294	1.97e-05	0.00061759
11758829_s_at	C1orf77	-0.618404	4.16e-06	0.000281	207991_x_at	ACRV1	0.287092	1.97e-05	0.00061759
11748565_a_at	EBNA1BP2	-0.919237	4.18e-06	0.000282	216831_s_at	RUNX1T1	0.242769	1.97e-05	0.00061795
11741292_x_at	ZFP30	-0.74545	4.19e-06	0.000282	213295_at	CYLD	1.02668	1.98e-05	0.0006188
11716740_a_at	SLC6A8	0.471275	4.19e-06	0.000282	209979_at	ADARB1	0.333551	1.98e-05	0.0006188
11746344_x_at	RANBP3	-0.400739	4.19e-06	0.000282	215377_at	CTBP2	0.331529	1.99e-05	0.00062216
11715816_at	ZFP36L2	-1.03284	4.21e-06	0.000283	HC-AB006533_at	NA	0.206095	2e-05	0.00062227
11741606_s_at	CHD3	-0.743379	4.24e-06	0.000284	203788_s_at	SEMA3C	0.306627	2.01e-05	0.00062367
11752765_s_at	TXNIP	1.08379	4.23e-06	0.000284	206784_at	AQP8	0.309949	2.01e-05	0.00062367
11725363_s_at	SMAD4	-1.0633	4.28e-06	0.000286	214691_x_at	FAM63B	0.350416	2.01e-05	0.00062367
11754120_a_at	ARL5A	-1.10801	4.29e-06	0.000286	205837_s_at	GYPA	0.247152	2.01e-05	0.00062367
11716004_at	FAF2	-0.624283	4.28e-06	0.000286	206188_at	ZNF623	0.282726	2.04e-05	0.00063243
11729942_at	TMEM56	0.695966	4.3e-06	0.000286	217704_x_at		0.994305	2.05e-05	0.00063341
11752907_a_at	DAOA	0.270126	4.29e-06	0.000286	203132_at	RB1	0.733963	2.06e-05	0.00063636
11723117_a_at	PCNT	-0.46159	4.35e-06	0.000288	214001_x_at	RPS10	-0.691686	2.07e-05	0.00063773
11749445_a_at	ARHGAP15	-0.996264	4.36e-06	0.000288	213120_at	KIAA0701	0.442412	2.07e-05	0.00063773
11749590_a_at	FN3KRP	-0.552113	4.35e-06	0.000288	214925_s_at	SPTAN1	0.848189	2.08e-05	0.00064017
11735585_at	ZNF208	-0.810336	4.37e-06	0.000289	AFFX-TrpnX-M_at		0.22792	2.1e-05	0.00064384
11743647_at	HMGN4	0.450857	4.4e-06	0.000291	213212_x_at	LOC161527	0.723789	2.1e-05	0.0006442
11762484_at	TTF2	0.273244	4.45e-06	0.000293	209924_at	CCL18	0.250068	2.1e-05	0.0006442
11743565_at	CABLES2	-0.6189	4.46e-06	0.000294	AFFX-r2-Bs-dap-5_at		0.230637	2.11e-05	0.00064525
11741773_x_at	TCEA2	-0.715278	4.49e-06	0.000295	215006_at	EZH2	1.09229	2.11e-05	0.00064581
11723044_at	SMAD1	-1.66487	4.49e-06	0.000295	214237_x_at	PAWR	0.309231	2.16e-05	0.00065725
11743616_a_at	USP47	-1.10661	4.51e-06	0.000296	HC-AF070552_at	NA	0.214508	2.16e-05	0.00065725
11755706_a_at	BBX	-1.31803	4.52e-06	0.000296	203537_at	PRPSAP2	0.915737	2.16e-05	0.0006583
11719364_a_at	SPATS2L	-0.607304	4.53e-06	0.000296	213396_s_at	AKAP10	1.10886	2.17e-05	0.00065964
11744502_a_at	SFRS18	-1.3951	4.56e-06	0.000298	220939_s_at	DPP8	1.04816	2.19e-05	0.00066325
11718808_a_at	TP53BP1	-0.837352	4.56e-06	0.000298	207405_s_at	RAD17	0.441653	2.19e-05	0.00066493
11762589_a_at	RALGPS1	0.390988	4.57e-06	0.000298	202311_s_at	COL1A1	0.215933	2.2e-05	0.00066525
11734686_x_at	ZEB1	-1.56763	4.6e-06	0.000299	221351_at	HTR1A	0.177314	2.21e-05	0.00066812
11743000_at	CD83	1.58693	4.63e-06	0.000301	220396_at		0.401641	2.25e-05	0.00067942
11718192_s_at	VEZF1	-0.614263	4.68e-06	0.000304	204532_x_at	UGT1A10 /// UGT1A8 /// UGT1A7 /// UGT1A6 /// UGT1A5 /// UGT1A9 /// UGT1A4 /// UGT1A1 /// UGT1A3	0.315587	2.25e-05	0.00067968
11715750_at	SSRP1	-1.02675	4.7e-06	0.000304	217292_at	MTMR7	0.264664	2.26e-05	0.00068018
11715248_s_at	CRISP2	0.3791	4.7e-06	0.000304	206977_at	PTH	0.239893	2.29e-05	0.00068805
11753386_s_at	FAM10A4 /// LOC729992 /// ST13	-1.28775	4.72e-06	0.000305	203639_s_at	FGFR2	0.261551	2.29e-05	0.00068896
11721501_x_at	SWAP70	-1.6	4.72e-06	0.000305	211310_at	EZH1	0.267759	2.3e-05	0.000689
11715792_a_at	STOM	1.14523	4.74e-06	0.000306	208010_s_at	PTPN22	0.675686	2.3e-05	0.00068942
11721915_a_at	MDM4	-0.726508	4.74e-06	0.000306	207599_at	MMP20	0.275322	2.31e-05	0.00069197
11730377_a_at	PHF14	-1.27155	4.81e-06	0.000307	202460_s_at	LPIN2	1.08071	2.32e-05	0.00069327
11751520_x_at	NCBP2	-0.649823	4.8e-06	0.000307	213557_at	CRK7	0.57873	2.33e-05	0.00069415
11749827_a_at	CYBB	1.63676	4.82e-06	0.000307	216463_at		0.221254	2.33e-05	0.00069415
11717539_at	RYBP	-0.651237	4.81e-06	0.000307	216089_at	MCFD2	0.254861	2.33e-05	0.00069415
11732344_at	ZNF33A	-1.33881	4.78e-06	0.000307	212969_x_at	EML3	0.683568	2.34e-05	0.00069465
11718096_a_at	MEF2A	-0.749592	4.81e-06	0.000307	206432_at	HAS2	0.246352	2.34e-05	0.00069465
11732502_a_at	ICA1L	-0.646096	4.79e-06	0.000307	212383_at	ATP6V0A1	0.987287	2.36e-05	0.00069945
11733595_x_at	PLEKHG6	0.581635	4.79e-06	0.000307	203999_at	SYT1	0.257891	2.37e-05	0.00070128
11755218_a_at	ZNF135	-0.870619	4.86e-06	0.000309	217869_at	HSD17B12	1.28552	2.38e-05	0.00070342
11751908_a_at	ZMAT1	-1.81948	4.89e-06	0.000311	200688_at	SF3B3	0.270957	2.38e-05	0.00070381
11748775_a_at	UPP1	1.66247	4.91e-06	0.000312	208445_s_at	BAZ1B	0.651775	2.39e-05	0.00070487
11743284_at	CHD2	-0.66324	4.94e-06	0.000313	205523_at	HAPLN1	0.215215	2.39e-05	0.00070487
11721144_a_at	MKI67	-1.4409	4.95e-06	0.000313	222237_s_at	ZNF228	0.182761	2.4e-05	0.00070487
11745130_x_at	HMGB3	-0.80793	4.97e-06	0.000314	210905_x_at	ASH1L	0.289967	2.41e-05	0.0007062
11739242_x_at	SDCCAG1	-1.14577	4.97e-06	0.000314	212110_at	SLC39A14	0.228989	2.41e-05	0.0007062
11733107_at	COMMD2	-0.777899	4.97e-06	0.000314	213424_at	KIAA0895	0.220465	2.41e-05	0.0007062
11750062_a_at	UBXN1	-0.909247	5.01e-06	0.000315	200849_s_at	AHCYL1	0.623513	2.44e-05	0.00070857
11744915_a_at	NEGR1	-1.52005	5.07e-06	0.000319	219446_at	RIC8B	0.269284	2.43e-05	0.00070857
11726263_x_at	DFFA	-0.521957	5.1e-06	0.00032	210888_s_at	ITIH1	0.271483	2.44e-05	0.00070857
11717014_x_at	SNRPF	-0.727116	5.1e-06	0.00032	211756_at	PTHLH	0.228021	2.43e-05	0.00070857
11764174_at	---	0.36497	5.09e-06	0.00032	214764_at	KIAA0507	0.269342	2.44e-05	0.00070857
11720884_a_at	HMBS	0.957259	5.14e-06	0.000322	216135_at	MGC35048	0.208081	2.43e-05	0.00070857
11758492_x_at	BTBD7	-0.84393	5.17e-06	0.000323	218800_at	SRD5A2L	0.249508	2.47e-05	0.00071469
11730198_s_at	LOC100294376 /// TECR	-0.730642	5.19e-06	0.000324	221922_at	GPSM2	0.315344	2.47e-05	0.00071469
11739922_a_at	ZNF37A	-1.04485	5.25e-06	0.000326	AFFX-LysX-5_at		0.153796	2.47e-05	0.00071469
11760182_at	ZNF549	-0.786168	5.24e-06	0.000326	204476_s_at	PC	0.206234	2.47e-05	0.00071496
11742081_a_at	NAALADL1	-0.870262	5.25e-06	0.000326	203155_at	SETDB1	0.565017	2.48e-05	0.00071579
11746095_a_at	PPIG	-1.14737	5.29e-06	0.000328	217229_at	ASB4	0.218402	2.48e-05	0.00071579
11755184_x_at	PLEKHM3	-0.6722	5.29e-06	0.000328	211054_at	INVS	0.243032	2.49e-05	0.00071629
11755634_x_at	SFRS18	-1.12209	5.27e-06	0.000328	210649_s_at	ARID1A	1.03829	2.49e-05	0.00071745
11743364_a_at	EIF5B	-1.3469	5.35e-06	0.000331	217226_s_at	SFXN3	0.969806	2.5e-05	0.00071748
11717101_a_at	SLC38A1	-0.666738	5.38e-06	0.000332	216250_s_at	LPXN	1.15153	2.5e-05	0.00071861
11744193_x_at	SUMO1	-0.473068	5.39e-06	0.000333	213030_s_at	PLXNA2	0.4843	2.51e-05	0.00071878
11758158_s_at	FOXP1	-0.557677	5.4e-06	0.000333	220289_s_at	AIM1L	0.27409	2.51e-05	0.00071878
11726244_a_at	RORA	1.5254	5.41e-06	0.000333	220919_s_at	C10orf79	0.20113	2.51e-05	0.00071911
11760818_x_at	CDKL3	-1.10479	5.45e-06	0.000334	213210_at	TAF6L	0.167123	2.52e-05	0.00072052
11758893_at	MLXIP	-0.870051	5.43e-06	0.000334	209261_s_at	NR2F6	0.231924	2.53e-05	0.00072169
11718097_a_at	MEF2A	-1.27287	5.46e-06	0.000334	220375_s_at		0.339852	2.54e-05	0.00072234
11728369_x_at	CP110	-1.92116	5.47e-06	0.000334	210381_s_at	CCKBR	0.301666	2.54e-05	0.00072234
11759569_a_at	CDK5RAP3	-0.610648	5.46e-06	0.000334	202697_at	NUDT21	-0.836032	2.56e-05	0.00072685
11723554_at	F5	0.728478	5.47e-06	0.000334	208246_x_at	TK2	0.897512	2.6e-05	0.00073615
11726281_x_at	BCR	-0.809382	5.52e-06	0.000337	210800_at		0.28718	2.6e-05	0.00073615
11716987_a_at	HMGCS1	-0.495539	5.53e-06	0.000337	207286_at	CEP4	0.25532	2.6e-05	0.0007378
11757712_a_at	L3MBTL4	-0.860939	5.54e-06	0.000337	212174_at	AK2	1.1312	2.62e-05	0.00074108
11737145_s_at	SH3YL1	-0.794599	5.59e-06	0.000339	206551_x_at	KLHL24	0.916647	2.63e-05	0.00074341
11726074_a_at	ARHGEF7	-0.925987	5.58e-06	0.000339	208475_at	FRMD4A	0.272329	2.63e-05	0.00074341
11756186_s_at	LOC100132288 /// MAFIP /// TEKT4P1	0.4893	5.58e-06	0.000339	219013_at	GALNT11	0.703924	2.64e-05	0.00074514
11725060_s_at	USP7	-0.465004	5.6e-06	0.00034	210041_s_at	PGM3	0.262074	2.65e-05	0.0007463
11731622_x_at	ZNF91	-2.2028	5.64e-06	0.000341	212139_at	GCN1L1	0.932807	2.68e-05	0.00074912
11717431_a_at	SNRPD3	-0.691941	5.63e-06	0.000341	202962_at	KIF13B	0.536183	2.68e-05	0.00074912
11744649_x_at	HP	2.48383	5.71e-06	0.000345	210679_x_at		0.998028	2.67e-05	0.00074912
11722152_s_at	EIF2AK3	-1.61699	5.79e-06	0.000349	214241_at	NDUFB8	0.457113	2.68e-05	0.00074912
11740858_a_at	PKLR	0.642455	5.79e-06	0.000349	213403_at	MGC11332	0.306935	2.67e-05	0.00074912
11730359_a_at	CCDC126	0.401436	5.8e-06	0.000349	213430_at	RIPX	0.233797	2.67e-05	0.00074912
11725331_a_at	USP9X	-1.08654	5.84e-06	0.000351	204572_s_at	PIN4	0.301426	2.7e-05	0.00075312
11717109_s_at	PCM1	-1.78392	5.87e-06	0.000352	207985_at	ENO1B	0.269987	2.7e-05	0.00075373
11753742_a_at	PAIP2	-0.659607	5.91e-06	0.000354	215351_at	RTCD1	0.554998	2.71e-05	0.00075423
11754767_x_at	RPL7L1	-0.930881	5.93e-06	0.000355	206479_at	TRPM1	0.183517	2.71e-05	0.00075423
11744472_a_at	TLK2	-0.573445	5.94e-06	0.000355	213036_x_at	ATP2A3	0.894526	2.72e-05	0.00075579
11727949_at	DHX33	-0.882733	5.94e-06	0.000355	213271_s_at	KIAA1117	0.521149	2.72e-05	0.00075579
11761938_a_at	TRIO	-0.833308	5.96e-06	0.000356	215609_at	STARD7	0.350676	2.74e-05	0.00075858
11747323_x_at	NCBP2	-0.746881	5.98e-06	0.000356	219985_at	HS3ST3A1	0.224881	2.74e-05	0.00075858
11724244_s_at	TCF4	-1.98153	6.04e-06	0.000359	203062_s_at	MDC1	0.454767	2.75e-05	0.00075872
11726531_x_at	BRCC3	-1.446	6.04e-06	0.000359	219332_at	MICAL-L2	0.249778	2.75e-05	0.00075872
11736213_at	MRP63	-0.576899	6.08e-06	0.00036	206279_at	PRKY	0.335557	2.75e-05	0.00075918
11723088_a_at	GAS2L1	0.766064	6.09e-06	0.00036	216263_s_at	C14orf120	0.3482	2.76e-05	0.00075955
11725881_a_at	C15orf52	0.488837	6.08e-06	0.00036	219615_s_at	KCNK5	0.275293	2.76e-05	0.00076066
11719912_a_at	KDM1B	-0.579881	6.12e-06	0.000362	213824_at	OLIG2	0.178354	2.78e-05	0.00076408
11732348_a_at	TCF20	-0.371444	6.13e-06	0.000362	205198_s_at	ATP7A	1.02834	2.79e-05	0.00076525
11725046_a_at	ANP32E	-1.19052	6.15e-06	0.000363	219384_s_at	ADAT1	0.891298	2.8e-05	0.00076667
11718260_at	NOTCH1	-0.717325	6.18e-06	0.000363	210266_s_at	TRIM33	1.27254	2.8e-05	0.00076667
11727729_x_at	ZNF329	-0.609273	6.16e-06	0.000363	218873_at	GON4	0.679799	2.83e-05	0.00077337
11747459_a_at	GMPPA	-0.630554	6.17e-06	0.000363	214722_at	NOTCH2NL	1.12486	2.83e-05	0.00077337
11756911_a_at	C1QTNF3	-1.22932	6.25e-06	0.000367	207623_at	ABCF2	0.392409	2.83e-05	0.00077337
11726948_at	TLR8	1.36746	6.34e-06	0.000372	203651_at	ZFYVE16	1.06431	2.84e-05	0.00077404
11739524_a_at	MPRIP	-0.737487	6.39e-06	0.000375	207195_at	CNTN6	0.22149	2.84e-05	0.00077408
11728361_a_at	CHCHD7	-0.735914	6.41e-06	0.000375	218284_at	SMAD3	1.62432	2.86e-05	0.00077555
11725937_a_at	LGALS3	2.51789	6.41e-06	0.000375	203723_at	ITPKB	1.22326	2.87e-05	0.00077555
11749061_x_at	STOM	0.84624	6.47e-06	0.000377	216221_s_at	PUM2	1.02358	2.85e-05	0.00077555
11715418_x_at	SKP1	-0.66211	6.5e-06	0.000379	203059_s_at	PAPSS2	0.376376	2.86e-05	0.00077555
11759103_at	CYP4F3	1.73242	6.52e-06	0.00038	214523_at	CEBPE	0.45147	2.88e-05	0.00077555
11746263_a_at	FECH	1.00587	6.56e-06	0.000382	202342_s_at	TRIM2	0.203824	2.88e-05	0.00077555
11754019_x_at	CD99	-1.04905	6.58e-06	0.000382	205357_s_at	AGTR1	0.277539	2.87e-05	0.00077555
11721931_s_at	TMCC2	0.598171	6.66e-06	0.000386	217423_at	TTLL2	0.244459	2.87e-05	0.00077555
11753350_x_at	KRR1	-1.2507	6.68e-06	0.000386	214700_x_at	RIF1	0.596877	2.88e-05	0.0007764
11716107_a_at	TOMM22	-0.506955	6.65e-06	0.000386	204142_at	ENOSF1	0.492872	2.89e-05	0.0007767
11738988_a_at	GANAB	-1.32871	6.72e-06	0.000389	214282_at	CP	0.195296	2.89e-05	0.0007767
11756482_x_at	STT3B	-1.72787	6.8e-06	0.000392	212638_s_at	WWP1	1.4142	2.9e-05	0.00077866
11723282_a_at	CEACAM1	1.25267	6.8e-06	0.000392	214904_at	ZNF41	0.226598	2.91e-05	0.00078062
11718928_at	ANKS1A	-0.512168	6.81e-06	0.000393	207855_s_at	CLCC1	0.217893	2.93e-05	0.00078433
AFFX-r2-Bs-phe-5_at	---	1.85194	6.85e-06	0.000394	205988_at	CD84	1.16989	2.94e-05	0.00078591
11755430_a_at	C19orf25	0.371197	6.84e-06	0.000394	44111_at	VPS33B	0.647658	2.95e-05	0.000786
11732362_x_at	ZNF44	-0.561535	6.91e-06	0.000395	214094_at	FUBP1	0.40727	2.94e-05	0.000786
11728365_a_at	ARPP21	-2.16175	6.9e-06	0.000395	216151_at		0.279513	2.95e-05	0.000786
11720942_x_at	DDX54	-0.602177	6.9e-06	0.000395	213436_at	CNR1	0.217827	2.96e-05	0.00078796
11719199_a_at	CCND2	0.899732	6.91e-06	0.000395	208273_at	ZNF695	0.234607	2.97e-05	0.00078882
11737272_a_at	ZNF805	0.36281	6.9e-06	0.000395	204526_s_at	TBC1D8	1.23657	2.98e-05	0.00079158
11736056_x_at	C10orf32	-0.91624	6.97e-06	0.000397	213268_at	CAMTA1	0.214674	2.99e-05	0.00079182
11715373_a_at	TRIM28	-0.9887	7.02e-06	0.000397	202885_s_at	PPP2R1B	0.253947	2.99e-05	0.00079268
11727354_x_at	CALN1	-0.919838	6.97e-06	0.000397	212053_at	KIAA0251	0.996785	3e-05	0.00079515
11715946_a_at	RALB	0.658776	6.98e-06	0.000397	214753_at	PFAAP5	1.61385	3.01e-05	0.00079685
11742959_a_at	SMARCA4	-0.660406	6.99e-06	0.000397	219182_at	CHST5	0.287445	3.03e-05	0.00079974
11719282_x_at	UBE2I	-0.484112	7.01e-06	0.000397	211897_s_at	CRHR1	0.21836	3.03e-05	0.00079974
11758998_at	STIM2	-0.65344	6.97e-06	0.000397	210456_at	PCYT1B	0.224576	3.04e-05	0.00080119
11743688_at	GLI2	0.326154	6.99e-06	0.000397	36545_s_at	SFI1	0.866691	3.05e-05	0.00080199
11761319_x_at	LOC399491	-0.745166	7.05e-06	0.000399	215397_x_at		0.273764	3.05e-05	0.00080199
11736633_at	AAK1	-0.489863	7.07e-06	0.000399	205830_at	CLGN	0.199717	3.06e-05	0.00080199
11727783_s_at	LOC643634 /// TPM4	-1.00176	7.1e-06	0.0004	218397_at	FANCL	0.284446	3.06e-05	0.00080199
11752737_a_at	CLEC7A	2.75294	7.1e-06	0.0004	209907_s_at	ITSN2	1.12129	3.07e-05	0.00080332
11720604_x_at	STOM	0.817643	7.12e-06	0.0004	215444_s_at	TRIM31	0.268244	3.07e-05	0.00080332
11754725_x_at	SATB1	-0.730653	7.13e-06	0.0004	217594_at	ZCCHC11	0.418393	3.09e-05	0.00080609
11742453_at	PHF20L1	-1.13685	7.11e-06	0.0004	212367_at	FEM1B	0.241463	3.09e-05	0.00080609
11740658_a_at	SLC22A5	0.432621	7.18e-06	0.000403	222171_s_at	PKNOX2	0.223438	3.1e-05	0.00080766
11757960_s_at	ARAP2	-0.947563	7.23e-06	0.000405	218612_s_at	TSSC4	-1.2745	3.11e-05	0.00080802
11753779_x_at	ENSA	-0.815136	7.29e-06	0.000408	209892_at	FUT4	1.76435	3.11e-05	0.00080802
11753667_s_at	ITM2C	-0.913202	7.35e-06	0.000411	211713_x_at	KIAA0101	0.415426	3.11e-05	0.00080802
11724818_a_at	SH3KBP1	-0.542978	7.39e-06	0.000412	208157_at	SIM2	0.269072	3.13e-05	0.00081277
11741386_a_at	NRF1	-0.658647	7.39e-06	0.000412	205879_x_at	RET	0.246494	3.14e-05	0.00081436
11739175_a_at	HNRNPM	-0.432787	7.37e-06	0.000412	217059_at	MUC7	0.232033	3.17e-05	0.000822
11756030_a_at	PQBP1	-0.666829	7.43e-06	0.000413	203087_s_at	KIF2	1.02754	3.19e-05	0.00082422
11741832_a_at	SNRPN /// SNURF	-0.838309	7.43e-06	0.000413	203123_s_at	SLC11A2	0.892078	3.19e-05	0.00082422
11726280_a_at	BCR	-0.889982	7.43e-06	0.000413	209885_at	RHOD	0.263955	3.21e-05	0.00082722
11756054_x_at	HSPB1	-0.667427	7.51e-06	0.000416	220817_at	TRPC4	0.208751	3.22e-05	0.00082961
11750456_s_at	RHCE /// RHD	1.3551	7.51e-06	0.000416	217734_s_at	WDR6	1.09082	3.23e-05	0.00083061
11716344_a_at	ZCCHC3	-0.526738	7.56e-06	0.000418	212341_at	YIPF6	0.849888	3.24e-05	0.00083302
11725676_a_at	RORA	0.821233	7.61e-06	0.000419	204869_at	PCSK2	0.213507	3.24e-05	0.00083302
11744592_a_at	GON4L	-0.35215	7.6e-06	0.000419	217527_s_at	NFATC2IP	0.788328	3.25e-05	0.0008346
11737276_a_at	HTR7	0.346465	7.6e-06	0.000419	201798_s_at	FER1L3	0.511848	3.26e-05	0.00083495
11763584_at	MAP2K5	-0.617806	7.58e-06	0.000419	207639_at	FZD9	0.214469	3.26e-05	0.00083495
11716619_a_at	TNPO1	-1.11357	7.62e-06	0.00042	213609_s_at	SEZ6L	0.208466	3.26e-05	0.00083495
11719318_a_at	GOLGA4	-1.093	7.65e-06	0.00042	209471_s_at	FNTA	0.810007	3.28e-05	0.00083664
11725276_a_at	CDK5RAP2	-0.900303	7.68e-06	0.00042	206773_at	LY6H	0.207687	3.28e-05	0.00083664
11748511_a_at	RNF220	-0.541348	7.66e-06	0.00042	AFFX-M27830_5_at	SOX18	-1.89087	3.29e-05	0.00083885
11723556_x_at	DCAF16	-0.862162	7.63e-06	0.00042	216428_x_at	FLJ00060	0.263927	3.29e-05	0.00083885
11716171_s_at	LMNB2	-0.694645	7.68e-06	0.00042	209256_s_at	KIAA0265	0.433246	3.32e-05	0.00084448
11718780_a_at	SSBP2	-1.1956	7.64e-06	0.00042	206529_x_at	SLC26A4	0.2441	3.33e-05	0.00084649
11741490_a_at	LRRFIP1	-0.818172	7.7e-06	0.00042	219392_x_at	FLJ11029	0.936408	3.34e-05	0.00084759
11752660_a_at	SIRPB1	0.635972	7.69e-06	0.00042	64418_at	AP1GBP1	0.749324	3.35e-05	0.00084991
11749615_x_at	UBE2I	-0.668728	7.76e-06	0.000423	203896_s_at	PLCB4	0.293064	3.36e-05	0.00085029
11716141_a_at	SIGMAR1	-0.338465	7.77e-06	0.000423	220257_x_at	NXF2	0.330408	3.37e-05	0.00085299
11749201_a_at	SCHIP1	-1.42247	7.81e-06	0.000424	212436_at	TRIM33	1.03515	3.39e-05	0.0008569
11733946_at	RAP2B	0.684546	7.82e-06	0.000424	206541_at	KLKB1	0.30816	3.41e-05	0.00085985
11733699_a_at	TEAD4	0.52301	7.83e-06	0.000424	212094_at	PEG10	0.253105	3.41e-05	0.00085985
11734394_at	KLRC3	0.884119	7.8e-06	0.000424	207225_at	AANAT	0.199902	3.41e-05	0.00085985
11721678_a_at	RBM17	-1.19237	7.88e-06	0.000426	206068_s_at	ACADL	0.218679	3.42e-05	0.00086026
11733889_a_at	DNTT	-2.04704	7.87e-06	0.000426	209642_at	BUB1	0.278499	3.44e-05	0.00086409
11731651_x_at	SNX15	0.454564	7.94e-06	0.000429	222173_s_at	TBC1D2	0.833732	3.45e-05	0.00086513
11748831_x_at	RFPL2	0.344274	7.97e-06	0.00043	203262_s_at	FAM50A	0.733807	3.45e-05	0.00086513
11730501_a_at	CACNA2D3	1.06751	8e-06	0.000431	60815_at	MGC13098	0.581892	3.45e-05	0.00086513
11716834_a_at	BAT2	-0.633981	8.03e-06	0.000432	205034_at	CCNE2	0.247555	3.46e-05	0.00086634
11721165_a_at	KHNYN	-0.534053	8.07e-06	0.000432	219948_x_at	UGT2A3	0.179053	3.47e-05	0.00086634
11717902_at	IER3IP1	-0.592012	8.09e-06	0.000432	202568_s_at	MARK3	0.848349	3.49e-05	0.00087128
11720652_a_at	BBX	-0.875026	8.08e-06	0.000432	206482_at	PTK6	0.235916	3.49e-05	0.00087159
11757902_a_at	DYNC1LI2	-1.04202	8.09e-06	0.000432	219263_at	RNF128	0.173853	3.5e-05	0.00087162
AFFX-DapX-5_at	---	2.29069	8.01e-06	0.000432	220109_at	TF	0.258956	3.5e-05	0.00087162
11725732_x_at	LOC399491 /// NPIP	-1.00096	8.08e-06	0.000432	211272_s_at	DGKA	0.809635	3.55e-05	0.00087883
11753415_x_at	ARL6IP4	-0.431719	8.04e-06	0.000432	221736_at		0.973674	3.54e-05	0.00087883
11719383_x_at	PPIH	-0.519413	8.05e-06	0.000432	220742_s_at	NGLY1	0.978714	3.56e-05	0.00087883
11728878_s_at	ARID1B	-0.664821	8.11e-06	0.000432	202038_at	UBE4A	0.908159	3.56e-05	0.00087883
11745624_s_at	INADL	-0.710617	8.03e-06	0.000432	218148_at	FLJ13111	0.453727	3.55e-05	0.00087883
11754207_a_at	UBE2CBP	-0.67936	8.13e-06	0.000433	214976_at	RPL13 /// LOC388344 /// HBII-202	0.287071	3.56e-05	0.00087883
11722259_s_at	FAM174A	-0.644379	8.18e-06	0.000434	206727_at	C9	0.18687	3.54e-05	0.00087883
11735292_at	FAM135B	0.371914	8.18e-06	0.000434	213817_at		1.54808	3.59e-05	0.00087916
11755955_a_at	FAP	0.217551	8.18e-06	0.000434	209054_s_at	WHSC1	0.393608	3.57e-05	0.00087916
11715692_a_at	CIRBP	-0.555212	8.22e-06	0.000436	215910_s_at	FNDC3A	0.488118	3.58e-05	0.00087916
11741390_x_at	NSFL1C	-0.573902	8.28e-06	0.000438	211031_s_at	CYLN2	0.499032	3.56e-05	0.00087916
11753330_x_at	NAP1L1	-0.479799	8.28e-06	0.000438	222259_s_at	SPO11	0.270116	3.58e-05	0.00087916
11717461_a_at	NSUN2	-0.883949	8.33e-06	0.000439	217287_s_at	TRPC6	0.279447	3.58e-05	0.00087916
11719382_a_at	PPIH	-0.483229	8.31e-06	0.000439	202280_at		0.220955	3.58e-05	0.00087916
AFFX-r2-Bs-dap-5_at	---	2.60986	8.32e-06	0.000439	206077_at	KEL	0.30759	3.59e-05	0.00087918
11718894_a_at	RFC1	-1.30897	8.35e-06	0.00044	203230_at	DVL1	0.485657	3.62e-05	0.00088425
11721105_s_at	RAB3GAP1	-0.907063	8.37e-06	0.00044	219685_at	TMEM35	0.216152	3.62e-05	0.00088425
11754909_a_at	C2orf88	1.70434	8.48e-06	0.000445	205640_at	ALDH3B1	0.96279	3.65e-05	0.0008851
11746948_a_at	HNRPDL	-0.926304	8.49e-06	0.000445	214715_x_at	ZNF160	1.10768	3.66e-05	0.0008851
11717275_s_at	COL5A1	-1.63793	8.54e-06	0.000447	217880_at	CDC27	0.300505	3.64e-05	0.0008851
11751368_a_at	CD34	-0.607958	8.52e-06	0.000447	207076_s_at	ASS	0.332986	3.67e-05	0.0008851
11724738_a_at	CD36	2.05239	8.57e-06	0.000448	204962_s_at	CENPA	0.253916	3.67e-05	0.0008851
11754247_s_at	ATRX	-1.60569	8.58e-06	0.000448	59625_at	NOL3	0.239405	3.64e-05	0.0008851
11727992_at	STX11	2.27581	8.59e-06	0.000449	221470_s_at	IL1F7	0.303983	3.64e-05	0.0008851
11737808_s_at	CDK18	-0.472715	8.6e-06	0.000449	217008_s_at	GRM7	0.225569	3.65e-05	0.0008851
11758723_at	IDH2	-0.604957	8.67e-06	0.00045	213094_at	GPR126	0.278969	3.65e-05	0.0008851
11715509_a_at	NDFIP1	0.955026	8.69e-06	0.00045	204702_s_at	NFE2L3	0.180808	3.66e-05	0.0008851
11727170_at	TRPS1	-0.930662	8.69e-06	0.00045	213382_at	MST1	0.217653	3.65e-05	0.0008851
11733876_x_at	SMC4	-1.41276	8.69e-06	0.00045	211187_at		0.289903	3.64e-05	0.0008851
11732168_x_at	STAG3	-0.79266	8.63e-06	0.00045	217049_x_at	PCDH11Y	0.306727	3.67e-05	0.00088565
11730852_x_at	ELMO1	-0.54103	8.68e-06	0.00045	202281_at	GAK	0.742048	3.69e-05	0.00088739
11745319_s_at	ANKRD36 /// ANKRD36B /// LOC100134365 /// LOC400986 /// LOC400987	-1.85918	8.73e-06	0.000452	206623_at	PDE6A	0.335942	3.69e-05	0.00088794
11735494_a_at	SIN3A	-0.757018	8.75e-06	0.000453	216827_at		0.230888	3.7e-05	0.00088945
11739073_s_at	RPL7L1	-1.14316	8.82e-06	0.000454	205008_s_at	CIB2	0.370524	3.75e-05	0.00089825
11736985_a_at	NUBPL	-0.800272	8.82e-06	0.000454	204256_at	ELOVL6	0.210934	3.74e-05	0.00089825
11720446_a_at	NSD1	-0.543806	8.82e-06	0.000454	202202_s_at	LAMA4	0.214924	3.77e-05	0.00090226
11720934_a_at	DAGLB	-0.949695	8.81e-06	0.000454	213625_at	ZNF307	0.381193	3.78e-05	0.00090463
11735755_a_at	PYHIN1	0.438368	8.82e-06	0.000454	211387_x_at	RNGTT	0.78419	3.79e-05	0.00090586
11749630_a_at	KRR1	-1.42634	8.86e-06	0.000455	220273_at	IL17B	0.190353	3.8e-05	0.00090649
11725700_s_at	XIAP	-0.75619	8.93e-06	0.000457	202940_at	WNK1	0.656802	3.81e-05	0.00090774
11748129_a_at	RNF220	-0.505951	8.9e-06	0.000457	211120_x_at	ESR2	0.190496	3.81e-05	0.0009079
11755093_a_at	CLSTN1	-0.495369	8.9e-06	0.000457	219160_s_at	PAPOLG	0.236515	3.82e-05	0.00090841
11736532_a_at	LRRFIP1	-0.757518	8.94e-06	0.000458	201150_s_at	TIMP3	0.246874	3.82e-05	0.00090841
11721735_at	DHTKD1	-0.492563	9.02e-06	0.000461	209988_s_at	ASCL1	0.216824	3.84e-05	0.00091216
11719857_a_at	ARID1A	-0.684624	9.09e-06	0.000464	215723_s_at	PLD1	0.247362	3.84e-05	0.00091216
11745063_x_at	LRRC8B	-1.1168	9.13e-06	0.000466	214970_s_at	ST6GAL1	0.242802	3.86e-05	0.00091588
11718900_a_at	TGFBR3	1.34137	9.15e-06	0.000466	220940_at	KIAA1641	0.878731	3.89e-05	0.00091679
11748568_a_at	METTL3	-0.680928	9.19e-06	0.000468	200747_s_at	NUMA1	0.946974	3.88e-05	0.00091679
11723755_x_at	TCF21	0.326447	9.21e-06	0.000468	213018_at	GATAD1	0.61144	3.88e-05	0.00091679
11758515_x_at	MTDH	-1.44615	9.25e-06	0.00047	209701_at	ARTS-1	0.298934	3.88e-05	0.00091679
11739558_at	RFWD3	-0.930841	9.26e-06	0.00047	220253_s_at	LRP12	0.24048	3.88e-05	0.00091679
11721910_at	CRAMP1L	-0.665668	9.37e-06	0.000472	201313_at	ENO2	0.503511	3.9e-05	0.00091834
11751756_a_at	RBM14	-0.713435	9.37e-06	0.000472	218903_s_at	MGC2731	0.388828	3.9e-05	0.00091834
11719964_a_at	UBE2E2	-0.959237	9.37e-06	0.000472	221225_at	FLJ22955	0.311537	3.95e-05	0.00092764
11728083_at	DGKE	-0.608506	9.37e-06	0.000472	204873_at	PEX1	0.416409	3.98e-05	0.000933
11739278_x_at	PPHLN1	-0.494575	9.36e-06	0.000472	216876_s_at	IL17	0.229571	3.97e-05	0.000933
11759730_a_at	OVOS2	-1.28801	9.36e-06	0.000472	212040_at	TGOLN2	0.879642	3.99e-05	0.00093414
11764109_at	---	0.228854	9.37e-06	0.000472	219636_s_at	ARMC9	0.29161	3.99e-05	0.00093414
11743162_a_at	CTSE	0.52842	9.44e-06	0.000475	221050_s_at	GTPBP2	0.7277	4e-05	0.00093609
11728208_a_at	ISY1	-0.505342	9.47e-06	0.000476	205862_at	GREB1	0.165133	4.01e-05	0.00093647
11715531_at	PRPF8	-0.448308	9.46e-06	0.000476	220180_at	SE57-1	0.205109	4.03e-05	0.00093994
11719191_s_at	FBXO9	0.572526	9.59e-06	0.000481	208970_s_at	UROD	1.01475	4.05e-05	0.00094143
11746626_a_at	HAGH	0.788622	9.63e-06	0.000482	202174_s_at	PCM1	1.40306	4.05e-05	0.00094143
11733802_a_at	CPPED1	1.24137	9.63e-06	0.000482	213704_at	RABGGTB	0.501592	4.05e-05	0.00094143
11737942_s_at	HDHD2	-0.655011	9.64e-06	0.000482	214912_at		0.217293	4.04e-05	0.00094143
11734873_a_at	SCAPER	-1.10498	9.64e-06	0.000482	220259_at	FLJ21019	0.264299	4.04e-05	0.00094143
11741798_a_at	ZNF304	-0.609238	9.68e-06	0.000483	213679_at	FLJ13946	0.26837	4.06e-05	0.00094204
11723706_at	ABHD5	1.00784	9.68e-06	0.000483	221550_at	COX15	0.377371	4.08e-05	0.00094252
11744931_x_at	ELF2	-1.4999	9.78e-06	0.000485	207786_at	CYP2R1	0.218312	4.07e-05	0.00094252
11731860_x_at	ZNF720	-0.863936	9.76e-06	0.000485	206518_s_at	RGS9	0.199456	4.07e-05	0.00094252
11720530_at	JAZF1	1.50824	9.73e-06	0.000485	215548_s_at	SCFD1	1.16855	4.09e-05	0.00094394
11730939_at	ZBTB8A	-1.11802	9.77e-06	0.000485	204082_at	PBX3	0.621035	4.09e-05	0.00094394
11732801_at	SIRPB1	2.00389	9.79e-06	0.000485	220586_at	CHD9	0.204306	4.09e-05	0.00094394
11732349_at	LILRA6	1.70489	9.79e-06	0.000485	214098_at	KIAA1107	0.19145	4.11e-05	0.00094693
11736804_at	ZNF43	-1.63545	9.8e-06	0.000486	214823_at	ZNF204	0.218617	4.13e-05	0.0009495
11753695_s_at	UBE2N	-0.803737	9.81e-06	0.000486	216353_s_at		0.237059	4.13e-05	0.0009495
11715752_at	TSPAN7	-0.643612	9.91e-06	0.000488	208508_s_at	OR2J2	0.189832	4.13e-05	0.0009495
11737993_s_at	DST	-1.28454	9.9e-06	0.000488	217908_s_at	IQWD1	0.953335	4.15e-05	0.00095176
11740082_at	TMEM195	0.413529	9.88e-06	0.000488	212565_at	STK38L	0.255476	4.17e-05	0.00095564
11733325_a_at	FBXW8	-0.417351	9.9e-06	0.000488	215993_at	ODZ2	0.195621	4.17e-05	0.00095564
11728584_s_at	ZMAT1	-1.79077	9.93e-06	0.000489	220380_at	DNASE2B	0.163862	4.18e-05	0.00095577
11715494_s_at	HBG1 /// HBG2	2.34969	9.96e-06	0.000489	208611_s_at	SPTAN1	0.990995	4.18e-05	0.00095596
11733620_a_at	BCL11B	1.6249	9.97e-06	0.000489	215586_at	PPP3CB	0.283064	4.19e-05	0.00095723
11751788_x_at	DBF4B	0.356095	9.94e-06	0.000489	218763_at	STX18	0.568554	4.24e-05	0.00096428
11718896_x_at	SPAG9	-1.18255	1e-05	0.00049	203625_x_at	SKP2	0.528581	4.24e-05	0.00096428
11733017_a_at	PIK3R1	-1.39089	1e-05	0.00049	210334_x_at	BIRC5	0.276797	4.24e-05	0.00096428
11755537_s_at	HBG1 /// HBG2	2.35741	9.98e-06	0.00049	201824_at	RNF14	0.250523	4.24e-05	0.00096428
11751598_a_at	DPP7	-0.663963	1.01e-05	0.000492	207638_at	PRSS7	0.238688	4.24e-05	0.00096428
11757186_a_at	HK3	1.88079	1.01e-05	0.000492	203957_at	E2F6	0.301181	4.25e-05	0.00096444
11732554_a_at	FAIM	-1.10373	1.01e-05	0.000492	220044_x_at	CROP	1.30695	4.26e-05	0.00096479
11733890_at	DNTT	-2.39468	1.01e-05	0.000492	214813_at	ZNF75	0.280122	4.26e-05	0.00096479
11718849_at	PTPRCAP	-0.750755	1.01e-05	0.000493	212198_s_at	TM9SF4	0.963617	4.27e-05	0.00096552
11748335_a_at	SLMO2	-0.555164	1.01e-05	0.000494	202006_at	PTPN12	0.871796	4.3e-05	0.00097181
11749393_a_at	ANP32E	-0.97343	1.02e-05	0.000495	213827_at	SNX26	0.368483	4.31e-05	0.00097209
11739048_at	ACPP	0.261724	1.02e-05	0.000495	215818_at	NUDT7	0.33948	4.31e-05	0.00097209
11717422_s_at	RBM8A	-0.510314	1.03e-05	0.000498	215387_x_at	GPC6	0.361545	4.31e-05	0.00097209
11755334_s_at	TNPO2	-0.752234	1.05e-05	0.000505	210350_x_at	ING1	-0.809814	4.32e-05	0.00097216
11724005_s_at	FYB	1.20668	1.04e-05	0.000505	202389_s_at	HD	0.645219	4.32e-05	0.00097216
11717704_x_at	KIFC3	0.691335	1.04e-05	0.000505	217986_s_at	BAZ1A	1.40453	4.37e-05	0.00097725
11724841_a_at	PKN2	-1.39144	1.05e-05	0.000505	215588_x_at	RIOK3	1.11821	4.37e-05	0.00097725
11720989_a_at	SLC7A7	1.77537	1.04e-05	0.000505	210561_s_at	WSB1	1.22328	4.35e-05	0.00097725
11730117_at	C22orf33	0.184743	1.05e-05	0.000505	208986_at	TCF12	0.405156	4.37e-05	0.00097725
11739539_a_at	PIK3R1	-1.72584	1.05e-05	0.000506	203148_s_at	TRIM14	0.4567	4.36e-05	0.00097725
11735849_at	CSNK1A1L	0.177755	1.05e-05	0.000506	220767_at		0.18191	4.36e-05	0.00097725
11754466_a_at	SH3BP4	-1.04642	1.06e-05	0.000508	216334_s_at	CYP2A7P1	0.210845	4.42e-05	0.00098639
11726971_a_at	TRIM41	-0.857125	1.06e-05	0.000508	219301_s_at	CNTNAP2	0.194866	4.44e-05	0.00099003
11743037_at	CRTAP	-0.623915	1.06e-05	0.000508	209277_at	TFPI2	0.268962	4.44e-05	0.00099065
11730133_s_at	ICK	-1.20972	1.06e-05	0.000508	208595_s_at	MBD1	0.646601	4.46e-05	0.00099169
11720010_s_at	JARID2	-0.425637	1.06e-05	0.000508	204722_at	SCN3B	0.299494	4.46e-05	0.00099169
11734317_a_at	STARD8	0.446349	1.06e-05	0.000508	206072_at	UCN	0.248447	4.46e-05	0.00099169
11728503_at	CD300C	1.13166	1.06e-05	0.000508	219840_s_at	TCL6	0.272362	4.46e-05	0.00099169
11753662_x_at	GYPB	1.43757	1.07e-05	0.000509	220031_at	ZA20D1	0.246354	4.47e-05	0.00099207
11743075_a_at	IPO9	-0.976064	1.07e-05	0.00051	215874_at	SIAT4A	0.831626	4.49e-05	0.0009946
11757819_s_at	HELZ	-0.81183	1.07e-05	0.00051	218819_at	DDX26	0.763742	4.51e-05	0.00099934
11758325_s_at	TOB1	1.00321	1.07e-05	0.00051	201439_at	GBF1	0.624547	4.52e-05	0.00099996
11724095_a_at	PDE4B	-1.18881	1.07e-05	0.00051	201098_at	COPB2	0.978605	4.53e-05	0.00100046
11754631_x_at	PIK3R1	-1.30962	1.07e-05	0.00051	207703_at	NLGN4Y	0.200575	4.53e-05	0.0010005
11732002_a_at	WDR86	0.288836	1.07e-05	0.00051	201251_at	PKM2	2.05942	4.54e-05	0.00100074
11738763_at	OR8B12	0.496208	1.08e-05	0.000511	203900_at	KIAA0467	0.241942	4.54e-05	0.00100074
11736394_x_at	IL32	0.906259	1.08e-05	0.000511	210292_s_at	PCDH11X /// PCDH11Y	0.164707	4.54e-05	0.00100074
11752277_a_at	STON2	0.356642	1.08e-05	0.000511	201733_at	CLCN3	0.20385	4.56e-05	0.0010024
11759497_at	CHST11	-0.681474	1.08e-05	0.000512	204793_at	GPRASP1	0.934649	4.57e-05	0.00100309
11724241_at	TCF4	-1.56151	1.09e-05	0.000512	206028_s_at	MERTK	0.389239	4.57e-05	0.00100309
11739074_x_at	RPL7L1	-0.864749	1.08e-05	0.000512	214524_at	GHRH	0.272261	4.58e-05	0.00100512
11727876_at	CYBB	1.99021	1.09e-05	0.000512	213964_x_at	C10orf95	0.193868	4.62e-05	0.00101158
11747963_a_at	ARFGAP2	-0.70893	1.09e-05	0.000512	219296_at	ZDHHC13	0.488034	4.63e-05	0.00101354
11750684_a_at	DDX31	-0.517054	1.09e-05	0.000513	219253_at	FAM11B	-1.38893	4.66e-05	0.00101767
11718002_at	C10orf54	1.31528	1.09e-05	0.000515	218803_at	CHFR	0.855988	4.66e-05	0.00101767
11752124_a_at	SRRT	-0.812649	1.1e-05	0.000516	219843_at	IPP	0.398019	4.67e-05	0.00101999
11722912_at	USP13	-0.961434	1.1e-05	0.000517	201829_at	NET1	0.481202	4.69e-05	0.00102094
11722304_a_at	LRRFIP1	-1.47942	1.11e-05	0.000517	205578_at	ROR2	0.213287	4.68e-05	0.00102094
11745107_a_at	STAP1	-0.909537	1.11e-05	0.000517	40612_at	KIAA1117	0.228464	4.69e-05	0.00102141
11733216_s_at	USP53	-1.01456	1.1e-05	0.000517	209869_at	ADRA2A	0.23199	4.7e-05	0.00102141
11755667_x_at	SEC14L4	0.371382	1.1e-05	0.000517	35148_at	TJP3	0.258042	4.71e-05	0.00102279
11729812_at	ZADH2	-0.745227	1.11e-05	0.000518	204352_at	TRAF5	0.938754	4.75e-05	0.00102612
11753880_x_at	CDKN3	-0.882058	1.11e-05	0.000518	213410_at	C10orf137	0.576766	4.75e-05	0.00102612
11761506_at	ME3	-0.493906	1.12e-05	0.00052	212210_at	DKFZP586J0619	0.329176	4.75e-05	0.00102612
11727152_s_at	PRICKLE1	0.45844	1.12e-05	0.000521	220509_at	C13orf10	0.270913	4.75e-05	0.00102612
11725232_at	ATP8B2	-0.755784	1.12e-05	0.000522	207577_at	HTR4	0.223773	4.73e-05	0.00102612
11723821_a_at	SMURF2	-0.663969	1.12e-05	0.000522	207584_at	LPA	0.219602	4.74e-05	0.00102612
11721311_s_at	SFRS13A	-1.46549	1.12e-05	0.000522	218425_at	TRIAD3	1.0335	4.77e-05	0.00102805
11740583_at	POGZ	-0.636486	1.13e-05	0.000524	202039_at	TIAF1 /// MYO18A	0.873667	4.77e-05	0.00102805
11715301_s_at	NOP16	-0.681329	1.13e-05	0.000525	208082_x_at	LOC441455	0.707007	4.79e-05	0.00102805
11736670_a_at	MCM4	-0.593787	1.14e-05	0.000525	205181_at	ZNF193	0.487112	4.79e-05	0.00102805
11735601_at	CHRNE	0.434946	1.13e-05	0.000525	222308_x_at	THOC1	0.30906	4.79e-05	0.00102805
11757798_s_at	MAFB	3.19195	1.14e-05	0.000528	208343_s_at	NR5A2	0.19088	4.77e-05	0.00102805
11741668_x_at	NONO	-0.521913	1.14e-05	0.000528	215704_at	FLG	0.176679	4.79e-05	0.00102805
11740237_a_at	MYST3	-0.51094	1.14e-05	0.000528	203648_at	TATDN2	0.9718	4.8e-05	0.00102963
11719242_s_at	CAMK2N1	0.328938	1.14e-05	0.000528	218479_s_at	XPO4	0.469741	4.82e-05	0.00103155
11739241_a_at	SDCCAG1	-1.17087	1.15e-05	0.000529	203355_s_at	PSD3	0.284812	4.83e-05	0.00103334
11730855_a_at	HMGN3	-1.32073	1.15e-05	0.00053	203384_s_at	GOLGA1	1.04963	4.85e-05	0.0010358
11757676_x_at	SHFM1	-0.552402	1.15e-05	0.00053	201296_s_at	WSB1	1.14927	4.85e-05	0.0010358
11739391_a_at	ATE1	0.286287	1.15e-05	0.00053	201650_at	KRT19	0.241762	4.86e-05	0.00103775
11730261_a_at	PRKAR2B	0.924502	1.16e-05	0.000534	221801_x_at	NEFL	0.232369	4.87e-05	0.00103775
11734395_x_at	KLRC3	0.567854	1.17e-05	0.000537	216436_at	PIK3R4	0.201877	4.87e-05	0.00103775
11717892_a_at	PTP4A1	1.08101	1.17e-05	0.000538	222008_at	COL9A1	0.242057	4.93e-05	0.00105001
11763717_a_at	CDKN1C	1.69738	1.18e-05	0.00054	200617_at	KIAA0152	0.407171	4.96e-05	0.00105549
11718841_s_at	IL8	2.50513	1.18e-05	0.00054	201832_s_at	VDP	1.25091	5.01e-05	0.00105563
11759846_x_at	C17orf99	0.567245	1.19e-05	0.000542	203741_s_at	ADCY7	1.06273	5.02e-05	0.00105563
11727457_a_at	OFD1	-1.0149	1.19e-05	0.000543	202583_s_at	RANBP9	1.04415	4.99e-05	0.00105563
11716422_x_at	SPTBN1	-1.35173	1.19e-05	0.000543	205266_at	LIF	0.620416	4.99e-05	0.00105563
11726723_a_at	WDFY2	-0.659564	1.2e-05	0.000544	218009_s_at	PRC1	0.428579	5e-05	0.00105563
11739932_a_at	FAM111B	-1.06154	1.2e-05	0.000544	218162_at	OLFML3	0.20332	5.02e-05	0.00105563
11751590_a_at	NCOR1	-0.901611	1.2e-05	0.000546	211207_s_at	ACSL6	0.334508	5.01e-05	0.00105563
11751821_a_at	CYBB	0.855798	1.2e-05	0.000546	210730_s_at	NPY2R	0.212908	5.02e-05	0.00105563
11728411_at	CASZ1	0.2297	1.2e-05	0.000546	207034_s_at	GLI2	0.259822	5.02e-05	0.00105563
11749013_x_at	ZBED1	-0.822245	1.21e-05	0.000548	220951_s_at	ACF	0.277699	5.01e-05	0.00105563
11744904_a_at	ORM1 /// ORM2	2.33595	1.21e-05	0.000548	210833_at	PTGER3	0.239037	5.02e-05	0.00105563
11739809_at	TMEM156	-0.873849	1.21e-05	0.000548	204851_s_at	DCX	0.265573	5.01e-05	0.00105563
11753498_at	SLED1	0.532736	1.22e-05	0.00055	220432_s_at	CYP39A1	0.215167	4.99e-05	0.00105563
11735383_s_at	C18orf1	-1.22492	1.22e-05	0.000553	212605_s_at	NUDT3	1.29394	5.05e-05	0.00105922
11750080_a_at	DDB2	-0.644088	1.23e-05	0.000553	203212_s_at	MTMR2	0.251545	5.09e-05	0.00106729
11725759_a_at	C6orf203	-0.856602	1.23e-05	0.000553	209934_s_at	ATP2C1	0.488732	5.1e-05	0.00106769
11722151_a_at	EIF2AK3	-1.6545	1.23e-05	0.000553	202617_s_at	MECP2	1.43687	5.11e-05	0.00106819
11728532_at	FCER1A	0.916271	1.23e-05	0.000553	RAE230_MC_U13370_at	NA	0.221914	5.1e-05	0.00106819
11738982_at	CD4	0.442454	1.23e-05	0.000554	38340_at	HIP1R	0.759548	5.12e-05	0.00106994
11721765_at	ADRBK2	-0.853306	1.24e-05	0.000555	217849_s_at	CDC42BPB	0.275012	5.13e-05	0.00106994
11743883_s_at	NRF1	-0.484226	1.24e-05	0.000555	204720_s_at	DNAJC6	0.288883	5.13e-05	0.00106994
11750547_a_at	GALNT14	-0.643468	1.23e-05	0.000555	216305_s_at	C2orf3	0.315245	5.14e-05	0.00107018
11747422_a_at	WBSCR22	-0.676657	1.25e-05	0.000558	205434_s_at	AAK1	0.806085	5.14e-05	0.00107066
11717697_at	ARIH1	-0.832272	1.24e-05	0.000558	220752_at	LOC51145	0.232189	5.17e-05	0.00107611
11744216_at	C15orf57	0.544424	1.26e-05	0.000559	222030_at	SIVA	0.981186	5.2e-05	0.00107826
11749115_x_at	BCR	-0.76104	1.25e-05	0.000559	202584_at	NFX1	0.557371	5.19e-05	0.00107826
11755834_x_at	CAST	0.910708	1.25e-05	0.000559	221886_at	DENND2A	0.240109	5.2e-05	0.00107826
11715519_a_at	MLEC	-1.10402	1.25e-05	0.000559	216710_x_at	ZNF287	0.259932	5.21e-05	0.00107898
11755409_a_at	EP400	-0.724411	1.25e-05	0.000559	220352_x_at	MGC4278	0.521549	5.22e-05	0.00108044
11748700_a_at	TOMM34	-0.713925	1.26e-05	0.000559	202792_s_at	SAPS2	0.710697	5.25e-05	0.00108595
11744581_a_at	KHDRBS3	-1.08186	1.26e-05	0.00056	211449_at	MSH6	0.236966	5.25e-05	0.00108595
11736533_s_at	LRRFIP1	-0.949135	1.27e-05	0.000564	202176_at	ERCC3	0.600147	5.26e-05	0.00108677
11729959_a_at	ACCN2	0.443496	1.27e-05	0.000564	207371_at		0.221309	5.27e-05	0.0010882
11716070_a_at	PPPDE1	-0.669875	1.28e-05	0.000567	214563_at	PCDHGC3	0.220756	5.31e-05	0.00109476
11724197_at	STC1	0.457718	1.28e-05	0.000567	214900_at	ZKSCAN1	0.615475	5.33e-05	0.00109613
AFFX-ThrX-5_at	---	0.907368	1.28e-05	0.000569	213637_at		0.682558	5.33e-05	0.00109613
11747334_a_at	DDX39	-1.16913	1.29e-05	0.000571	208089_s_at	TDRD3	0.345587	5.32e-05	0.00109613
11729649_at	PRF1	2.3561	1.29e-05	0.000571	221771_s_at	HSMPP8	1.19072	5.35e-05	0.00109741
11755355_s_at	RCSD1	-0.88976	1.3e-05	0.000572	218781_at	SMC6L1	0.705309	5.35e-05	0.00109741
AFFX-M27830_M_at	---	0.85271	1.3e-05	0.000572	207456_at	HNF4G	0.198584	5.36e-05	0.00109791
11722541_a_at	HIVEP2	-0.629247	1.29e-05	0.000572	215619_at	RERE	0.264684	5.36e-05	0.00109791
11718676_x_at	C9orf5	-0.74921	1.3e-05	0.000573	220796_x_at	SLC35E1	0.90368	5.4e-05	0.00110566
11740931_a_at	SEZ6L2	0.617024	1.31e-05	0.000575	205671_s_at	HLA-DOB	0.726951	5.42e-05	0.00110591
11758851_x_at	KIAA0090	-0.561708	1.31e-05	0.000576	218367_x_at	USP21	0.488982	5.42e-05	0.00110591
11751094_a_at	CEACAM1	0.319289	1.31e-05	0.000577	215439_x_at	SYNPO2	0.382291	5.42e-05	0.00110591
11747832_s_at	FBXO21	-0.585236	1.32e-05	0.000578	AFFX-r2-Bs-phe-5_at		0.338289	5.43e-05	0.00110591
11758236_s_at	FOXP1	-0.953949	1.32e-05	0.000578	219487_at	FLJ23560	0.232646	5.43e-05	0.00110591
11739541_a_at	PIK3R1	-1.0951	1.32e-05	0.000578	201025_at	EIF5B	0.327908	5.44e-05	0.00110801
11718901_at	TGFBR3	1.17684	1.32e-05	0.000578	202561_at	TNKS	0.654079	5.45e-05	0.00110823
11737238_s_at	EOMES	0.949325	1.32e-05	0.000578	AFFX-r2-TagB_at	NA	0.22797	5.45e-05	0.00110823
11717080_x_at	VPS52	-0.604678	1.33e-05	0.000582	215739_s_at	TUBGCP3	0.434409	5.47e-05	0.00110982
11740265_a_at	C16orf7	0.612917	1.34e-05	0.000584	207539_s_at	IL4	0.258585	5.47e-05	0.00111008
11753254_a_at	SGOL2	-1.47295	1.34e-05	0.000584	212538_at	DOCK9	0.736856	5.51e-05	0.00111019
11719476_at	C20orf108	0.583872	1.34e-05	0.000584	204411_at	KIF21B	0.910162	5.49e-05	0.00111019
11752877_x_at	TUBB	-0.738875	1.34e-05	0.000584	220343_at	PDE7B	0.218087	5.49e-05	0.00111019
11726255_x_at	CD74	-0.597083	1.34e-05	0.000584	220414_at	CALML5	0.214109	5.5e-05	0.00111019
11760693_at	SIGLEC9	0.749498	1.35e-05	0.000585	210919_at		0.25285	5.49e-05	0.00111019
11722180_x_at	DR1	0.630635	1.35e-05	0.000586	221138_s_at		0.256829	5.5e-05	0.00111019
11736436_x_at	ZNF430	-1.00016	1.35e-05	0.000586	211179_at	RUNX1	0.270231	5.5e-05	0.00111019
11759201_at	TMEM38A	0.476672	1.35e-05	0.000586	207245_at	UGT2B17	0.246705	5.51e-05	0.00111062
11744653_x_at	UBC	0.342594	1.35e-05	0.000586	200901_s_at	M6PR	0.939127	5.55e-05	0.00111565
11751676_x_at	AK2	-0.631912	1.37e-05	0.00059	203675_at	NUCB2	1.05409	5.55e-05	0.00111565
11721455_s_at	SERPINA1	2.43401	1.37e-05	0.00059	204736_s_at	CSPG4	0.216544	5.55e-05	0.00111565
11728424_x_at	PILRA	1.7821	1.37e-05	0.00059	204548_at	STAR	0.276334	5.59e-05	0.00112249
11722973_s_at	FOXK1	-0.38349	1.38e-05	0.000594	217820_s_at	ENAH	0.22026	5.62e-05	0.00112561
11729894_at	CHRAC1	-0.455432	1.38e-05	0.000594	206408_at	LRRTM2	0.259285	5.61e-05	0.00112561
11751315_x_at	SLC39A1	-0.414049	1.38e-05	0.000594	215900_at		0.337596	5.64e-05	0.00112789
11735294_a_at	LRRK2	0.981115	1.38e-05	0.000594	215494_at		0.17669	5.64e-05	0.00112789
11722209_a_at	PTGS1	1.03454	1.38e-05	0.000595	213113_s_at	SLC43A3	1.1379	5.66e-05	0.00112998
11733512_s_at	MTMR1	-0.478184	1.39e-05	0.000596	220998_s_at	UNC93B1	0.697103	5.66e-05	0.00112998
11727638_a_at	AHI1	-1.45842	1.39e-05	0.000598	216813_at		1.75768	5.67e-05	0.00112998
11720837_a_at	HIRA	0.914248	1.4e-05	0.000599	201424_s_at	CUL4A	0.547022	5.67e-05	0.00112998
11754556_x_at	EIF2AK4	-0.73168	1.4e-05	0.000599	214716_at	BMP2K	0.404362	5.67e-05	0.00112998
11728489_a_at	CLEC4A	2.0769	1.4e-05	0.000601	211976_at	RPL35	0.878376	5.7e-05	0.00113361
11721870_s_at	HIF1AN	-0.57176	1.42e-05	0.000607	204321_at	NEO1	0.286811	5.72e-05	0.00113591
11728155_s_at	FUT4	0.585655	1.42e-05	0.000607	217975_at	WBP5	0.556355	5.72e-05	0.00113591
11717244_at	LSM4	-0.896353	1.43e-05	0.000607	206591_at	RAG1	0.242536	5.73e-05	0.00113645
11721054_at	KLHDC5	-1.31315	1.43e-05	0.000607	205337_at	DCT	0.266812	5.73e-05	0.00113645
11715510_s_at	NDFIP1	0.950714	1.42e-05	0.000607	208862_s_at	CTNND1	0.382901	5.74e-05	0.0011371
11733087_a_at	MAF	1.66238	1.42e-05	0.000607	219189_at	FBXL6	0.340239	5.75e-05	0.00113767
11753358_a_at	ACVR1	0.415797	1.43e-05	0.000607	210007_s_at	GPD2	0.306925	5.75e-05	0.00113767
11746343_a_at	RANBP3	-0.427152	1.43e-05	0.000607	211186_s_at	AAK1	0.28095	5.76e-05	0.00113767
11730181_s_at	KDSR	-0.700092	1.44e-05	0.000611	218875_s_at	FBXO5	0.201189	5.78e-05	0.00114092
11717899_x_at	MAGT1	-1.23351	1.45e-05	0.000611	202427_s_at	BRP44	-0.659203	5.79e-05	0.00114132
11726529_s_at	BRCC3	-0.996619	1.45e-05	0.000611	215417_at	SEC15L2	0.272629	5.79e-05	0.00114132
11759636_x_at	THOC2	-0.927748	1.45e-05	0.000611	203607_at	INPP5F	0.284274	5.82e-05	0.00114583
11725381_a_at	RAPGEF3	0.451408	1.45e-05	0.000611	49111_at		0.80031	5.85e-05	0.00114918
11758412_s_at	ALAS2	1.402	1.44e-05	0.000611	210425_x_at	GOLGA8B	1.60861	5.85e-05	0.00114918
11735593_a_at	SLC24A4	0.568455	1.44e-05	0.000611	221843_s_at	KIAA1609	0.326232	5.85e-05	0.00114918
11763093_x_at	GYPB	0.842024	1.45e-05	0.000611	222134_at	DDO	0.347405	5.86e-05	0.00114926
11735125_a_at	IPCEF1	0.428878	1.44e-05	0.000611	219008_at	FLJ21820	0.217921	5.86e-05	0.00114926
11728451_a_at	PCOLCE2	0.552269	1.44e-05	0.000611	215375_x_at	LRRFIP1	1.2985	5.87e-05	0.00114984
11734679_a_at	TXNL4A	-0.283647	1.44e-05	0.000611	211465_x_at	FUT6	0.313528	5.88e-05	0.00115188
200034_PM_s_at	RPL6	-0.177944	1.44e-05	0.000611	202337_at	PMF1	-0.946872	5.9e-05	0.00115315
11763368_a_at	C4orf21	-1.05174	1.46e-05	0.000615	211485_s_at	FGF18	0.274487	5.91e-05	0.00115411
11744382_a_at	WDR74	-0.723971	1.47e-05	0.000616	215640_at	KIAA1055	0.790277	5.92e-05	0.00115439
11732277_a_at	FOXP1	-0.562623	1.47e-05	0.000616	219501_at	FLJ10094	0.270287	5.92e-05	0.00115439
11754054_x_at	RPL3	-0.264414	1.47e-05	0.000616	AFFX-LysX-M_at		0.154258	5.92e-05	0.00115439
11722419_s_at	UTP3	-0.67105	1.47e-05	0.000617	31799_at	COPB2	0.222196	5.93e-05	0.00115515
11715806_a_at	SEPW1	-0.72519	1.47e-05	0.000617	210914_at		0.240811	5.95e-05	0.00115705
11751319_x_at	EIF4A1	-0.360194	1.47e-05	0.000617	205785_at	ITGAM	0.237719	5.97e-05	0.00116155
11715947_a_at	KCTD12	1.17231	1.49e-05	0.000622	205628_at	PRIM2A	0.193726	5.99e-05	0.00116466
11727248_a_at	MYH3	-0.392222	1.49e-05	0.000623	220184_at	NANOG	0.264074	6.02e-05	0.0011684
11759062_s_at	SIK2	-1.04571	1.5e-05	0.000625	203049_s_at	KIAA0372	0.206656	6.05e-05	0.00117282
11734035_a_at	FPR2	2.3053	1.5e-05	0.000625	203847_s_at	AKAP8	-0.791331	6.06e-05	0.00117354
11732279_at	FOXP1	-1.24873	1.5e-05	0.000626	202532_s_at	DHFR	0.391301	6.07e-05	0.00117507
11754276_a_at	RAD23B	-0.627443	1.5e-05	0.000626	215811_at	SNCA	0.2901	6.07e-05	0.00117507
11724266_a_at	C2orf72	0.391696	1.51e-05	0.000627	205499_at	SRPX2	0.24994	6.12e-05	0.00118277
11724686_x_at	IFNAR2	-0.813162	1.51e-05	0.000629	202818_s_at	TCEB3	-0.971885	6.14e-05	0.00118464
11733213_x_at	SLFN5	0.456048	1.51e-05	0.000629	210717_at	UBE2D2	0.551695	6.14e-05	0.00118464
11733875_a_at	SMC4	-1.51368	1.53e-05	0.000633	219848_s_at	ZNF432	0.560919	6.16e-05	0.00118728
11756668_x_at	C10orf58	-0.968409	1.53e-05	0.000635	214251_s_at	NUMA1	0.328193	6.17e-05	0.00118818
11736805_x_at	ZNF43	-1.50996	1.53e-05	0.000635	222283_at	ZNF480	0.257384	6.19e-05	0.00119083
11763200_at	FBXW8	-0.713157	1.54e-05	0.000635	208154_at	LOC51336	0.295253	6.2e-05	0.00119083
11743457_a_at	ERGIC1	-0.792791	1.55e-05	0.000635	213317_at	CLIC5	0.231865	6.19e-05	0.00119083
11736457_at	KCNK6	0.833075	1.54e-05	0.000635	213064_at	FLJ11806	0.428542	6.2e-05	0.00119084
11755912_s_at	YEATS2	-0.60544	1.55e-05	0.000635	202406_s_at	TIAL1	0.960016	6.25e-05	0.00119861
11743675_x_at	ABL2	-0.850692	1.53e-05	0.000635	216917_s_at	SYCP1	0.196375	6.27e-05	0.00120181
11747611_a_at	TMCO6	0.528798	1.55e-05	0.000635	215978_x_at	LOC152719	0.934447	6.29e-05	0.00120246
11722316_at	SNX13	-0.976193	1.54e-05	0.000635	211137_s_at	ATP2C1	0.700735	6.3e-05	0.00120246
11756294_a_at	JAM2	-0.561852	1.54e-05	0.000635	217528_at	CLCA2	0.224513	6.3e-05	0.00120246
11735105_a_at	CD40LG	0.344976	1.55e-05	0.000635	206824_at	CES4	0.285325	6.3e-05	0.00120246
11730484_at	PTGER3	0.47563	1.53e-05	0.000635	214071_at	MPPE1	0.20503	6.28e-05	0.00120246
11740694_a_at	FAM83C	0.22816	1.55e-05	0.000637	202738_s_at	PHKB	0.779121	6.34e-05	0.00120938
11722342_a_at	FAM38B	0.886243	1.56e-05	0.000638	219611_s_at	CCDC21	0.453395	6.35e-05	0.0012099
11743410_a_at	RBM25	-1.51255	1.56e-05	0.000639	204763_s_at	GNAO1	0.364683	6.37e-05	0.00121047
11756226_a_at	GRIPAP1	-0.803923	1.56e-05	0.000639	206641_at	TNFRSF17	0.196025	6.37e-05	0.00121047
11734552_a_at	CX3CL1	0.488422	1.56e-05	0.000639	214708_at	SNTB1	0.221414	6.37e-05	0.00121047
11756321_x_at	USP21	-0.522166	1.56e-05	0.00064	213245_at	ADCY1	0.261933	6.38e-05	0.0012109
11750014_x_at	SSBP1	-0.432951	1.57e-05	0.00064	205352_at	SERPINI1	0.252483	6.39e-05	0.00121209
11741634_a_at	GPR6	0.482053	1.57e-05	0.000641	215408_at	MYO1E	0.199871	6.4e-05	0.00121209
11718827_x_at	ITM2C	-0.823888	1.58e-05	0.000645	206211_at	SELE	0.199833	6.39e-05	0.00121209
11720253_s_at	TOB1	0.85134	1.58e-05	0.000645	202304_at	FNDC3A	0.905468	6.43e-05	0.00121661
11727609_at	KLRB1	2.61343	1.58e-05	0.000645	202829_s_at	SYBL1	0.750331	6.43e-05	0.00121661
11753649_s_at	SFRS3	-0.858819	1.59e-05	0.000645	221742_at	CUGBP1	0.587364	6.44e-05	0.0012168
11723091_s_at	FNIP2	-0.667357	1.59e-05	0.000646	203476_at	TPBG	0.318547	6.44e-05	0.0012168
11722331_a_at	INO80	-0.618864	1.59e-05	0.000646	205996_s_at	AK2	0.660188	6.45e-05	0.00121719
11715546_s_at	CBX1	-0.620153	1.59e-05	0.000646	204969_s_at	RDX	0.245353	6.46e-05	0.00121884
11738435_x_at	CD74	-0.62822	1.59e-05	0.000646	220855_at	CLTC	1.27296	6.48e-05	0.00121892
11751242_s_at	FCGR2A /// FCGR2C	1.72716	1.6e-05	0.000647	218905_at	C8orf52	0.824975	6.47e-05	0.00121892
11739477_a_at	SBF2	-0.795385	1.61e-05	0.000649	221441_at	GSCL	0.204863	6.49e-05	0.00122123
11737398_a_at	TSPO2	0.713399	1.6e-05	0.000649	222332_at	INADL	0.201995	6.53e-05	0.00122633
11755608_x_at	KIAA1549	-0.502821	1.6e-05	0.000649	215282_at	ANAPC13	0.182864	6.56e-05	0.00123163
11752884_x_at	UPF3A	-0.787029	1.61e-05	0.00065	210665_at	TFPI	0.210227	6.58e-05	0.00123471
11744174_a_at	UBQLN4	-0.566336	1.62e-05	0.000652	211617_at	ALDOAP2	0.342789	6.59e-05	0.00123492
11732665_a_at	VSTM1	1.47208	1.62e-05	0.000652	212642_s_at	HIVEP2	1.03669	6.62e-05	0.00123565
11719469_x_at	PRPF31	-0.574773	1.62e-05	0.000652	266_s_at	CD24	0.897266	6.62e-05	0.00123565
11746299_a_at	CNTLN	-1.69338	1.62e-05	0.000652	220713_at	MGC4707	0.232554	6.62e-05	0.00123565
11724038_a_at	PTGS2	1.36912	1.62e-05	0.000652	222049_s_at	RBP4	0.280225	6.6e-05	0.00123565
11725349_s_at	TFDP1	0.341714	1.62e-05	0.000652	202997_s_at	LOXL2	0.222445	6.62e-05	0.00123565
11757156_s_at	SNHG12 /// SNORA61	-0.883354	1.63e-05	0.000653	204161_s_at	ENPP4	0.257296	6.62e-05	0.00123565
11725320_x_at	CRK	-0.617719	1.63e-05	0.000653	218607_s_at	SDAD1	0.398295	6.65e-05	0.0012393
11747522_a_at	ZNF187	-0.242097	1.63e-05	0.000653	216232_s_at	GCN1L1	0.743087	6.66e-05	0.00124006
11727279_s_at	SLC4A7	-1.72782	1.64e-05	0.000654	203946_s_at	ARG2	0.247499	6.67e-05	0.00124193
11754437_a_at	MACF1	-1.06193	1.63e-05	0.000654	53076_at	B4GALT7	0.300895	6.7e-05	0.00124293
11719359_a_at	ALDH5A1	-0.936402	1.64e-05	0.000655	212834_at	DDX52	0.361697	6.68e-05	0.00124293
11744110_at	TMEM101	-0.683714	1.64e-05	0.000655	208427_s_at	ELAVL2	0.215331	6.69e-05	0.00124293
11744478_s_at	HBG1 /// HBG2	2.26411	1.64e-05	0.000655	212733_at	KIAA0226	1.00107	6.71e-05	0.00124354
11717610_s_at	SUCLG2	0.416443	1.64e-05	0.000655	222325_at	NCRMS	0.235604	6.7e-05	0.00124354
11760063_x_at	CCL4L1 /// CCL4L2	0.549397	1.64e-05	0.000655	202380_s_at	NKTR	1.45019	6.72e-05	0.00124416
11763212_at	CBLB	-0.698561	1.66e-05	0.000659	220992_s_at	C1orf25	0.314049	6.75e-05	0.00124874
11738993_at	SYT4	0.286392	1.66e-05	0.000662	207917_at		0.422113	6.78e-05	0.00125292
11730228_at	QRSL1	-0.949684	1.67e-05	0.000663	217306_at		0.209558	6.78e-05	0.00125333
11721456_x_at	SERPINA1	2.46944	1.67e-05	0.000663	221766_s_at	FAM46A	0.996849	6.8e-05	0.0012544
11729874_at	SIGLEC9	0.509715	1.67e-05	0.000664	220190_s_at	ALF /// SALF	0.272468	6.8e-05	0.0012544
11715175_x_at	KRTAP10-3	0.503658	1.68e-05	0.000666	AFFX-r2-TagJ-5_at	NA	0.288553	6.84e-05	0.0012601
11750906_at	RAD1	-1.07865	1.68e-05	0.000667	207294_at	AGTR2	0.200973	6.91e-05	0.00127205
11739363_a_at	FKRP	-0.635711	1.69e-05	0.00067	201915_at	SEC63	0.254624	6.92e-05	0.00127318
11744605_a_at	THOC2	-1.00268	1.69e-05	0.00067	212232_at	FNBP4	1.05141	6.96e-05	0.00127703
11733019_a_at	PIK3R1	-1.19879	1.69e-05	0.00067	219130_at	FLJ10287	0.257615	6.95e-05	0.00127703
11754649_s_at	ITK	1.6409	1.7e-05	0.000671	208500_x_at	FOXD3	0.197948	6.95e-05	0.00127703
11728638_at	ADH1A	0.485206	1.71e-05	0.000673	212608_s_at	NUDT3	1.09785	6.96e-05	0.0012772
11716224_a_at	CKAP5	-1.09311	1.71e-05	0.000675	215170_s_at	Cep152	0.229709	6.98e-05	0.00127881
11752840_a_at	ELL2	0.29263	1.71e-05	0.000675	210962_s_at	AKAP9	0.963933	7.01e-05	0.00128319
11722263_at	MRPS10	-0.821966	1.72e-05	0.000678	215196_at		0.341532	7.02e-05	0.00128319
11731671_at	FUNDC1	-0.658746	1.72e-05	0.000678	206333_at	MSI1	0.218696	7.02e-05	0.00128319
11753448_a_at	PHAX	-0.494567	1.73e-05	0.000678	219234_x_at	SCRN3	0.203992	7.02e-05	0.00128319
11731729_at	P2RY13	0.441842	1.72e-05	0.000678	200027_at	NARS	1.12386	7.03e-05	0.00128355
11720496_at	GZMA	2.44841	1.74e-05	0.000684	219584_at	PLA1A	0.242256	7.04e-05	0.00128355
11726219_x_at	EPB49	0.720637	1.75e-05	0.000687	215069_at	NMT2	0.276164	7.05e-05	0.00128436
11757635_a_at	TYROBP	2.31356	1.76e-05	0.000689	220079_s_at	USP48	1.10783	7.08e-05	0.00128996
11728537_a_at	MCC	0.344087	1.76e-05	0.000689	208166_at	MMP16	0.273559	7.1e-05	0.00129123
11729395_s_at	HECTD2	-0.632596	1.76e-05	0.000689	217297_s_at	MYO9B	1.00146	7.15e-05	0.00129947
11758978_at	ERGIC2	-0.552686	1.76e-05	0.000689	205223_at	DEPDC5	0.421992	7.16e-05	0.00129947
11739923_x_at	ZNF37A	-1.44215	1.77e-05	0.000691	216653_at	DR1	0.232846	7.15e-05	0.00129947
11740401_s_at	THAP5	-1.29086	1.78e-05	0.000694	200041_s_at	BAT1	0.653371	7.2e-05	0.00130405
11723325_a_at	KCNQ1	0.996367	1.79e-05	0.000696	219695_at	SMPD3	0.573945	7.19e-05	0.00130405
11760211_at	CD48	0.387583	1.79e-05	0.000696	209470_s_at	GPM6A	0.237181	7.21e-05	0.00130447
11749549_a_at	PIGX	-0.920607	1.79e-05	0.000697	221289_at	DLX6	0.257928	7.21e-05	0.00130447
11754447_a_at	RPS6KA5	-0.741525	1.79e-05	0.000697	217017_at	OSBPL10	0.272673	7.22e-05	0.00130494
11754457_a_at	GOLGB1	-0.525227	1.79e-05	0.000697	220799_at	GCM2	0.225745	7.22e-05	0.00130494
11754811_x_at	CTNNA1	0.400231	1.8e-05	0.000697	213645_at	ENOSF1	0.384241	7.25e-05	0.00130911
11740564_a_at	FAM76A	-0.444653	1.79e-05	0.000697	215176_x_at		-0.931628	7.28e-05	0.00131269
11737204_x_at	March 8	0.291545	1.8e-05	0.000699	200850_s_at	AHCYL1	0.998255	7.29e-05	0.00131269
11724875_a_at	CD36	1.75434	1.81e-05	0.000702	201374_x_at	PPP2CB	0.225877	7.29e-05	0.00131269
11720062_s_at	IER3	2.91381	1.81e-05	0.000702	208105_at	GIPR	0.25958	7.31e-05	0.00131482
11722125_a_at	C3orf19	-0.872612	1.82e-05	0.000703	213483_at	PPWD1	1.65027	7.32e-05	0.00131667
11746196_a_at	SFRS18	-1.72483	1.82e-05	0.000703	214030_at	DKFZp667G2110	0.340738	7.35e-05	0.00132097
11755110_a_at	LRIG1	-1.67447	1.82e-05	0.000705	202739_s_at	PHKB	0.844549	7.39e-05	0.00132733
11763329_a_at	DOK1	0.542404	1.83e-05	0.000706	215295_at	DTNB	0.226849	7.42e-05	0.00133032
11716629_at	IER5	1.4846	1.84e-05	0.000709	216091_s_at	BTRC	0.323181	7.42e-05	0.00133038
11758777_x_at	RBM8A	-0.791741	1.84e-05	0.000709	204841_s_at	EEA1	0.205673	7.46e-05	0.00133632
11721454_a_at	SERPINA1	2.78659	1.84e-05	0.000709	219223_at	C9orf7	0.419587	7.48e-05	0.00133721
11756955_a_at	GZF1	0.38382	1.84e-05	0.000709	207272_at	ZNF80	0.183393	7.48e-05	0.00133721
11755136_x_at	ISY1	-0.504017	1.85e-05	0.00071	221740_x_at	LOC474170	0.3467	7.49e-05	0.00133759
11746388_x_at	KIAA0146	-0.564878	1.85e-05	0.00071	215248_at	GRB10	0.437204	7.52e-05	0.00134302
11743137_a_at	NID1	0.581153	1.85e-05	0.00071	215289_at	FLJ16360	0.26209	7.53e-05	0.00134377
11744916_x_at	CAST	0.842004	1.86e-05	0.000712	210034_s_at	RPL5 /// LOC388907	0.265462	7.55e-05	0.0013452
11727306_x_at	ZNF320	-0.87757	1.85e-05	0.000712	221238_at	NSBP1	0.222807	7.55e-05	0.0013452
11743881_s_at	MREG	-0.737009	1.86e-05	0.000713	215482_s_at	EIF2B4	0.502613	7.58e-05	0.0013477
11716476_a_at	LARP1	-0.374806	1.87e-05	0.000714	201839_s_at	TACSTD1	0.271743	7.58e-05	0.0013477
11716058_a_at	EFTUD2	-0.498787	1.86e-05	0.000714	202786_at	STK39	0.377027	7.59e-05	0.00134828
11734155_s_at	CSRNP3	0.205007	1.87e-05	0.000714	201849_at	BNIP3	0.830228	7.6e-05	0.0013492
11741725_a_at	SFRS15	-0.668514	1.88e-05	0.000719	219895_at	FAM70A	0.182681	7.6e-05	0.0013492
11719901_s_at	TRRAP	-0.487419	1.9e-05	0.000722	215309_at		0.191572	7.63e-05	0.00135287
11732161_at	ZCRB1	-0.516475	1.89e-05	0.000722	206134_at	ADAMDEC1	0.244213	7.65e-05	0.00135407
11735895_at	BCL2L11	0.881276	1.89e-05	0.000722	209349_at	RAD50	0.220643	7.64e-05	0.00135407
11730207_at	ARAP2	-0.869233	1.9e-05	0.000723	209284_s_at	RAP140	0.873867	7.69e-05	0.00136111
11759583_at	C9orf102	-0.472899	1.9e-05	0.000723	208054_at	HERC4	0.161129	7.7e-05	0.00136196
11743819_a_at	C9orf80	-0.543745	1.91e-05	0.000724	214118_x_at	PCM1	0.683287	7.72e-05	0.00136356
11742907_at	TTLL5	-0.527327	1.91e-05	0.000724	203801_at	MRPS14	0.225178	7.75e-05	0.00136777
11725523_at	DSG2	-1.36387	1.91e-05	0.000724	212876_at	B4GALT4	0.532785	7.76e-05	0.00136832
11720800_a_at	RAB8B	0.491975	1.9e-05	0.000724	206011_at	CASP1	1.31245	7.78e-05	0.00136899
11728760_a_at	SSBP1	-0.462056	1.92e-05	0.000724	219390_at	FKBP14	0.22525	7.78e-05	0.00136899
200052_PM_s_at	ILF2	-0.380781	1.91e-05	0.000724	221089_at	NOX3	0.184262	7.77e-05	0.00136899
11737406_at	C2orf66	0.462037	1.91e-05	0.000724	216683_at	TBCA	0.203449	7.81e-05	0.00137371
11747693_a_at	MME	-1.22682	1.9e-05	0.000724	205702_at	PHTF1	0.435175	7.82e-05	0.00137416
11756104_a_at	SMC1A	-0.608195	1.92e-05	0.000725	218428_s_at	REV1L	0.864944	7.86e-05	0.00137736
11731454_a_at	SEC62	-0.423076	1.92e-05	0.000726	218949_s_at	QRSL1	0.418679	7.86e-05	0.00137736
11728862_at	DCAF17	-1.12021	1.93e-05	0.000728	220623_s_at	TSGA10	0.244194	7.85e-05	0.00137736
11746952_x_at	MDK	-0.647148	1.94e-05	0.000729	207865_s_at	BMP8B	0.233106	7.85e-05	0.00137736
200067_PM_x_at	SNX3	0.380291	1.93e-05	0.000729	215151_at	DOCK10	0.339858	7.88e-05	0.00137994
11720002_at	NRARP	0.527473	1.94e-05	0.00073	208238_x_at		0.65657	7.9e-05	0.00138119
11758858_s_at	RAB2A	-1.00359	1.94e-05	0.00073	222122_s_at	THOC2	1.03321	7.93e-05	0.00138593
11725069_s_at	PHF17	-0.746941	1.95e-05	0.00073	214234_s_at	CYP3A5	0.268587	7.96e-05	0.00138958
11741768_a_at	VNN2	2.06933	1.94e-05	0.00073	208432_s_at	CACNA1E	0.250594	7.97e-05	0.00138997
11724898_a_at	SNPH	0.392636	1.95e-05	0.00073	220952_s_at	PLEKHA5	0.257638	7.97e-05	0.00138997
11723864_s_at	MTMR11	1.01005	1.95e-05	0.000731	211026_s_at	MGLL	1.90819	7.98e-05	0.0013901
11723529_x_at	GOSR1	-0.623987	1.95e-05	0.000732	216162_at	SBNO1	0.294754	7.99e-05	0.00139166
11727842_at	SLC11A1	0.89185	1.96e-05	0.000732	220697_at		0.169968	8e-05	0.00139238
11754453_s_at	NUDT4	0.657837	1.96e-05	0.000732	218863_s_at	TNS1	0.356142	8.02e-05	0.00139353
11744609_a_at	ATXN7	-0.787455	1.96e-05	0.000732	203874_s_at	SMARCA1	0.189147	8.03e-05	0.00139353
11722258_at	FAM174A	-0.565774	1.96e-05	0.000732	215663_at	MBNL1	0.183955	8.05e-05	0.00139353
11734067_a_at	IRAK4	-0.497718	1.97e-05	0.000733	203263_s_at	ARHGEF9	0.171986	8.04e-05	0.00139353
11759716_x_at	LOC339047	-0.857662	1.97e-05	0.000733	206627_s_at	SSX1	0.323609	8.04e-05	0.00139353
11755606_x_at	IFI30	3.01786	1.97e-05	0.000734	214961_at	KIAA0774	0.266873	8.04e-05	0.00139353
11755088_a_at	MYO9A	-0.949059	1.97e-05	0.000735	219186_at	ZBTB7A	1.0343	8.08e-05	0.00139608
11745317_at	LOC145757	0.433844	1.98e-05	0.000738	216022_at	WNK1	0.737347	8.07e-05	0.00139608
11721961_at	RC3H2	-0.861799	1.99e-05	0.000739	217621_at		0.205675	8.08e-05	0.00139608
11749158_a_at	PPP2R1A	-0.872963	1.99e-05	0.000739	208633_s_at	MACF1	0.945557	8.11e-05	0.00139834
11749087_x_at	FKTN	-0.699181	1.99e-05	0.000739	202616_s_at	MECP2	1.26764	8.1e-05	0.00139834
11718534_at	NKTR	-1.02431	2e-05	0.00074	201774_s_at	CNAP1	0.582386	8.12e-05	0.00140019
11744885_a_at	SPAG9	-0.946309	2e-05	0.000741	207397_s_at	HOXD13	0.206708	8.13e-05	0.00140019
11739564_s_at	ITPR1	-0.790514	2e-05	0.000742	213378_s_at	DDX11	0.281995	8.17e-05	0.00140205
11731887_at	KIF14	-1.38065	2e-05	0.000742	204354_at	POT1	0.246947	8.17e-05	0.00140205
11764152_at	---	0.303492	2.01e-05	0.000742	213837_at	L3MBTL	0.233921	8.16e-05	0.00140205
11732962_a_at	RAB33A	0.755228	2.01e-05	0.000743	216179_x_at	RNF24	0.240553	8.15e-05	0.00140205
11715394_s_at	CD81	-0.816851	2.01e-05	0.000743	207733_x_at	PSG9	0.221315	8.18e-05	0.00140205
11759402_s_at	VCAN	2.71876	2.02e-05	0.000744	207166_at	GNGT1	0.225256	8.18e-05	0.00140205
11717348_a_at	ADD3	-0.966917	2.02e-05	0.000745	60474_at	C20orf42	0.181417	8.18e-05	0.00140205
11728379_at	EFCAB2	-1.27691	2.02e-05	0.000746	218264_at	BCCIP	0.27671	8.21e-05	0.00140499
11726383_a_at	OLFM1	0.340382	2.03e-05	0.000748	204709_s_at	KIF23	0.180185	8.21e-05	0.00140522
11740582_a_at	ASAH1	0.86437	2.04e-05	0.000749	217440_at		0.174286	8.22e-05	0.00140597
11753475_x_at	BRF1	-0.29845	2.05e-05	0.000752	203710_at	ITPR1	0.792908	8.23e-05	0.00140633
11727194_a_at	ZNF202	-0.555027	2.05e-05	0.000753	214343_s_at	ATXN7L1 /// ATXN7L4	0.231533	8.24e-05	0.00140664
11757489_x_at	RPL22	-0.479161	2.05e-05	0.000753	215727_x_at	MGC3040	0.266392	8.29e-05	0.00141496
11737784_x_at	CST4	0.446421	2.06e-05	0.000754	203913_s_at	HPGD	0.366488	8.32e-05	0.00141691
11756632_a_at	GNLY	1.6859	2.06e-05	0.000755	216697_at	TRIO	0.180285	8.32e-05	0.00141691
11760565_x_at	AKAP9	-1.17342	2.06e-05	0.000755	205535_s_at	PCDH7	0.24554	8.32e-05	0.00141691
11745299_x_at	GYPB	1.05494	2.06e-05	0.000756	205105_at	MAN2A1	1.34834	8.35e-05	0.00141936
11750785_x_at	EIF3B	-0.61085	2.07e-05	0.000757	211285_s_at	UBE3A	1.10079	8.36e-05	0.00141936
11723826_a_at	C2orf88	1.60774	2.08e-05	0.00076	212554_at	CAP2	0.186351	8.36e-05	0.00141936
11744764_s_at	WHSC1	-0.552427	2.09e-05	0.000763	209199_s_at	MEF2C	1.46763	8.39e-05	0.00142005
11747090_a_at	NOP58	-1.2124	2.1e-05	0.000763	212175_s_at	AK2	0.918536	8.38e-05	0.00142005
11721495_a_at	WDR33	-0.538443	2.09e-05	0.000763	213413_at	SBLF	0.266961	8.37e-05	0.00142005
11741378_s_at	BACH2	-1.72229	2.1e-05	0.000763	215120_s_at	SAMD4	0.204796	8.38e-05	0.00142005
11716534_s_at	PPT1	0.417127	2.09e-05	0.000763	203486_s_at	ARMC8	0.819664	8.4e-05	0.00142099
11724801_a_at	CCDC55	-0.609241	2.09e-05	0.000763	219678_x_at	DCLRE1C	0.690905	8.4e-05	0.00142099
11729880_x_at	ZNF445	-0.312435	2.1e-05	0.000764	201234_at	ILK	0.809592	8.42e-05	0.00142272
11763303_at	PS1TP4	-1.55673	2.11e-05	0.000768	216218_s_at	PLCL2	1.14734	8.43e-05	0.00142357
11737034_a_at	RBBP6	-1.32122	2.11e-05	0.000768	216775_at	USP53	0.181172	8.46e-05	0.00142708
11743352_s_at	COBLL1	-0.893402	2.12e-05	0.000769	215729_s_at	VGLL1	0.190067	8.48e-05	0.00142944
11760879_x_at	RPL7L1	-0.85845	2.14e-05	0.000772	205208_at	ALDH1L1	0.289253	8.5e-05	0.00143142
11756939_s_at	BRD7	-0.51687	2.13e-05	0.000772	205829_at	HSD17B1	0.191376	8.5e-05	0.00143157
11756133_a_at	TMEM138	-0.551201	2.14e-05	0.000772	213853_at	ZCSL3	0.252423	8.56e-05	0.00144022
11730268_a_at	NIPBL	-1.36059	2.14e-05	0.000772	214612_x_at	MAGEA6	0.257378	8.57e-05	0.00144022
11715196_s_at	TMEM211	0.428001	2.13e-05	0.000772	217401_at		0.205166	8.58e-05	0.00144062
11759670_a_at	CEP57	-1.10172	2.14e-05	0.000772	204076_at	ENTPD4	1.01561	8.6e-05	0.00144327
11715417_s_at	LOC728622 /// SKP1	-0.572295	2.13e-05	0.000772	207410_s_at	TLX2	0.222679	8.61e-05	0.00144417
11731942_a_at	PRDM1	0.609166	2.14e-05	0.000772	213594_x_at	FUSIP1	1.20487	8.63e-05	0.00144595
11720317_a_at	DAD1	0.483649	2.14e-05	0.000772	200697_at	HK1	0.795268	8.63e-05	0.00144595
11734345_a_at	TRIM10	0.510624	2.14e-05	0.000772	222342_at	ADAMTS6	0.222641	8.65e-05	0.00144764
11723648_at	DNAJA2	0.424625	2.15e-05	0.000774	205910_s_at	CEL	0.270296	8.66e-05	0.00144773
11726755_s_at	CLASP1	-0.474005	2.16e-05	0.000774	211707_s_at	IQCB1	0.496491	8.66e-05	0.00144793
11725368_at	LRG1	0.719023	2.16e-05	0.000774	217591_at	SKIL	1.46695	8.68e-05	0.00144964
11720886_at	ZNF629	-0.38018	2.17e-05	0.000774	213832_at		0.316583	8.69e-05	0.00145045
11719247_at	AIM1	-0.867228	2.16e-05	0.000774	213598_at	HSA9761	1.13087	8.71e-05	0.00145292
11719324_x_at	PTEN	-1.10305	2.16e-05	0.000774	215148_s_at	APBA3	0.774665	8.73e-05	0.00145389
11720361_at	PHIP	-0.924128	2.16e-05	0.000774	220225_at	IRX4	0.198684	8.75e-05	0.00145569
11727788_a_at	PIGS	0.356396	2.17e-05	0.000774	206982_at	CRYBA1	0.179675	8.74e-05	0.00145569
11726511_a_at	TCHP	-0.744747	2.16e-05	0.000774	218541_s_at	C8orf4	0.18815	8.76e-05	0.00145569
11743335_s_at	LEMD2	-0.542963	2.17e-05	0.000774	222114_x_at	WDR55	0.343725	8.78e-05	0.00145796
11753270_a_at	HABP2	0.358779	2.17e-05	0.000774	203164_at	SLC33A1	0.775112	8.81e-05	0.00146175
11717710_a_at	MTP18	0.69351	2.17e-05	0.000775	221093_at	BP75	0.284371	8.81e-05	0.00146175
11724523_a_at	CDK5RAP2	-0.474718	2.17e-05	0.000775	211034_s_at	FLJ30092	0.754882	8.84e-05	0.00146466
11718775_a_at	SRRM1	-0.772555	2.18e-05	0.000778	205620_at	F10	0.218744	8.84e-05	0.00146466
11727280_a_at	KCNH2	1.25646	2.19e-05	0.00078	212889_x_at	GADD45GIP1	0.226353	8.87e-05	0.00146805
11734219_s_at	MARVELD2	0.2655	2.19e-05	0.00078	201230_s_at	ARIH2	0.560101	8.9e-05	0.00147291
11752110_a_at	OPHN1	0.34537	2.2e-05	0.000782	210683_at	NRTN	0.185063	8.92e-05	0.00147381
11727695_a_at	KLRK1	1.97843	2.21e-05	0.000785	209205_s_at	LMO4	0.614009	8.93e-05	0.00147475
11746464_a_at	YAF2	-0.639739	2.21e-05	0.000785	217501_at	WDR39	0.692361	8.94e-05	0.00147585
11733700_at	LCE6A	0.329479	2.21e-05	0.000785	218069_at	XTP3TPA	-0.701796	8.97e-05	0.00148036
11730709_at	C9orf57	0.30792	2.21e-05	0.000785	216665_s_at	TTTY2	0.194435	8.99e-05	0.00148132
11752849_a_at	CWC27	-1.12929	2.22e-05	0.000786	220078_at	USP48	0.34171	9.01e-05	0.00148167
11716567_a_at	BAT2L2	-0.820403	2.22e-05	0.000786	218324_s_at	SPATS2	0.238144	9.01e-05	0.00148167
11729701_x_at	STXBP1	0.393146	2.22e-05	0.000786	216886_at	CHRNA4	0.230241	9.01e-05	0.00148167
200022_PM_at	RPL18	-0.212132	2.22e-05	0.000786	212531_at	LCN2	2.22639	9.03e-05	0.00148244
11728832_at	DSG3	0.404143	2.24e-05	0.000792	200907_s_at	KIAA0992	0.185367	9.04e-05	0.00148244
11732345_x_at	ZNF33A	-1.19563	2.24e-05	0.000793	HC-M74091_x_at	NA	0.292818	9.03e-05	0.00148244
11719468_a_at	PRPF31	-0.550034	2.25e-05	0.000796	222178_s_at		0.275004	9.05e-05	0.00148244
11737228_a_at	SETD4	0.409333	2.26e-05	0.000797	215073_s_at	NR2F2	0.253332	9.02e-05	0.00148244
11732276_x_at	CCL5	3.27866	2.27e-05	0.000798	215373_x_at	FLJ12151	0.773726	9.07e-05	0.00148246
11757445_s_at	PTEN	-0.989783	2.27e-05	0.0008	213178_s_at	MAPK8IP3	0.904058	9.08e-05	0.00148246
11724631_at	SYT13	0.350544	2.27e-05	0.0008	203720_s_at	ERCC1	-0.733441	9.07e-05	0.00148246
11749245_a_at	CXCL11	0.174757	2.28e-05	0.000801	40524_at	PTPN21	0.191714	9.05e-05	0.00148246
11727145_s_at	KLF11	1.0035	2.28e-05	0.000802	AFFX-ThrX-M_at		0.171155	9.07e-05	0.00148246
11731669_at	GPR65	1.10601	2.28e-05	0.000802	218918_at	MAN1C1	0.401454	9.1e-05	0.00148376
11753313_a_at	PHB2	-1.15816	2.29e-05	0.000803	215612_at	TBC1D5	0.370308	9.12e-05	0.00148376
11716855_a_at	COPG	-0.610127	2.29e-05	0.000804	206535_at	SLC2A2	0.191158	9.12e-05	0.00148376
11724720_a_at	GALNT12	-0.533242	2.3e-05	0.000805	210893_at		0.236488	9.1e-05	0.00148376
11717455_at	SPOCK2	0.467362	2.3e-05	0.000805	202935_s_at	SOX9	0.200418	9.12e-05	0.00148376
11728508_at	FKTN	-1.20558	2.31e-05	0.000807	207240_s_at	LHCGR	0.242112	9.11e-05	0.00148376
11748047_a_at	HIATL1	0.386527	2.31e-05	0.000807	202133_at	WWTR1	0.205951	9.14e-05	0.00148568
11744095_a_at	DDX24	-0.82022	2.32e-05	0.000809	219387_at	KIAA1212	0.285806	9.15e-05	0.00148651
11723238_at	GNG7	-0.907118	2.32e-05	0.000809	208268_at	ADAM28	0.992512	9.17e-05	0.00148666
11758424_s_at	UNC119B	-0.534253	2.32e-05	0.000809	222145_at		0.509573	9.17e-05	0.00148666
11744258_a_at	ATP1B3	-0.672815	2.32e-05	0.000809	220575_at	FLJ11800	0.277065	9.19e-05	0.00148954
11736899_x_at	NAIP	-0.707087	2.33e-05	0.000809	214982_at	ASCC3L1	0.709986	9.21e-05	0.00149035
11741671_a_at	CCDC36	0.413279	2.32e-05	0.000809	204644_at	COVA1	0.250359	9.21e-05	0.00149035
11749135_a_at	BRD3	-0.635857	2.32e-05	0.000809	201292_at	TOP2A	0.277192	9.22e-05	0.00149114
11732430_at	PDE7A	-0.6586	2.31e-05	0.000809	219061_s_at	DXS9879E	0.606488	9.25e-05	0.00149466
11762057_at	MTHFD2L	-0.373942	2.33e-05	0.000809	209780_at	PHTF2	1.04272	9.29e-05	0.00149774
11762622_at	FPR1	0.303832	2.33e-05	0.000809	213943_at	TWIST1	0.229872	9.29e-05	0.00149774
11749357_x_at	RG9MTD3	-0.774495	2.34e-05	0.000812	221625_at	ZNF506	0.181135	9.28e-05	0.00149774
11719052_a_at	CEP350	-1.43966	2.35e-05	0.000813	204967_at	APXL	0.271628	9.31e-05	0.0014997
11754142_x_at	PTMA	-0.307771	2.35e-05	0.000814	221809_at	RANBP10	0.465503	9.32e-05	0.0015006
11757971_s_at	THAP5	-1.11469	2.36e-05	0.000815	211575_s_at	UBE3A	0.553797	9.35e-05	0.00150378
11732017_a_at	IL18RAP	1.24497	2.36e-05	0.000815	217304_at	SHMT1	0.259915	9.35e-05	0.00150378
11742890_at	MND1	-1.36927	2.36e-05	0.000816	218632_at	HECTD3	0.633155	9.4e-05	0.00150925
11728683_x_at	KRR1	-1.13956	2.36e-05	0.000816	218703_at	SEC22L2	0.258421	9.39e-05	0.00150925
11740233_s_at	MYST4	-0.98335	2.36e-05	0.000816	HC-L34600_at	NA	0.635011	9.45e-05	0.00151625
11719323_at	PTEN	-1.45437	2.37e-05	0.000817	203804_s_at	CROP	1.49253	9.47e-05	0.00151855
11724524_x_at	CDK5RAP2	-0.526291	2.37e-05	0.000818	209136_s_at	USP10	-0.873317	9.53e-05	0.0015273
11732601_at	CEP135	-2.02308	2.37e-05	0.000818	202250_s_at	WDR42A	0.775567	9.61e-05	0.00153804
11742945_a_at	EBNA1BP2	-1.01936	2.39e-05	0.000819	217520_x_at		0.245652	9.62e-05	0.00153867
11719505_x_at	DHX36	-1.12356	2.39e-05	0.000819	213328_at	NEK1	0.348334	9.64e-05	0.00153898
11721048_s_at	N6AMT2	-0.583913	2.38e-05	0.000819	201289_at	CYR61	0.272128	9.63e-05	0.00153898
11719479_at	ALOX5AP	1.68475	2.39e-05	0.000819	215961_at	F12	0.216522	9.64e-05	0.00153898
11763714_a_at	SSBP2	-0.962602	2.38e-05	0.000819	218265_at	SECISBP2	0.692891	9.67e-05	0.00153911
11733690_s_at	SEC11A	0.351754	2.38e-05	0.000819	215137_at	KIAA0508	1.13101	9.69e-05	0.00153911
11728076_at	HDAC9	-0.55429	2.4e-05	0.000822	201831_s_at	VDP	0.501286	9.68e-05	0.00153911
11749056_a_at	RCSD1	-1.27762	2.4e-05	0.000822	202222_s_at	DES	0.347493	9.67e-05	0.00153911
11723906_a_at	ZNF75A	-0.860602	2.4e-05	0.000822	215594_at		0.23711	9.65e-05	0.00153911
11733535_a_at	NUDT7	-0.950792	2.4e-05	0.000822	216410_at		0.215445	9.67e-05	0.00153911
11732488_at	HIST1H2BA	0.275606	2.4e-05	0.000822	211379_x_at	B3GALT3	0.187402	9.69e-05	0.00153911
11741964_s_at	VEGFA	1.48799	2.41e-05	0.000824	209608_s_at	ACAT2	1.04911	9.71e-05	0.001541
11724036_a_at	PTGS2	1.8634	2.41e-05	0.000824	214560_at	FPRL2	0.341273	9.71e-05	0.00154132
11734274_a_at	VWA3A	0.266825	2.41e-05	0.000824	208049_s_at	TACR1	0.262294	9.72e-05	0.00154161
11722945_a_at	GLT1D1	0.834299	2.42e-05	0.000827	205433_at	BCHE	0.181232	9.74e-05	0.00154299
11724137_a_at	ST3GAL3	-0.562681	2.43e-05	0.000828	HC-X57303_at	NA	0.223062	9.75e-05	0.00154311
11727088_a_at	DACH1	-1.29496	2.44e-05	0.000829	209841_s_at	LRRN3	0.28648	9.76e-05	0.00154494
11725441_a_at	FOXM1	-0.687393	2.44e-05	0.000829	218186_at	RAB25	0.212388	9.78e-05	0.00154726
11733662_a_at	KCNH2	1.33589	2.44e-05	0.000829	213406_at	WSB1	0.330925	9.79e-05	0.00154731
11754112_a_at	UBE2V2	-1.14314	2.45e-05	0.000831	203169_at	KIAA0258	0.885816	9.85e-05	0.00155515
11732580_a_at	ME3	-0.782402	2.45e-05	0.000831	204533_at	CXCL10	0.248496	9.86e-05	0.00155605
11743328_a_at	RBBP6	-1.04073	2.45e-05	0.000831	206911_at	TRIM25	-1.26418	9.88e-05	0.00155702
11733118_at	SLC35B4	-0.623095	2.46e-05	0.000831	212792_at	DPY19L1	0.349606	9.88e-05	0.00155702
11734937_a_at	CNOT2	-0.628704	2.46e-05	0.000831	211829_s_at	GPR30	0.205992	9.92e-05	0.00156204
11733226_x_at	RLTPR	-0.67012	2.45e-05	0.000831	220247_at	CASC5	0.246427	9.94e-05	0.0015645
11736424_a_at	STARD4	0.490648	2.45e-05	0.000831	209230_s_at	P8	0.246406	9.96e-05	0.00156558
11745120_a_at	MYO5C	-0.432893	2.45e-05	0.000831	222369_at		0.353782	9.99e-05	0.00157017
11744584_a_at	HYI	-0.687286	2.47e-05	0.000835	222127_s_at	SEC3L1	1.35806	0.0001	0.0015712
11720550_a_at	NCAPD3	-0.622557	2.47e-05	0.000835	207719_x_at	KIAA0470	1.17691	0.0001	0.00157202
11727891_at	PRELP	0.408635	2.48e-05	0.000835	216467_s_at		0.183998	0.0001	0.00157202
11717062_at	AP1M2	0.374952	2.47e-05	0.000835	206047_at	GNB3	0.35332	0.000101	0.00158218
11747069_s_at	DDX11 /// LOC642846	-0.442383	2.48e-05	0.000836	211928_at	DNCH1	0.805696	0.000101	0.00158324
11720001_x_at	SYNJ2BP	-0.722134	2.49e-05	0.000839	212252_at	CAMKK2	1.21324	0.000102	0.00158771
11760189_at	ZNF397OS	-0.706627	2.5e-05	0.000841	220166_at	CNNM1	0.222276	0.000102	0.00158771
11723468_at	LPGAT1	-0.650451	2.51e-05	0.000841	206505_at	UGT2B4	0.207193	0.000102	0.00158771
11735715_a_at	IFT81	-1.16341	2.51e-05	0.000841	219004_s_at	C21orf45	0.333734	0.000102	0.00159525
11759877_at	MYO5C	-1.00975	2.5e-05	0.000841	212345_s_at	CREB3L2	0.972175	0.000102	0.001596
11732341_at	BCL11A	-1.27473	2.5e-05	0.000841	206169_x_at	ZC3H7B	0.992421	0.000103	0.00159851
11747482_a_at	HNRNPR	-0.476462	2.51e-05	0.000841	222249_at		0.190895	0.000103	0.00159851
11744376_a_at	MPI	-0.615176	2.51e-05	0.000842	220361_at	FLJ12476	0.166733	0.000103	0.00160161
11720410_s_at	CYP1B1	1.4851	2.51e-05	0.000842	222018_at	NACA /// NACAP1	1.23547	0.000103	0.00160807
11752224_a_at	SLFN5	0.282753	2.52e-05	0.000843	207424_at	MYF5	0.268659	0.000103	0.00160807
11716459_at	TUBA4A	1.58979	2.52e-05	0.000844	206613_s_at	TAF1A	0.207671	0.000104	0.0016118
11732303_a_at	CREB1	-1.37228	2.53e-05	0.000844	211659_at	GPR135	0.279982	0.000104	0.00161537
11756305_a_at	SMARCA4	-0.591032	2.53e-05	0.000844	211987_at	TOP2B	1.16629	0.000104	0.0016216
11754707_a_at	CUEDC2	-0.443914	2.53e-05	0.000844	211724_x_at	FLJ20323	0.998494	0.000106	0.00163601
11749879_a_at	PGAP2	-0.42042	2.53e-05	0.000844	220689_at		0.335341	0.000106	0.00163601
11753997_a_at	RLTPR	-0.471494	2.53e-05	0.000844	219990_at	E2F8	0.23049	0.000106	0.00163601
11755545_x_at	EXD1	0.38754	2.52e-05	0.000844	208065_at	ST8SIA3	0.189105	0.000105	0.00163601
11758630_s_at	FGL2	2.36132	2.54e-05	0.000845	215763_at		0.207791	0.000106	0.00164238
11735179_at	MORC1	0.230981	2.54e-05	0.000845	218274_s_at	FLJ10415	0.716402	0.000106	0.00164524
11755533_a_at	GPR125	-1.30967	2.55e-05	0.000847	201504_s_at	TSN	-1.02204	0.000107	0.0016454
11732602_at	CEP135	-1.00973	2.55e-05	0.000847	214533_at	CMA1	0.221429	0.000107	0.0016454
11744041_s_at	MGAT4B	0.706919	2.56e-05	0.000847	220845_at	ACOXL	0.232734	0.000107	0.0016454
11718999_x_at	DHFR	-0.783977	2.55e-05	0.000847	217694_at		0.176495	0.000107	0.0016454
11745178_a_at	MCFD2	-0.73951	2.55e-05	0.000847	201005_at	CD9	1.79014	0.000107	0.00164633
11721071_s_at	DEF8	0.984564	2.55e-05	0.000847	45749_at	FAM65A	0.809317	0.000107	0.00164633
11716045_s_at	FAM168B	-0.434524	2.55e-05	0.000847	218306_s_at	HERC1	0.864833	0.000107	0.00164633
11760347_x_at	HES1	0.434213	2.56e-05	0.000847	215102_at	DPY19L1P1	0.24309	0.000107	0.00164633
11725485_at	DIRC2	0.255114	2.56e-05	0.000847	207928_s_at	GLRA3	0.215801	0.000107	0.00164633
11722268_a_at	NFRKB	-0.48292	2.56e-05	0.000848	222139_at	KIAA1466	1.19817	0.000107	0.00164746
11758337_s_at	ADA	-0.813148	2.57e-05	0.000848	212211_at	ANKRD17	0.719133	0.000107	0.00164746
11760327_x_at	BPTF	-0.958724	2.57e-05	0.000849	222141_at	KLHL22	0.417646	0.000108	0.00165126
11755336_a_at	KRI1	-0.654501	2.58e-05	0.000849	215479_at	SEMA6A	0.33753	0.000108	0.00165161
11715447_at	TALDO1	0.246464	2.57e-05	0.000849	AFFX-r2-TagIN-5_x_at	NA	0.227577	0.000108	0.00165772
11729890_at	ZFP3	-0.527688	2.59e-05	0.000852	220918_at	C21orf96	1.25085	0.000109	0.00166209
11731753_a_at	ZNF577	-0.848197	2.59e-05	0.000853	206095_s_at	FUSIP1	0.912508	0.000109	0.00166209
11724950_a_at	CPEB2	0.604434	2.6e-05	0.000855	213043_s_at	THRAP4	0.323516	0.000109	0.00166209
11720970_at	TOP2A	-1.29884	2.6e-05	0.000855	207822_at	FGFR1	0.349467	0.000109	0.00166735
11744071_at	LSG1	-0.632616	2.62e-05	0.000861	217590_s_at	TRPA1	0.232904	0.000109	0.00166735
11736375_a_at	CD86	2.07928	2.62e-05	0.000861	215814_at	DST	0.261647	0.000109	0.00166735
11742690_a_at	UBE2I	-0.422518	2.62e-05	0.000861	HC-AL050261_at	NA	0.376127	0.00011	0.00167119
11731543_at	SESTD1	-0.738631	2.63e-05	0.000861	221833_at	SIAH1	0.925227	0.00011	0.00167139
11716872_a_at	ADCY3	-0.489024	2.64e-05	0.000864	220774_at	DYM	0.329203	0.00011	0.00167139
11740485_a_at	ABL1	-0.647791	2.64e-05	0.000864	217238_s_at	ALDOB	0.198153	0.00011	0.00167146
11742721_x_at	LRRC58	-1.68977	2.65e-05	0.000864	210184_at	ITGAX	0.869349	0.00011	0.00167484
11736468_at	SLC35D1	-1.03518	2.65e-05	0.000864	221271_at	IL21	0.245324	0.00011	0.00167609
11747742_a_at	MTF2	-1.33689	2.64e-05	0.000864	213994_s_at	SPON1	0.237119	0.00011	0.00167745
11756933_x_at	LRRC25	0.47855	2.65e-05	0.000864	202008_s_at	NID1	0.304678	0.000111	0.00167866
11728560_at	GZMK	2.00782	2.64e-05	0.000864	222193_at	FLJ21820	0.341226	0.000111	0.00168002
11741781_a_at	CLEC2L	0.595214	2.64e-05	0.000864	219156_at	SYNJ2BP	0.266137	0.000111	0.00168018
11724630_at	SYT13	0.27539	2.64e-05	0.000864	211227_s_at	PCDH11Y	0.274234	0.000111	0.00168189
11756693_a_at	MAGED1	-1.10681	2.66e-05	0.000867	210287_s_at	FLT1	0.219258	0.000111	0.00168525
11725841_at	ZSCAN16	-0.644855	2.67e-05	0.000867	222382_x_at	NUP205	0.351237	0.000112	0.00168923
11722220_a_at	WBP4	-0.696602	2.67e-05	0.000867	205599_at	TRAF1	0.721733	0.000112	0.00169038
11754588_a_at	RBM5	-0.490007	2.67e-05	0.000867	221400_at	MYO3A	0.249547	0.000112	0.00169241
11739298_a_at	LRRFIP1	-1.23517	2.67e-05	0.000867	221273_s_at	DKFZP761H1710	0.228107	0.000112	0.00169282
11730856_s_at	HMGN3	-0.625259	2.67e-05	0.000867	201428_at	CLDN4	0.244243	0.000113	0.00169724
11723643_a_at	ANXA7	0.453996	2.67e-05	0.000868	201320_at	SMARCC2	0.489708	0.000113	0.00169879
11719026_a_at	PSD3	-0.730567	2.68e-05	0.000869	MC_NM_011074_s_at	NA	0.203831	0.000113	0.00169879
11738052_at	MRGPRX3	0.348065	2.68e-05	0.000869	217651_at		0.2237	0.000113	0.00169879
11719035_a_at	ACSF2	-0.700301	2.69e-05	0.00087	204775_at	CHAF1B	0.284299	0.000113	0.00170329
11721695_s_at	DUSP2	1.97608	2.71e-05	0.000876	AFFX-PheX-M_at		0.127077	0.000113	0.00170331
11747452_a_at	ABLIM1	-0.820642	2.72e-05	0.000878	213934_s_at	ZNF19 /// ZNF23	0.311161	0.000113	0.00170379
11750990_a_at	RXFP1	0.37405	2.72e-05	0.000878	AFFX-r2-Bs-phe-M_at		0.226526	0.000114	0.0017046
11740592_a_at	KRT72	0.235007	2.72e-05	0.000878	211323_s_at	ITPR1	0.840319	0.000114	0.00170696
11724828_at	CCL20	0.441638	2.73e-05	0.00088	217392_at	CAPZA1	0.195316	0.000114	0.00170696
11748707_a_at	NDUFA10	-0.902211	2.74e-05	0.000881	215347_at		0.240005	0.000114	0.00171295
11726715_a_at	DDX59	-0.525286	2.73e-05	0.000881	217194_at	RASAL2	0.220584	0.000115	0.00172191
11746468_a_at	DARS	-0.82162	2.74e-05	0.000881	211952_at	RANBP5	0.251842	0.000115	0.00172224
11749067_x_at	RG9MTD3	-0.656652	2.74e-05	0.000881	215234_at		0.190375	0.000115	0.00172224
11740310_a_at	ZNF460	0.278639	2.74e-05	0.000881	216979_at	NR4A3	1.18647	0.000115	0.00172256
11736478_a_at	ELL2	0.264201	2.73e-05	0.000881	212986_s_at	TLK2	0.839968	0.000116	0.00172256
11742720_at	LRRC58	-1.40959	2.74e-05	0.000882	221768_at	SFPQ	1.50138	0.000115	0.00172256
11758610_s_at	HDLBP	-0.510741	2.75e-05	0.000883	213269_at	ZNF248	0.243869	0.000116	0.00172256
11753773_x_at	LOC653566 /// SPCS2	-0.437015	2.75e-05	0.000883	217542_at	CPM	0.2104	0.000115	0.00172256
11736118_a_at	ZFAND5	-0.650829	2.76e-05	0.000883	216414_at		0.227542	0.000115	0.00172256
11739727_x_at	NAP1L1	-0.530417	2.75e-05	0.000883	205953_at	LRIG2	0.682948	0.000116	0.00172277
11751389_s_at	FEN1	-0.702616	2.77e-05	0.000884	215405_at	MYO1E	0.237542	0.000116	0.00172277
11721713_a_at	EID2	-0.843782	2.77e-05	0.000884	218683_at	PTBP2	0.680075	0.000116	0.00172309
11741615_at	KPNA7	0.423776	2.76e-05	0.000884	218491_s_at	THY28	0.477953	0.000116	0.00172576
11759067_s_at	C10orf118	-1.44411	2.76e-05	0.000884	218326_s_at	LGR4	0.199232	0.000116	0.00172576
11759100_x_at	EIF5A /// EIF5AL1	-0.536105	2.76e-05	0.000884	214461_at	LBP	0.245507	0.000116	0.00172789
11731856_at	PAGE1	0.222284	2.77e-05	0.000884	220609_at	LOC202181	0.298256	0.000117	0.00172789
11733300_at	ELOVL3	0.392449	2.78e-05	0.000887	212520_s_at	SMARCA4	0.512421	0.000117	0.00172879
11751827_a_at	LRRC28	-0.443922	2.78e-05	0.000887	215983_s_at	UBXD6	0.208062	0.000117	0.00172978
11742808_at	METTL14	-1.07625	2.79e-05	0.000889	222167_at	PVRL3	0.273098	0.000117	0.0017312
11717274_s_at	COL5A1	-0.79005	2.79e-05	0.000889	220728_at		0.773144	0.000117	0.00173656
11753758_x_at	NUTF2	-0.533132	2.79e-05	0.000889	212814_at	KIAA0828	0.358004	0.000118	0.00173731
11748942_s_at	TNRC6A	-0.626997	2.81e-05	0.000891	32042_at	COVA1	0.248619	0.000118	0.00173814
11756004_s_at	DHRS4 /// DHRS4L1 /// DHRS4L2	-0.719282	2.81e-05	0.000891	202049_s_at	ZNF262	0.217296	0.000118	0.00173887
11743828_s_at	C18orf1	-0.963788	2.81e-05	0.000891	212641_at	HIVEP2	1.10043	0.000118	0.00173995
11739226_s_at	NF1	-0.906746	2.8e-05	0.000891	219544_at	FLJ22624	0.364023	0.000118	0.00174326
11739726_s_at	NAP1L1	-0.664233	2.8e-05	0.000891	214707_x_at	ALMS1	0.786929	0.000118	0.00174355
11722787_a_at	PKM2	-0.653258	2.81e-05	0.000892	204895_x_at	MUC4	0.208488	0.000119	0.00175016
11758106_at	NRM	-0.715005	2.82e-05	0.000893	221730_at	COL5A2	0.222165	0.000119	0.00175236
11722899_a_at	REV1	-0.95682	2.84e-05	0.000897	219804_at	SYNPO2L	0.249248	0.000119	0.00175236
11753810_a_at	CCL5	3.52287	2.84e-05	0.000897	217016_x_at	FLJ23172	0.33828	0.00012	0.00176476
11753597_s_at	SRP9	-1.15653	2.84e-05	0.000897	221176_x_at	WBSCR23	0.32741	0.000121	0.00177057
11756793_a_at	VNN2	2.13626	2.84e-05	0.000897	205979_at	SCGB2A1	0.203073	0.000121	0.00177057
11753840_x_at	SNRPF	-0.644334	2.84e-05	0.000897	222073_at	COL4A3	0.191601	0.000121	0.00177057
11743527_x_at	RALBP1	-0.5739	2.85e-05	0.0009	AFFX-ThrX-5_at		0.186531	0.000121	0.00177057
11750334_a_at	REL	-0.943184	2.85e-05	0.0009	203736_s_at	PPFIBP1	0.180142	0.000121	0.00177057
11738481_x_at	FCAR	1.43084	2.86e-05	0.000902	201294_s_at	WSB1	0.596439	0.000122	0.00177863
11717546_s_at	MPRIP	-0.421449	2.87e-05	0.000903	206355_at	GNAL	0.300877	0.000122	0.00177863
11759029_at	BRI3BP	-0.750036	2.87e-05	0.000905	219918_s_at	ASPM	0.21629	0.000122	0.00177863
11756827_a_at	RTN1	0.949627	2.89e-05	0.000906	210047_at	SLC11A2	0.235466	0.000122	0.00178177
11737280_at	IFIT1B	1.08679	2.88e-05	0.000906	205911_at	PTHR1	0.208709	0.000122	0.00178748
11715769_a_at	SET	-0.422622	2.88e-05	0.000906	209144_s_at	CBFA2T2	0.271485	0.000122	0.00178752
11735501_a_at	CDH23	0.309399	2.89e-05	0.000907	214089_at	RPS8	0.176333	0.000123	0.00178752
11750513_a_at	OLR1	0.321022	2.9e-05	0.000908	211712_s_at	ANXA9	0.19965	0.000123	0.00178797
11731865_at	IGSF1	0.196408	2.9e-05	0.000908	216567_at		0.252062	0.000123	0.00179464
11733803_x_at	CPPED1	1.221	2.91e-05	0.000909	209676_at	TFPI	0.26299	0.000123	0.00179563
11728137_at	XK	1.27084	2.91e-05	0.000909	202772_at	HMGCL	0.548384	0.000124	0.00179707
11754158_a_at	CFL1	-0.864734	2.91e-05	0.000909	215372_x_at	BAIAP1	0.275646	0.000124	0.00179707
11732306_x_at	CREB1	-1.93532	2.9e-05	0.000909	201789_at	DHRS7	0.227884	0.000124	0.00179707
11757397_s_at	CAST	0.576512	2.91e-05	0.000909	201013_s_at	PAICS	0.303136	0.000124	0.00179708
11728518_at	HPR	0.241481	2.91e-05	0.000909	RAE230_MC_AB006758_at	NA	0.222617	0.000124	0.00179886
11745619_a_at	ST18	0.291406	2.91e-05	0.000909	221760_at	MAN1A1	-1.29116	0.000124	0.00180414
11744757_a_at	TARS	0.373327	2.92e-05	0.000912	214670_at	ZKSCAN1	0.408483	0.000125	0.00181009
11752811_a_at	TTYH1	0.487667	2.93e-05	0.000912	204957_at	ORC5L	0.368452	0.000125	0.00181463
11746606_s_at	ANKRD36 /// LOC400986	-1.74805	2.93e-05	0.000913	39582_at	CYLD	0.872174	0.000125	0.00181571
11741978_s_at	RHCE /// RHD	0.577084	2.93e-05	0.000913	219134_at	ELTD1	0.172301	0.000126	0.00181912
11740890_a_at	ADAM28	-1.12884	2.93e-05	0.000913	217678_at	SLC7A11	0.729544	0.000126	0.00182525
11754214_a_at	PPIG	-1.25509	2.94e-05	0.000915	213374_x_at	HIBCH	0.266115	0.000126	0.00182525
11725434_a_at	RUNDC3A	0.414408	2.94e-05	0.000915	202978_s_at	ZF	0.625655	0.000126	0.00182588
11731430_a_at	CYP27A1	0.824877	2.95e-05	0.000916	65493_at	ABC1	0.225024	0.000127	0.00182588
11715427_at	NHP2L1	-0.439448	2.96e-05	0.000916	210122_at	PRM2	0.283002	0.000127	0.00182588
11756274_a_at	ALDH1L1	0.293712	2.95e-05	0.000916	205525_at	CALD1	0.212837	0.000127	0.00182799
11764133_at	---	0.153236	2.95e-05	0.000916	210698_at	CDKAL1	0.225754	0.000127	0.00183427
11745958_a_at	CD99	-0.993685	2.97e-05	0.000917	218761_at	RNF111	1.14236	0.000128	0.00183831
11735725_x_at	TP53BP1	-0.844821	2.96e-05	0.000917	213825_at	OLIG2	0.346046	0.000128	0.00184108
11746256_x_at	ORM2	1.07419	2.97e-05	0.000917	215370_at		0.256747	0.000128	0.00184108
11726843_a_at	MAPKBP1	-0.327139	2.96e-05	0.000917	208341_x_at	CSH2	0.189755	0.000128	0.00184108
11738262_a_at	AUTS2	-0.3818	2.96e-05	0.000917	214648_at	GPX5	0.221903	0.000128	0.00184108
11731581_a_at	WASF1	-0.976404	2.98e-05	0.000919	206300_s_at	PTHLH	0.173471	0.000128	0.00184108
11753511_a_at	GTF2F2	-1.02282	2.98e-05	0.000919	203714_s_at	TBCE	0.496197	0.000129	0.0018459
11715850_x_at	C6orf48	-0.317419	2.98e-05	0.000919	203477_at	COL15A1	0.208043	0.000129	0.00184768
11738669_at	EDA	0.339422	2.98e-05	0.000919	204202_at	IQCE	0.736308	0.000129	0.00184801
11733259_s_at	TAOK3	-0.743132	2.99e-05	0.00092	218595_s_at	HEATR1	0.658316	0.000129	0.00184871
11723287_at	TYROBP	2.15316	2.99e-05	0.000921	215653_at	GPC5	0.18707	0.000129	0.00184871
11736200_at	GLUD2	0.371961	3e-05	0.000922	208925_at	C3orf4	1.20201	0.000129	0.00184916
11745388_x_at	MEGF8	-0.323654	3e-05	0.000922	209172_s_at	CENPF	0.231602	0.00013	0.00185152
11744313_a_at	ST20	-0.760567	3.01e-05	0.000924	215179_x_at	PGF	0.78295	0.00013	0.00185523
11715977_a_at	VGLL4	-0.632043	3.01e-05	0.000924	220176_at	NUBPL	0.224169	0.00013	0.00185523
11756726_a_at	SOD3	0.346723	3.01e-05	0.000924	209738_x_at	PSG6	0.219062	0.00013	0.00185523
11756683_a_at	CD1E	0.210242	3.01e-05	0.000924	204013_s_at	LCMT2	0.186229	0.00013	0.00185523
11736551_x_at	REL	-1.19976	3.02e-05	0.000926	218269_at	RNASEN	0.524654	0.00013	0.00185581
11741829_a_at	FAIM	-1.11829	3.03e-05	0.000928	206644_at	NR0B1	0.153135	0.00013	0.00185674
11724133_s_at	SLC12A2	-1.45834	3.03e-05	0.000928	216793_x_at		0.242022	0.000131	0.00185948
11737035_a_at	EBF2	0.211548	3.03e-05	0.000928	214656_x_at	MYO1C	0.533907	0.000131	0.0018631
11716172_at	SYVN1	-0.56686	3.04e-05	0.000929	222225_at	OR4F21	0.462825	0.000131	0.0018631
11732458_x_at	ZCCHC4	-0.778709	3.05e-05	0.000931	205065_at	ENPP1	0.202476	0.000131	0.00186623
11716242_a_at	PES1	-0.786504	3.06e-05	0.000931	209138_x_at	IGLC2	-1.75723	0.000132	0.00187103
11739624_at	ZNF740	-0.678084	3.05e-05	0.000931	205745_x_at	ADAM17	0.990443	0.000132	0.00187103
11740773_s_at	LIN54	-0.973673	3.05e-05	0.000931	210921_at		0.293283	0.000132	0.00187103
11731798_a_at	LGALS2	2.75686	3.05e-05	0.000931	219012_s_at	C11orf30	0.21524	0.000132	0.00187103
11744914_s_at	EID1	-0.868659	3.06e-05	0.000931	211080_s_at	NEK2	0.178681	0.000132	0.00187103
11740064_a_at	C10orf78	-1.06486	3.08e-05	0.000936	214899_at	LOC163131	0.137776	0.000133	0.00187518
11716450_s_at	RFTN1	-0.488918	3.08e-05	0.000936	206065_s_at	DPYS	0.210293	0.000133	0.00187773
11718828_s_at	ITM2C	-0.828106	3.08e-05	0.000936	222219_s_at	TLE6	0.259621	0.000133	0.00187938
11751314_a_at	SLC39A1	-0.62906	3.08e-05	0.000936	210650_s_at	PCLO	0.17599	0.000133	0.00187938
11736497_a_at	TNRC6B	-0.61723	3.09e-05	0.000939	206201_s_at	MEOX2	0.271489	0.000133	0.00187938
11726605_x_at	MTF2	-1.14962	3.1e-05	0.00094	206789_s_at	POU2F1	1.23656	0.000133	0.00188076
11757885_at	VSIG10	-0.562242	3.11e-05	0.000944	203780_at	EVA1	0.230125	0.000133	0.00188076
11759563_a_at	EPC1	-0.619561	3.13e-05	0.000947	219433_at	BCOR	0.87813	0.000134	0.00188519
11723804_a_at	AKAP12	-3.26464	3.12e-05	0.000947	220061_at	FLJ20581	0.289193	0.000134	0.00188519
11745086_a_at	TP53AIP1	0.358071	3.13e-05	0.000947	208543_at	OR10H2	0.16554	0.000134	0.00188797
11759975_at	XRCC6BP1	0.357407	3.14e-05	0.000949	201598_s_at	INPPL1	0.681467	0.000135	0.00189284
11731818_a_at	CD40	0.526169	3.15e-05	0.000953	203370_s_at	PDLIM7	0.990247	0.000135	0.00189376
11727950_s_at	DHX33	-0.471848	3.16e-05	0.000956	206661_at	DRF1	0.244687	0.000135	0.00189376
11726802_a_at	EBF1	-1.81099	3.18e-05	0.00096	213128_s_at	UBE3A	0.677414	0.000135	0.00189762
11731682_at	CD70	0.387132	3.18e-05	0.00096	221877_at		1.03703	0.000136	0.00189978
11759260_x_at	EIF5A /// EIF5AL1	-0.565817	3.18e-05	0.000961	217506_at		0.576246	0.000136	0.00189978
11761223_at	USP15	0.193056	3.19e-05	0.000962	216112_at	PKN2	0.396838	0.000136	0.00189978
11743672_at	ZNF292	-1.0138	3.2e-05	0.000963	207772_s_at	HRMT1L4	0.195976	0.000136	0.00189978
11741106_x_at	FHL2	0.923114	3.2e-05	0.000965	AFFX-TrpnX-5_at		0.181692	0.000136	0.00189978
11741153_a_at	NCF2	2.21825	3.21e-05	0.000965	MC_AJ001418_s_at	NA	0.214094	0.000136	0.00189978
11760817_at	CDKL3	-1.08645	3.21e-05	0.000965	217322_x_at		0.515396	0.000136	0.00190065
11739851_a_at	HTRA4	0.240303	3.21e-05	0.000966	205888_s_at	KIAA0555	0.233672	0.000136	0.00190322
11754362_a_at	TTC7A	-0.87824	3.23e-05	0.000969	213372_at	PAQR3	0.233086	0.000136	0.00190409
11759976_at	GABRA2	0.354566	3.23e-05	0.00097	214093_s_at	FUBP1	1.13856	0.000137	0.00190655
11749032_x_at	ROD1	0.366676	3.24e-05	0.000971	213839_at	KIAA0500	0.199718	0.000137	0.00190746
11727019_at	ABI2	-0.891517	3.24e-05	0.000973	207543_s_at	P4HA1	1.54292	0.000137	0.00191417
11747743_x_at	MTF2	-0.963844	3.25e-05	0.000973	213689_x_at	LOC388650	0.343446	0.000137	0.00191417
11734457_x_at	C2orf86	-0.821676	3.25e-05	0.000974	212772_s_at	ABCA2	0.349343	0.000138	0.00191544
11756344_a_at	ARMC10	0.387068	3.26e-05	0.000975	222196_at	LOC286434	0.176329	0.000138	0.00191544
11758524_s_at	GRIK2	0.256848	3.27e-05	0.000979	212324_s_at	VPS13D	0.616769	0.000138	0.00191844
11735553_a_at	C16orf93	-0.686653	3.28e-05	0.00098	217891_at	FLJ13868	0.357785	0.000138	0.00191844
11728030_a_at	IGSF10	-1.24759	3.28e-05	0.000981	220839_at	METTL5	0.372725	0.000138	0.00191844
11762764_x_at	DUOXA2	0.290984	3.3e-05	0.000986	212394_at	KIAA0090	0.258799	0.000138	0.00191867
11758928_at	NLN	-0.526834	3.31e-05	0.000987	215565_at	DTNB	0.164347	0.000139	0.00192676
11745940_a_at	PSD3	-1.21543	3.31e-05	0.000987	205329_s_at	SNX4	0.578783	0.00014	0.00193305
11730656_a_at	LILRA3	1.16899	3.31e-05	0.000987	210377_at	ACSM3	0.297144	0.00014	0.00193305
11723683_a_at	METT10D	-0.348402	3.31e-05	0.000987	204798_at	MYB	0.411216	0.00014	0.00193705
AFFX-M27830_5_at	---	0.742529	3.32e-05	0.000988	205271_s_at	CCRK	0.289511	0.00014	0.00193705
11762623_at	---	0.345618	3.32e-05	0.000988	201450_s_at	TIA1	0.339763	0.00014	0.00193831
11749131_a_at	DDX24	-0.710909	3.33e-05	0.000989	218098_at	ARFGEF2	1.1631	0.000141	0.00193948
11721079_a_at	SFRS18	-1.0173	3.33e-05	0.000989	214652_at	DRD1	0.231839	0.000141	0.00193948
11727125_a_at	PVRL3	0.291183	3.33e-05	0.000989	209978_s_at	LPA /// PLG	0.22499	0.000141	0.00193948
11715462_x_at	LYZ	0.882109	3.33e-05	0.000989	221391_at	TAS2R14	0.195617	0.000141	0.00193948
11736162_a_at	GBP6	0.228851	3.33e-05	0.000989	217214_s_at	SLC6A2	0.174945	0.00014	0.00193948
11750413_x_at	LILRA1	0.642582	3.34e-05	0.00099	207103_at	KCND2	0.212311	0.000141	0.00194218
11729622_at	CLCN4	0.357555	3.34e-05	0.00099	210215_at	TFR2	0.252881	0.000141	0.00194367
11737890_x_at	LAT2	-1.06686	3.37e-05	0.000995	219333_s_at	CAPN10	0.519231	0.000142	0.00195035
11726800_at	EBF1	-2.35578	3.37e-05	0.000995	216291_at	ZNF440	0.260419	0.000142	0.00195035
11757797_s_at	EPM2A	-0.489861	3.37e-05	0.000995	201657_at	ARL1	0.241855	0.000142	0.0019512
11726835_a_at	DNAJC21	-1.35984	3.36e-05	0.000995	210258_at	RGS13	0.19144	0.000142	0.0019546
11715520_at	MLEC	-0.896067	3.37e-05	0.000995	216272_x_at	SYDE1	0.325157	0.000142	0.00195468
11754164_a_at	BCL2L15	0.301225	3.37e-05	0.000995	206121_at	AMPD1	0.238721	0.000143	0.00195491
11742800_s_at	E2F3	-0.526894	3.37e-05	0.000996	202959_at	MUT	0.485644	0.000143	0.00195965
11723239_a_at	GNG7	-1.15323	3.39e-05	0.000998	216270_at	ILVBL	0.247363	0.000143	0.00196169
11742781_a_at	SMARCC1	-0.939329	3.39e-05	0.000998	218147_s_at	GLT8D1	0.415268	0.000143	0.00196169
11746493_a_at	PIP4K2A	0.259456	3.39e-05	0.000998	220313_at	GPR88	0.208971	0.000143	0.00196169
11762761_a_at	LOC100288114	-1.12202	3.39e-05	0.000999	220929_at	GALNT8	0.347276	0.000144	0.0019651
11723006_a_at	S100A4	0.8087	3.4e-05	0.001	218589_at	P2RY5	0.562161	0.000144	0.00196527
11738473_s_at	LST-3TM12 /// SLCO1B3	0.250202	3.41e-05	0.001	220450_at		0.252202	0.000144	0.00196527
11719716_a_at	CD79A	-1.09292	3.43e-05	0.00101	216610_at	SLC6A2	0.194505	0.000144	0.00196527
11722913_s_at	USP13	-0.587008	3.47e-05	0.00102	212474_at	KIAA0241	1.32052	0.000144	0.00196569
11744062_x_at	ACTR1B	-0.558965	3.46e-05	0.00102	214660_at	PELO	0.207614	0.000144	0.00196569
11758004_s_at	CEP350	-1.2493	3.49e-05	0.00102	215786_at		0.878277	0.000145	0.00197417
11730877_a_at	EBAG9	-1.0838	3.49e-05	0.00102	211375_s_at	ILF3	0.645129	0.000145	0.00197502
11757942_s_at	UTRN	-0.884826	3.46e-05	0.00102	215486_at	PRPS1L1	0.202078	0.000145	0.00197502
11739399_s_at	C20orf194 /// UBE2F	0.722164	3.5e-05	0.00102	214129_at	PDE4DIP	0.30479	0.000145	0.00197502
11752760_a_at	TMED7	0.552598	3.51e-05	0.00102	212543_at	AIM1	0.949392	0.000145	0.00197541
11752850_x_at	CWC27	-0.864715	3.51e-05	0.00102	205161_s_at	PEX11A	0.262437	0.000145	0.00197541
200000_PM_s_at	PRPF8	-0.543484	3.5e-05	0.00102	215991_s_at	KIAA0090	0.187811	0.000146	0.00197541
11743036_s_at	SAT1	1.20212	3.48e-05	0.00102	216960_s_at	ZNF133	0.375204	0.000146	0.00197565
11731057_s_at	CLCNKA /// CLCNKB	0.309348	3.48e-05	0.00102	212918_at	RECQL	0.579821	0.000146	0.00197624
11740845_x_at	ZNF662	-0.616564	3.5e-05	0.00102	208660_at	CS	0.665345	0.000146	0.00197715
11725896_x_at	RIN1	0.437667	3.51e-05	0.00102	216913_s_at	KIAA0690	-1.30585	0.000146	0.00197715
11753766_x_at	CHN2	0.25901	3.49e-05	0.00102	221132_at	CLDN18	0.236139	0.000146	0.00197715
11746443_a_at	HARS	-0.49383	3.54e-05	0.00103	211422_at	TRPM3	0.211465	0.000146	0.00197715
11718820_at	TSC1	-0.570205	3.54e-05	0.00103	200855_at	NCOR1	0.33193	0.000146	0.00197882
11756435_a_at	C1orf85	0.571943	3.54e-05	0.00103	219703_at	MNS1	0.188995	0.000146	0.00197882
11746889_a_at	CKAP4	2.01027	3.57e-05	0.00103	217104_at	LOC400410	1.53083	0.000147	0.00198039
11749709_a_at	ABLIM1	-0.941073	3.54e-05	0.00103	212177_at	C6orf111	1.0646	0.000147	0.00198443
11741129_s_at	CAPN2	1.06687	3.55e-05	0.00103	217583_at	PAH	0.195741	0.000147	0.00198443
11722817_a_at	ZNF3	-0.612859	3.58e-05	0.00103	222227_at	ZNF236	0.207916	0.000147	0.00198443
11744905_x_at	ORM1	1.93363	3.52e-05	0.00103	220459_at	MCM3APAS	0.221314	0.000148	0.00198475
11759572_a_at	STAU2	0.326918	3.53e-05	0.00103	214880_x_at	CALD1	0.222124	0.000147	0.00198475
11763789_at	APOC1P1	0.336348	3.54e-05	0.00103	218899_s_at	BAALC	0.187471	0.000147	0.00198475
11718064_a_at	S100A4	0.814894	3.52e-05	0.00103	218925_s_at	C11orf1	0.187876	0.000148	0.00198475
11755103_a_at	CDA	1.08572	3.57e-05	0.00103	207312_at	PHKG1	0.299908	0.000148	0.00199253
11747143_x_at	ACSL6	0.633596	3.52e-05	0.00103	204183_s_at	ADRBK2	0.612096	0.000148	0.00199295
11753752_x_at	RRM2B	0.193698	3.57e-05	0.00103	220401_at	FLJ21369	0.262702	0.000148	0.00199295
11754979_x_at	ARIH2	-0.487899	3.6e-05	0.00104	202161_at	PKN1	0.891094	0.000149	0.00199766
11740137_s_at	MCTP2	-1.68774	3.59e-05	0.00104	214130_s_at	PDE4DIP	0.31202	0.000149	0.00199766
11739104_x_at	TMEM33	-0.835899	3.59e-05	0.00104	205860_x_at	FOLH1	0.207364	0.000149	0.00199766
11750222_a_at	ARID5B	-1.16281	3.62e-05	0.00104	200686_s_at	SFRS11	1.22153	0.000149	0.00199844
11759063_x_at	SIK2	-0.443961	3.59e-05	0.00104	211679_x_at	GPR51	0.242551	0.000149	0.00199886
11723005_a_at	WASF1	-1.05725	3.64e-05	0.00105	214684_at	MEF2A	0.767117	0.00015	0.00200556
11754373_a_at	MARK3	-0.643849	3.67e-05	0.00105	204941_s_at	ALDH3B2	0.216204	0.00015	0.00200556
11757680_a_at	SLC1A4	-0.568878	3.66e-05	0.00105	206295_at	IL18	0.389405	0.00015	0.00200751
11724548_a_at	RSBN1	-0.451846	3.64e-05	0.00105	218513_at	FLJ11184	0.185829	0.000151	0.0020145
11727020_at	ABI2	-0.784092	3.67e-05	0.00105	209649_at	STAM2	0.635532	0.000151	0.00201832
11747990_a_at	ZNF187	-0.519208	3.68e-05	0.00105	219940_s_at	FLJ11305	0.435408	0.000152	0.00202236
11736720_at	CCR4	0.285723	3.68e-05	0.00105	212637_s_at	WWP1	0.415066	0.000152	0.00203118
11762437_x_at	AGPAT3	0.358863	3.64e-05	0.00105	216497_at	HNRPA1 /// LOC120364 /// LOC284387 /// LOC285984 /// LOC344741 /// LOC388275 /// HNRPA1P4 /// LOC391670 /// LOC402112 /// LOC402562 /// LOC439963 /// LOC440125 /// LOC440396 /// LOC441507	0.206321	0.000152	0.0020317
11728703_a_at	KIAA0232	-0.411887	3.66e-05	0.00105	217220_at	DKFZP586K1520	0.1974	0.000153	0.0020317
11744730_s_at	DLEU2 /// DLEU2L	-1.06478	3.72e-05	0.00106	200058_s_at	ASCC3L1	0.605609	0.000153	0.00203245
11739527_a_at	SECTM1	1.21002	3.71e-05	0.00106	205085_at	ORC1L	0.245699	0.000153	0.00203455
11723557_a_at	DCAF16	-0.905679	3.73e-05	0.00106	39548_at	NPAS2	0.151064	0.000153	0.00203455
11726583_s_at	CKAP4	2.04333	3.7e-05	0.00106	216837_at	EPHA5	0.254358	0.000153	0.00203611
11739339_s_at	FAM46C	1.17417	3.73e-05	0.00106	215575_at	PDE4DIP	0.202397	0.000153	0.00203611
11735944_x_at	TTC21B	-0.890157	3.69e-05	0.00106	205817_at	SIX1	0.244384	0.000154	0.00203882
11723899_a_at	DHRS9	0.907712	3.7e-05	0.00106	207210_at	GABRA3	0.227355	0.000154	0.00203882
11717212_a_at	NEO1	0.524289	3.71e-05	0.00106	214078_at	PAK3	0.20125	0.000154	0.00203882
11717273_at	COL5A1	-0.687597	3.69e-05	0.00106	216859_x_at		0.541054	0.000154	0.00203921
11732374_x_at	HSD17B7	-0.482524	3.72e-05	0.00106	209373_at	MALL	0.244801	0.000154	0.00203921
11716924_s_at	PURB	-0.915645	3.75e-05	0.00107	208283_at	GAGE1	0.211258	0.000154	0.00203921
11726757_s_at	CDC25A	-0.78062	3.76e-05	0.00107	211074_at	FOLR1	-1.25306	0.000155	0.00204403
11746851_a_at	FAM192A	-0.426345	3.78e-05	0.00107	211892_s_at	PTGIS	0.244238	0.000155	0.00204403
11718264_a_at	ACACA	-0.655322	3.79e-05	0.00107	214893_x_at	HCN2	0.309111	0.000156	0.0020569
11730106_a_at	PLCB1	-1.21339	3.79e-05	0.00107	219858_s_at	FLJ20160	0.158364	0.000156	0.00205743
11740238_a_at	SULF2	1.47158	3.76e-05	0.00107	219873_at	COLEC11	0.232765	0.000156	0.00205867
11725073_s_at	PHF17	-0.627668	3.79e-05	0.00107	215368_at	NEB	0.295155	0.000156	0.00206159
11755326_x_at	BAT5	0.470421	3.81e-05	0.00107	214871_x_at	SMARCE1	0.228047	0.000157	0.0020632
11720359_at	PHIP	-1.26309	3.75e-05	0.00107	202530_at	MAPK14	1.34597	0.000157	0.00206367
11763319_at	CSNK1A1	-1.28876	3.81e-05	0.00107	201908_at	DVL3	1.21651	0.000157	0.00206367
11719585_a_at	CNNM3	-0.469961	3.77e-05	0.00107	215426_at	ZCCHC14	0.227356	0.000157	0.00206367
11744219_at	G0S2	3.68248	3.77e-05	0.00107	219698_s_at	METTL4	0.370843	0.000157	0.00206488
11752117_x_at	ACAD11 /// NPHP3	-0.789533	3.78e-05	0.00107	215321_at	RPIB9	0.284065	0.000157	0.00206488
11746525_a_at	C7orf64	-0.506702	3.78e-05	0.00107	203349_s_at	ETV5	0.928651	0.000157	0.0020669
11736482_at	TREML2	0.47875	3.76e-05	0.00107	205160_at	PEX11A	0.20638	0.000158	0.0020669
11750811_x_at	EOMES	0.728594	3.79e-05	0.00107	215917_at	SNPH	0.217708	0.000158	0.0020669
11725291_at	FUT1	0.397955	3.82e-05	0.00107	222344_at	C5orf13	0.219161	0.000158	0.0020669
11741965_x_at	VEGFA	0.308102	3.78e-05	0.00107	222239_s_at	DDX26	0.695953	0.000158	0.00206881
11717416_a_at	RHOU	0.662029	3.82e-05	0.00107	37590_g_at	DKFZp547K1113	0.281528	0.000158	0.00207555
11752701_s_at	RHCE /// RHD	0.661372	3.78e-05	0.00107	212140_at	SCC-112	0.747273	0.000159	0.00207684
11755822_a_at	TDO2	0.17836	3.74e-05	0.00107	218449_at	FLJ11200	0.611198	0.000159	0.00207684
11729422_a_at	POPDC3	0.203981	3.78e-05	0.00107	207329_at	MMP8	1.03218	0.000159	0.00207684
11751609_a_at	C17orf48	-0.629943	3.83e-05	0.00108	201928_at	PKP4	0.440443	0.00016	0.00207684
11733077_a_at	PPP1R12A	-0.90936	3.86e-05	0.00108	221094_s_at	ELP3	0.356795	0.000159	0.00207684
11726262_a_at	DFFA	-0.496157	3.87e-05	0.00108	222257_s_at	ACE2	0.282619	0.000159	0.00207684
11718975_at	ARPP19	-0.879377	3.85e-05	0.00108	220100_at	SLC22A11	0.184245	0.000159	0.00207684
11752389_a_at	HTR3E	0.420936	3.85e-05	0.00108	220578_at	TSRC1	0.210914	0.000159	0.00207684
11735272_a_at	SHROOM1	0.262719	3.85e-05	0.00108	217488_x_at	PMS2L11	0.213377	0.000159	0.00207684
11746859_a_at	LPA	0.271402	3.83e-05	0.00108	220497_at	ZNF214	0.25691	0.000159	0.00207684
11743666_at	SPEN	-0.654654	3.9e-05	0.00109	221305_s_at	UGT1A8 /// UGT1A9	0.173703	0.000159	0.00207684
11755224_a_at	RBM33	-0.581148	3.9e-05	0.00109	201337_s_at	VAMP3	-0.948354	0.00016	0.0020816
11758551_s_at	ZNF264	-0.606617	3.92e-05	0.00109	220986_s_at	TIGD6	0.199905	0.00016	0.00208497
11718430_a_at	ZNF32	-0.449192	3.89e-05	0.00109	209049_s_at	PRKCBP1	1.03461	0.000161	0.00208783
11753763_x_at	CDKN3	-0.747589	3.93e-05	0.00109	204184_s_at	ADRBK2	0.302545	0.000161	0.00208783
11755871_s_at	TNRC6A	-0.816958	3.92e-05	0.00109	204176_at	KLHL20	0.23516	0.000161	0.00208783
11748745_a_at	SF1	-0.757586	3.93e-05	0.00109	219951_s_at	C20orf12	0.25272	0.000161	0.00208783
11749614_a_at	UBE2I	-1.03088	3.9e-05	0.00109	215538_at	LARGE	0.207992	0.000161	0.00208783
11757453_s_at	CEP68	-0.8164	3.87e-05	0.00109	215428_at	TJP1	0.22105	0.000161	0.00208783
11717603_a_at	SECISBP2	-0.535186	3.9e-05	0.00109	211119_at	ESR2	0.203953	0.000161	0.00208783
11742974_s_at	USP42	-0.671422	3.92e-05	0.00109	213316_at	KIAA1462	0.179833	0.000161	0.00208783
11719281_a_at	UBE2I	-0.419346	3.92e-05	0.00109	217505_at	KLHL23	0.224188	0.000161	0.00208783
11746727_s_at	FBXO38	-0.731891	3.95e-05	0.0011	212186_at	ACACA	0.51418	0.000162	0.00209155
11743287_s_at	ZNF384	-0.406218	3.95e-05	0.0011	220931_at	MGC5590	0.24544	0.000162	0.00209155
11717330_at	BMS1	-0.923654	3.95e-05	0.0011	206186_at	MPP3	0.292725	0.000162	0.00209172
11729610_a_at	ELMO1	-0.672334	3.99e-05	0.0011	213459_at	RPL37A	0.412579	0.000162	0.00209312
11756882_a_at	RTTN	-0.671464	3.99e-05	0.0011	213696_s_at	MED8	-0.796497	0.000162	0.00209348
11727158_a_at	STRBP	-0.97192	3.99e-05	0.0011	202197_at	MTMR3	0.933992	0.000163	0.00209348
11744109_a_at	ZC3H15	-0.754386	3.94e-05	0.0011	217776_at	RDH11	0.845324	0.000162	0.00209348
11753056_a_at	ZNF667	-0.684575	3.98e-05	0.0011	201207_at	TNFAIP1	0.346565	0.000163	0.00209348
11751448_a_at	DDB1	-0.573913	3.96e-05	0.0011	205422_s_at	ITGBL1	0.172677	0.000163	0.00209348
11729619_at	CLCN4	0.655948	3.95e-05	0.0011	203448_s_at	TERF1	0.703426	0.000163	0.00209671
11740253_a_at	ZWINT	-0.567486	4.03e-05	0.00111	215939_at		0.261594	0.000163	0.00209671
11761149_a_at	C5orf45	0.875304	4.02e-05	0.00111	220917_s_at	WDR19	0.566288	0.000163	0.00209691
11735835_a_at	PPHLN1	-0.45374	4.01e-05	0.00111	201615_x_at	CALD1	0.337365	0.000163	0.00209756
11758477_s_at	ANKRD13C	-0.896886	4.02e-05	0.00111	212163_at	KIDINS220	1.00929	0.000164	0.00209953
11732536_a_at	ACRV1	0.393595	3.99e-05	0.00111	214236_at	CDC27	0.20393	0.000164	0.00210423
11722235_a_at	FBXO2	0.377183	4.04e-05	0.00111	220969_s_at		0.189632	0.000164	0.00210528
11725033_a_at	SYP	0.518961	4.06e-05	0.00112	201326_at	CCT6A	0.693053	0.000165	0.00210616
11744078_s_at	SDHA /// SDHAP3	-0.52784	4.05e-05	0.00112	221569_at	AHI1	0.392699	0.000165	0.00210616
11732442_s_at	BPTF	-1.34681	4.06e-05	0.00112	216233_at	CD163	0.23621	0.000165	0.00210616
11754918_s_at	HMGCS1	-1.15549	4.06e-05	0.00112	216459_x_at		0.245008	0.000165	0.00210616
11719824_at	ZAK	-1.2949	4.08e-05	0.00112	207728_at	ATF7IP	0.25163	0.000165	0.00211373
11743631_a_at	ALMS1	-0.66751	4.08e-05	0.00112	60528_at	PLA2G4B	0.473161	0.000166	0.00211403
11748950_a_at	BAZ2B	-1.56056	4.08e-05	0.00112	214593_at	PIAS2	0.220716	0.000166	0.00211403
11750746_a_at	FRMD3	1.12986	4.05e-05	0.00112	217872_at	FLJ20643	0.847997	0.000167	0.00212921
11727694_a_at	KLRK1	1.2613	4.08e-05	0.00112	200599_s_at	TRA1	1.03129	0.000167	0.00212921
11740062_a_at	SIGMAR1	-0.525452	4.07e-05	0.00112	207886_s_at	CALCR	0.219894	0.000167	0.00213046
11736873_a_at	ZNF514	-0.642042	4.06e-05	0.00112	207093_s_at	OMG	0.833847	0.000168	0.00213708
11738478_x_at	HTR3E	0.313847	4.07e-05	0.00112	219113_x_at	DHRS10	0.259833	0.000169	0.00214687
11726916_at	SLCO4C1	0.450338	4.07e-05	0.00112	205372_at	PLAG1	0.255516	0.000169	0.00214687
11730697_at	DCAF12L1	0.209374	4.1e-05	0.00112	217250_s_at	CHD5	0.204748	0.000169	0.00214687
11758309_s_at	YWHAE	-0.250347	4.05e-05	0.00112	216879_at	HR44	0.19529	0.000169	0.00214695
11755318_s_at	CDK13	-1.04732	4.12e-05	0.00113	209909_s_at	TGFB2	0.241419	0.000169	0.00214894
11724527_x_at	FAHD1	-0.684052	4.14e-05	0.00113	209358_at	TAF11	0.543057	0.000171	0.0021677
11727641_at	NOM1	-0.767976	4.14e-05	0.00113	212650_at	EHBP1	0.232504	0.000171	0.0021698
11759192_a_at	MAPK8	-0.692906	4.13e-05	0.00113	203060_s_at	PAPSS2	0.50119	0.000172	0.00217602
11722491_a_at	SEZ6L2	0.480722	4.18e-05	0.00113	214586_at	GPR37	0.183054	0.000172	0.00217905
11722134_a_at	TNFRSF25	1.18683	4.18e-05	0.00113	217595_at	GSPT1	0.207095	0.000172	0.00218255
11718883_a_at	ARL5A	-0.766143	4.15e-05	0.00113	208247_at	C1orf1	0.281589	0.000172	0.0021827
11751835_a_at	LTV1	-1.66886	4.13e-05	0.00113	214092_x_at	SFRS14	0.777449	0.000173	0.00218358
11736737_at	RASA2	-0.733149	4.15e-05	0.00113	221899_at	PFAAP5	1.36785	0.000173	0.00218358
11728097_a_at	CROCC	-0.456819	4.13e-05	0.00113	214123_s_at	C4orf10	0.301957	0.000173	0.00218358
11733356_at	C5AR1	0.594548	4.15e-05	0.00113	220278_at	JMJD2D	0.196248	0.000173	0.00218358
11740123_x_at	ZNF419	-0.465767	4.17e-05	0.00113	207429_at	SLC22A2	0.243054	0.000173	0.00218358
11762488_at	ABCB9	0.433921	4.15e-05	0.00113	221898_at	PDPN	0.190002	0.000173	0.00218358
11736299_at	LPAR5	0.383208	4.16e-05	0.00113	207080_s_at	PYY	0.222888	0.000173	0.00218358
11721586_a_at	CASK	-0.416044	4.18e-05	0.00113	216235_s_at	EDNRA	0.236384	0.000173	0.00218358
11743871_a_at	ODZ4	0.201831	4.17e-05	0.00113	206005_s_at	C6orf84	0.353366	0.000174	0.00218719
11717331_x_at	BMS1	-0.927146	4.2e-05	0.00114	203057_s_at	PRDM2	0.754682	0.000174	0.0021894
11730082_a_at	GFI1B	1.0655	4.21e-05	0.00114	210144_at	TBC1D22A	0.399957	0.000174	0.00219074
11759615_x_at	PRPF38B	-0.953516	4.2e-05	0.00114	205532_s_at	CDH6	0.209083	0.000174	0.00219074
11735201_x_at	N4BP2	-1.67675	4.22e-05	0.00114	216166_at	RHOH	0.749055	0.000175	0.00219471
11746762_a_at	ZNF211	-0.361645	4.23e-05	0.00114	202851_at	FLJ11506	0.669858	0.000175	0.00220041
11745048_a_at	ACSBG1	0.384384	4.21e-05	0.00114	219841_at	AICDA	0.218694	0.000175	0.00220143
11741105_a_at	FHL2	1.11558	4.25e-05	0.00115	211593_s_at	MAST2	0.338485	0.000176	0.00220404
11746161_s_at	FBXL5	0.568847	4.26e-05	0.00115	201790_s_at	DHCR7	-1.00808	0.000176	0.00220882
11755078_a_at	TADA2B	0.736937	4.25e-05	0.00115	202934_at	HK2	1.61667	0.000176	0.00220882
11755281_a_at	TGFBI	1.72412	4.26e-05	0.00115	207633_s_at	MUSK	0.191576	0.000176	0.00220882
11723170_at	FOXN2	0.409065	4.25e-05	0.00115	221682_s_at	PCDHGB6	0.24996	0.000177	0.00221131
11742619_at	OR4C46	0.251797	4.26e-05	0.00115	221326_s_at	TUBD1	0.213956	0.000177	0.00221131
11727097_a_at	RDH14	-0.574314	4.29e-05	0.00116	220089_at	L2HGDH	0.243286	0.000178	0.00222059
11736083_x_at	GTSE1	-0.586151	4.3e-05	0.00116	64883_at	MOSPD2	0.835767	0.000178	0.0022208
11720982_s_at	PTK2B	-0.71443	4.33e-05	0.00116	55662_at	C10orf76	0.41204	0.000178	0.00222359
11724505_at	C21orf45	-0.528372	4.36e-05	0.00117	205509_at	CPB1	0.19943	0.000178	0.00222483
11729954_a_at	FHIT	-1.33307	4.34e-05	0.00117	206895_at	PPP1R3A	0.264971	0.000178	0.00222483
11727432_a_at	NUTF2	-0.545799	4.35e-05	0.00117	213662_at	LOC389275	0.290548	0.000178	0.00222483
11716823_s_at	BDH2	-0.633531	4.34e-05	0.00117	207365_x_at	USP34	0.888896	0.000179	0.00223526
11718658_s_at	CD34	-0.800133	4.34e-05	0.00117	206210_s_at	CETP	0.368057	0.00018	0.00223617
11751084_s_at	PLXND1	-0.650461	4.4e-05	0.00117	208005_at	NTN1	0.224214	0.000179	0.00223617
11723555_at	DCAF16	-0.848229	4.36e-05	0.00117	206199_at	CEACAM7	0.232505	0.00018	0.00224253
11716018_s_at	RAB31	2.01083	4.35e-05	0.00117	214231_s_at	KIAA0564	0.232992	0.00018	0.00224253
11738466_a_at	CLRN1	0.36261	4.38e-05	0.00117	AFFX-r2-TagJ-3_x_at	NA	0.192772	0.00018	0.00224253
11724945_x_at	LIG4	-1.23042	4.38e-05	0.00117	203589_s_at	TFDP2	0.451591	0.000181	0.00224555
11723280_at	CREBZF	-0.992117	4.39e-05	0.00117	220199_s_at	C1orf80	0.445335	0.000181	0.00224555
11738433_at	MAP1LC3C	0.389165	4.35e-05	0.00117	213239_at	C13orf24	0.286307	0.000181	0.00224555
11733603_a_at	GPR172B	0.319122	4.36e-05	0.00117	207488_at		0.270083	0.000181	0.00224555
11745645_x_at	STMN1	-0.568616	4.35e-05	0.00117	212944_at	MRPS6	0.597873	0.000181	0.00224589
11742596_at	OR51B6	0.464622	4.35e-05	0.00117	209678_s_at	PRKCI	0.719083	0.000181	0.00224719
11748145_x_at	HNRNPUL1	-0.50946	4.41e-05	0.00118	64488_at		0.880233	0.000182	0.0022491
11726037_a_at	C3orf38	0.593108	4.43e-05	0.00118	206909_at		0.195366	0.000182	0.0022491
11723405_s_at	SCMH1	-0.774327	4.45e-05	0.00118	221857_s_at	TJAP1	0.560039	0.000182	0.0022502
11725786_a_at	C4orf43	-0.773062	4.42e-05	0.00118	206372_at	MYF6	0.203025	0.000182	0.00225029
11731764_a_at	CD3G	1.15196	4.42e-05	0.00118	215465_at	ABCA12	0.247806	0.000182	0.00225029
11754085_a_at	PMVK	-0.936688	4.45e-05	0.00118	208254_at	C15orf31	0.194137	0.000182	0.00225195
11741334_at	ERN1	0.368594	4.42e-05	0.00118	209119_x_at	NR2F2	0.323774	0.000182	0.00225242
11716336_a_at	PRCC	-0.62992	4.48e-05	0.00119	218093_s_at	ANKRD10	0.805625	0.000183	0.00225477
11757065_x_at	BANF1	-0.519409	4.49e-05	0.00119	202054_s_at	ALDH3A2	0.2477	0.000183	0.00225692
11747415_a_at	CKAP5	-1.14	4.51e-05	0.00119	219467_at	FLJ20125	0.276986	0.000183	0.00225692
11762240_at	SHMT1	0.520986	4.52e-05	0.00119	211743_s_at	PRG2	1.03602	0.000184	0.00226138
11748841_a_at	SAMHD1	1.22754	4.48e-05	0.00119	203254_s_at	TLN1	1.19083	0.000184	0.00226612
11724281_a_at	SUGT1	-0.497471	4.47e-05	0.00119	207561_s_at	ACCN3	0.273408	0.000184	0.00226647
11732225_a_at	ZNF664	-0.785128	4.47e-05	0.00119	208414_s_at	HOXB3	0.252683	0.000185	0.00226964
11736411_s_at	NUP62	-0.614371	4.47e-05	0.00119	214286_at	GNAT1	0.24623	0.000185	0.00226964
11726110_a_at	FBXL19	-0.466307	4.48e-05	0.00119	54051_at	PKNOX1	0.214806	0.000185	0.00226974
11762792_at	POLR3K	0.388274	4.49e-05	0.00119	HC-U97198_at	NA	0.287889	0.000185	0.00227136
11722472_a_at	PEG3	-0.464321	4.52e-05	0.00119	214815_at	TRIM33	0.360557	0.000185	0.00227136
11759566_a_at	NPL	0.757775	4.53e-05	0.00119	220021_at	TMC7	0.264626	0.000185	0.00227136
11718666_x_at	SFRS9	-0.292415	4.49e-05	0.00119	214705_at	INADL	0.3237	0.000185	0.00227136
11733691_a_at	SIGLEC7	1.13718	4.48e-05	0.00119	215810_x_at	DST	0.264035	0.000185	0.00227136
11717012_s_at	VAMP8	-0.284521	4.5e-05	0.00119	204946_s_at	TOP3A	-0.546609	0.000185	0.00227167
11722879_a_at	PPP2R2B	0.457877	4.54e-05	0.00119	217580_x_at	ARL6IP2	-0.602334	0.000186	0.00227264
11744909_a_at	HDHD2	-0.368223	4.52e-05	0.00119	203697_at	FRZB	0.234113	0.000186	0.00227514
11715963_a_at	SPTAN1	-0.258227	4.47e-05	0.00119	206314_at	ZNF167	0.219428	0.000186	0.00227996
11718617_a_at	DNAJA4	0.886479	4.58e-05	0.0012	222207_x_at		0.66157	0.000187	0.0022814
11748094_a_at	FAM3C	-0.703508	4.58e-05	0.0012	203968_s_at	CDC6	0.19037	0.000187	0.00228595
11722712_x_at	PPOX	0.588977	4.61e-05	0.0012	205612_at	MMRN1	0.223954	0.000187	0.00228595
11751051_a_at	DDX24	-0.647685	4.59e-05	0.0012	204976_s_at	AMMECR1	0.550907	0.000188	0.00229166
11757987_s_at	PATZ1	-0.584264	4.62e-05	0.0012	218463_s_at	MUS81	0.519459	0.000188	0.00229403
11721606_a_at	ADD3	-0.936952	4.62e-05	0.0012	208322_s_at	ST3GAL1	0.955871	0.000189	0.00230121
11738335_x_at	TP53	-0.559511	4.62e-05	0.0012	218586_at	C20orf20	0.666372	0.00019	0.0023173
11732440_a_at	BPTF	-1.2723	4.61e-05	0.0012	207027_at	HGFAC	0.285651	0.000191	0.00232138
11739385_x_at	ROCK2	-1.74451	4.63e-05	0.0012	214154_s_at	PKP2	0.231905	0.000191	0.00232251
11728530_a_at	BLNK	-1.53236	4.6e-05	0.0012	205057_s_at	IDUA	0.269008	0.000191	0.00232251
11715448_at	ERGIC3	-0.585736	4.6e-05	0.0012	207516_at	CHRNB4	0.18105	0.000191	0.00232251
11723805_a_at	AKAP12	-2.11522	4.57e-05	0.0012	203111_s_at	PTK2B	0.786093	0.000191	0.00232613
11738032_x_at	FAM153C	0.619967	4.58e-05	0.0012	206043_s_at	KIAA0703	0.590701	0.000192	0.00232629
11747324_s_at	NCBP2	-0.355863	4.58e-05	0.0012	214956_at		0.423425	0.000192	0.00232629
11744682_x_at	EIF5A	-0.442903	4.55e-05	0.0012	206614_at	GDF5	0.255659	0.000192	0.00232629
11725236_at	ZBTB39	-0.508494	4.63e-05	0.0012	217435_x_at		0.172127	0.000192	0.00232629
11746743_a_at	RUVBL2	-0.845792	4.6e-05	0.0012	214135_at	CLDN18	0.238539	0.000192	0.00232766
11720824_a_at	JAG1	0.389873	4.57e-05	0.0012	203114_at	SSSCA1	-1.02837	0.000193	0.00233091
11759629_a_at	TRA@ /// TRAC /// TRAJ17 /// TRAV20	1.46619	4.63e-05	0.0012	220336_s_at	GP6	0.494634	0.000192	0.00233091
11716452_a_at	MYO1C	0.404322	4.57e-05	0.0012	211437_at	MAP3K4	0.221095	0.000193	0.00233283
11762331_at	ACP2	0.382763	4.57e-05	0.0012	219876_s_at	DKFZp434M0331	0.337103	0.000193	0.00233403
11743196_a_at	TLR4	0.415612	4.61e-05	0.0012	206951_at	HIST1H4E	0.323542	0.000193	0.00233403
11755906_a_at	FAM135A	-0.963467	4.66e-05	0.00121	209956_s_at	CAMK2B	0.155248	0.000193	0.00233403
11758252_s_at	HSD3B7	0.518725	4.65e-05	0.00121	202326_at	EHMT2	0.544778	0.000194	0.0023415
11722106_a_at	PCNX	-0.571269	4.65e-05	0.00121	211424_x_at	DKFZP586A0522	0.408142	0.000194	0.0023415
11720335_s_at	ZMIZ1	-0.544698	4.66e-05	0.00121	221249_s_at	LOC81558	0.839608	0.000194	0.00234342
11736946_a_at	PSMD10	-0.845814	4.73e-05	0.00122	216240_at		0.255984	0.000195	0.00234746
11715801_s_at	BAT2L1	-0.455267	4.75e-05	0.00122	214148_at	FOXM1	0.373691	0.000195	0.00235015
11753831_x_at	CDKN3	-0.867265	4.73e-05	0.00122	206424_at	CYP26A1	0.213523	0.000195	0.00235015
11757731_s_at	RAB31	1.88584	4.73e-05	0.00122	217013_at	LOC392965 /// LOC401393 /// LOC402571 /// LOC442606	0.232308	0.000195	0.00235179
11727897_a_at	NAA38	-0.465637	4.68e-05	0.00122	210440_s_at	CDC14A	0.424359	0.000196	0.00235385
11717367_at	ZC3HAV1	-0.412814	4.69e-05	0.00122	210796_x_at	SIGLEC6	0.194916	0.000196	0.00235385
11732365_a_at	NT5C3	0.632544	4.72e-05	0.00122	207202_s_at	NR1I2	0.228469	0.000196	0.00235385
11734648_at	C20orf185	0.508607	4.69e-05	0.00122	212996_s_at	C21orf108	0.21392	0.000196	0.00235385
11744165_a_at	PPME1	-0.640985	4.73e-05	0.00122	220872_at	PRO2964	0.175635	0.000196	0.00235385
11735647_at	ZNF90	-0.638774	4.72e-05	0.00122	221024_s_at	SLC2A10	0.199207	0.000196	0.00235397
11742397_at	ANP32C	0.220546	4.7e-05	0.00122	222376_at		0.251132	0.000197	0.0023584
11755648_a_at	MICAL2	0.866404	4.8e-05	0.00123	209760_at	KIAA0922	1.01331	0.000197	0.00236057
11723798_a_at	CSTF3	-0.647867	4.8e-05	0.00123	AFFX-r2-TagC_at	NA	0.179831	0.000197	0.00236057
11723383_a_at	PRR3	-0.570526	4.75e-05	0.00123	214021_x_at	ITGB5	0.225105	0.000197	0.00236057
11718088_at	TNKS	-0.862052	4.76e-05	0.00123	216573_at		0.154294	0.000197	0.00236176
11746838_a_at	GIGYF2	-0.940311	4.78e-05	0.00123	207526_s_at	IL1RL1	0.270643	0.000197	0.00236182
11736195_a_at	CREB1	-1.75188	4.79e-05	0.00123	215944_at		0.205958	0.000198	0.00237138
11730906_at	PDS5B	-1.02449	4.81e-05	0.00123	209627_s_at	OSBPL3	0.333696	0.000199	0.00237231
11735124_a_at	IPCEF1	0.729888	4.75e-05	0.00123	204818_at	HSD17B2	0.154607	0.000199	0.00237231
11749682_s_at	EXOC5	0.647391	4.81e-05	0.00123	212172_at	AK2	0.571756	0.000199	0.00237295
11746487_at	MGC23270	0.298631	4.77e-05	0.00123	222097_at	ZNF42	0.235496	0.000199	0.00237682
11731780_at	GSTA3	0.44096	4.8e-05	0.00123	201643_x_at	JMJD1B	0.806269	0.0002	0.00237947
11760400_at	SUCLG1	0.369444	4.8e-05	0.00123	201975_at	RSN	0.835098	0.0002	0.00237947
11760753_a_at	PDGFRA	0.578993	4.76e-05	0.00123	206385_s_at	ANK3	0.445918	0.0002	0.00237947
11731864_at	NKX2-2	0.218977	4.76e-05	0.00123	210369_at	SWAP70	0.44642	0.0002	0.00237947
11745583_a_at	BTBD18	0.277142	4.8e-05	0.00123	214067_at	MGC24381	0.271192	0.0002	0.00237947
11719053_s_at	CEP350	-1.17613	4.82e-05	0.00124	215074_at	MYO1B	0.185766	0.0002	0.00237947
11723638_at	C11orf58	-0.616931	4.84e-05	0.00124	218297_at	C10orf97	0.490556	0.000201	0.00238424
11754953_a_at	C1orf198	0.728078	4.88e-05	0.00124	219853_at	FKRP	0.285783	0.000201	0.00238424
11725280_a_at	PRDM8	-0.851712	4.89e-05	0.00124	204380_s_at	FGFR3	0.220365	0.000201	0.00238428
11724558_at	GNA15	-1.03758	4.85e-05	0.00124	218386_x_at	USP16	1.20999	0.000201	0.00238524
11723941_a_at	PTTG1IP	0.558188	4.89e-05	0.00124	218506_x_at	N-PAC	0.654633	0.000202	0.00240018
11757344_x_at	SNRPB	-0.384038	4.88e-05	0.00124	204998_s_at	ATF5	0.42322	0.000203	0.00240224
11763679_at	PPARA	0.405252	4.87e-05	0.00124	218155_x_at	FLJ10534	0.669232	0.000203	0.00240958
11756283_s_at	CCAR1	-0.563847	4.85e-05	0.00124	207390_s_at	SMTN	0.27773	0.000204	0.00241288
11744039_a_at	TMEM8B	0.362625	4.85e-05	0.00124	211592_s_at	CACNA1C	0.19152	0.000204	0.00242
11757687_x_at	DAD1	0.486194	4.85e-05	0.00124	203253_s_at	KIAA0433	0.878863	0.000205	0.0024221
11731191_at	KIAA2022	0.15093	4.87e-05	0.00124	200795_at	SPARCL1	0.173227	0.000205	0.00242402
11754696_x_at	CENPN	-0.561609	4.93e-05	0.00125	212663_at	KIAA0674	0.721093	0.000205	0.00242453
11741238_a_at	COPE	-0.81952	4.92e-05	0.00125	210558_at	AKR1C4	0.242698	0.000205	0.00242533
11716312_at	MRPS21	-0.460927	4.97e-05	0.00125	210162_s_at	NFATC1	0.572183	0.000206	0.00242571
11752281_x_at	RBM5	-0.648874	4.96e-05	0.00125	213612_x_at	FLJ20719 /// MGC8902 /// AE01 /// AG1 /// LOC440675	0.584852	0.000205	0.00242571
11757958_s_at	POGZ	-0.790327	4.91e-05	0.00125	215891_s_at	GM2A	-1.4819	0.000207	0.00244072
11739430_x_at	FCF1 /// MAPK1IP1L	-0.31057	4.93e-05	0.00125	215330_at	FLJ43663	1.41882	0.000207	0.00244072
11743454_s_at	FAM10A4 /// FAM10A5 /// ST13	-0.769572	4.91e-05	0.00125	215604_x_at	UBE2D2	0.80795	0.000207	0.00244072
11739924_a_at	ZNF37A	-0.525356	4.91e-05	0.00125	222275_at	MRPS30	0.267371	0.000207	0.00244072
11747961_a_at	PSMB8	-0.952126	4.93e-05	0.00125	214776_x_at	XYLB	0.238391	0.000207	0.00244072
11752502_s_at	ALDH7A1	-1.06237	4.94e-05	0.00125	210594_x_at	MPZL1	-1.26476	0.000207	0.00244131
11740021_at	ACBD7	-0.617831	4.93e-05	0.00125	210121_at	B3GALT2	0.205652	0.000208	0.00244161
11740700_x_at	CACNG6	0.475642	4.91e-05	0.00125	206808_at	HNRPA3P1 /// HNRPA3 /// LOC389395	0.21746	0.000208	0.00244326
11737930_a_at	FSHB	0.326463	4.93e-05	0.00125	207852_at	CXCL5	0.177572	0.000208	0.00244326
11735552_at	FCRL6	1.723	4.97e-05	0.00125	216185_at	FUT9	0.22231	0.000208	0.00244365
11734051_a_at	TRAT1	0.664553	4.93e-05	0.00125	207358_x_at	MACF1	0.611541	0.000208	0.00244628
11759782_at	CLASP2	-0.615958	4.94e-05	0.00125	209472_at	KAT3	0.945456	0.000209	0.00244674
11751607_a_at	CAMKV	0.304106	4.93e-05	0.00125	207864_at	SCN7A	0.19902	0.000209	0.00244674
11756949_a_at	PPP2R1A	-0.694668	5.01e-05	0.00126	205555_s_at	MSX2	0.189283	0.000209	0.00244799
11751317_x_at	EI24	-0.649709	5.02e-05	0.00126	216872_at	HR44	0.236735	0.00021	0.00245518
11742299_a_at	ING4	-0.841451	5.01e-05	0.00126	203170_at	KIAA0409	0.195797	0.00021	0.00245518
11719593_at	RPRD2	-0.885431	5.01e-05	0.00126	MC_U13370_s_at	NA	0.234293	0.00021	0.00245527
11721882_s_at	TUBGCP3	-0.706754	4.98e-05	0.00126	220708_at		0.335646	0.00021	0.00245632
11757556_s_at	BLMH	-0.715883	5.02e-05	0.00126	220053_at	GDF3	0.194834	0.00021	0.00245655
11717540_a_at	RYBP	-0.753806	5.02e-05	0.00126	218096_at	AGPAT5	0.461576	0.00021	0.0024579
11746148_a_at	SLC25A29	-0.507982	5.02e-05	0.00126	207128_s_at	ZNF223	0.193436	0.000211	0.00245963
11740038_s_at	ANKRD36 /// ANKRD36B /// LOC400986	-1.09144	5.01e-05	0.00126	91826_at	EPS8L1	0.20009	0.000211	0.00245984
11731542_at	SESTD1	-0.742365	5.01e-05	0.00126	218058_at	CXXC1	0.593109	0.000212	0.00246721
11737974_s_at	PLEKHG5	0.37671	5.01e-05	0.00126	212106_at	ETEA	-1.08093	0.000212	0.00246721
11750664_a_at	C7orf63	0.184426	4.98e-05	0.00126	211447_s_at	PDE4A	0.554849	0.000212	0.00246721
11734769_a_at	THOC2	-1.00975	5.05e-05	0.00127	205636_at	SH3GL3	0.224516	0.000212	0.00246721
11732441_x_at	BPTF	-1.21402	5.06e-05	0.00127	205084_at	BCAP29	0.254443	0.000212	0.00247365
11717287_a_at	POGZ	-0.50919	5.12e-05	0.00127	208242_at	RAX	0.295073	0.000213	0.00247514
11716059_x_at	EFTUD2	-0.392351	5.12e-05	0.00127	213081_at	ZNF297	0.421017	0.000213	0.0024777
11720226_s_at	TBC1D1	-0.4062	5.11e-05	0.00127	213431_x_at	SFI1	0.60971	0.000213	0.00247796
11756377_s_at	DOK4	-0.886414	5.12e-05	0.00127	211164_at	EPHA3	0.179794	0.000213	0.00247959
11752280_a_at	RBM5	-0.773527	5.1e-05	0.00127	214577_at	MAP1B	0.23687	0.000214	0.0024828
11758707_s_at	C5orf25	-0.916461	5.07e-05	0.00127	220447_at	HRH3	0.177099	0.000214	0.00248384
11741625_a_at	SLC22A23	0.482967	5.1e-05	0.00127	215929_at	LOC283079	0.206094	0.000214	0.00248621
11722303_x_at	LRRFIP1	-1.13818	5.06e-05	0.00127	215460_x_at	BRD1	0.89796	0.000215	0.00248633
11745382_x_at	COG7	-0.628713	5.09e-05	0.00127	206438_x_at	FLJ12975	-0.362905	0.000215	0.00248633
11739680_a_at	AHR	0.464045	5.05e-05	0.00127	204686_at	IRS1	0.214723	0.000215	0.0024871
11732806_a_at	ARHGAP24	0.368316	5.1e-05	0.00127	222040_at	HNRPA1	1.6197	0.000215	0.00249014
11742917_a_at	FCAMR	0.233893	5.06e-05	0.00127	212325_at	KIAA1102	0.206713	0.000215	0.00249014
11740832_at	PLEKHG7	0.176738	5.07e-05	0.00127	207394_at	ZNF137	0.248569	0.000216	0.00249596
11758635_s_at	CREBBP	-0.528018	5.15e-05	0.00128	222036_s_at	MCM4	0.2746	0.000216	0.00249811
11745593_x_at	SNX15	0.460269	5.18e-05	0.00128	210467_x_at	MAGEA12	0.257513	0.000217	0.00250323
11726362_a_at	ATXN3	-1.16406	5.19e-05	0.00128	213394_at	MAPKBP1	0.33784	0.000217	0.00250812
11718290_a_at	FXYD5	-0.604951	5.14e-05	0.00128	205622_at	SMPD2	0.3812	0.000218	0.00251007
11744534_a_at	ANXA7	0.272665	5.15e-05	0.00128	220168_at	CASC1	0.219186	0.000218	0.00251007
11727930_a_at	ATP2B1	-1.04366	5.17e-05	0.00128	214202_at		0.39657	0.000219	0.00252009
11757016_s_at	LOC100294071 /// ZNF727 /// ZNF736	0.594895	5.18e-05	0.00128	206674_at	FLT3	0.26267	0.000219	0.00252009
11742654_s_at	SPACA5 /// SPACA5B	0.357633	5.16e-05	0.00128	217004_s_at	MCF2	0.175226	0.000219	0.00252049
11722844_a_at	ENAH	-0.471414	5.18e-05	0.00128	214473_x_at	PMS2L3	0.537762	0.00022	0.0025261
11752352_a_at	SLC9A11	0.197389	5.18e-05	0.00128	220519_s_at	LIM2	0.200047	0.00022	0.0025261
11740120_a_at	SMC2	-1.1439	5.22e-05	0.00129	211421_s_at	RET	0.2261	0.00022	0.0025261
11748073_a_at	C18orf1	-0.944078	5.23e-05	0.00129	210993_s_at	SMAD1	0.193747	0.00022	0.00252626
11715748_at	SSRP1	-0.508012	5.21e-05	0.00129	215969_at	PIGA	0.217546	0.00022	0.00252828
[truncated: 47,389 more rows]
