# Supplementary material for: Transcriptomic comparison of bone marrow CD34 + cells and peripheral blood neutrophils from ET patients with JAK2 or CALR mutations
Source: BMC Genom Data. 2023 Aug 7;24:40. doi: 10.1186/s12863-023-01142-5 (PMC10408115; doi:10.1186/s12863-023-01142-5)
Supplement: Supplementary file 3 — Supplementary Material 3: Table S3. Results of microarray analysis when comparing JAK2-mutated ET patients vs. healthy donors. Non-differentially expressed genes are shaded in red (adjusted p-value > 0.01). [file 12863_2023_1142_MOESM3_ESM.xlsx]

## Sheet: Hoja1
Table S3. Results of microarray analysis when comparing JAK2-mutated ET patients vs. healthy donors. Non-differentially expressed genes are shaded in red (adjusted p-value > 0.01)
GSE103237; bone marrow CD34+ cells					GSE54644; peripheral blood neutrophils
ID	Gene	log2FC	p-value	adjusted p-value (FDR)	ID	Gene	log2FC	p-value	adjusted p-value (FDR)
11725138_at	S100A12	6.34754	4.3e-23	1.2e-18	33494_at	ETFDH	0.391006	1.4e-14	3.21e-10
11725310_at	CRISP3	5.42333	4.86e-23	1.2e-18	215474_at	FLJ32440	0.825173	1.06e-13	1.22e-09
11757634_a_at	LCN2	5.00915	1.99e-21	2.48e-17	204028_s_at	RABGAP1	1.58037	1.95e-13	1.49e-09
11753823_a_at	S100A8	5.42934	2.01e-21	2.48e-17	218423_x_at	VPS54	1.25118	2.68e-13	1.54e-09
11723193_s_at	LTF	6.48132	6.29e-21	6.21e-17	34031_i_at	KRIT1	0.626818	5.66e-13	2.55e-09
11726688_at	CAMP	5.88736	1.21e-20	9.95e-17	220546_at	FLJ11783	0.784907	6.66e-13	2.55e-09
11716523_at	S100A9	5.72031	2.9e-20	2.05e-16	36566_at	CTNS	0.713683	1.25e-12	3.62e-09
11721438_s_at	DEFA1 /// DEFA1B /// DEFA3	8.53442	8.76e-20	4.8e-16	204461_x_at	RAD1	0.545625	1.4e-12	3.62e-09
11758685_s_at	CEACAM8	5.67322	8.43e-20	4.8e-16	217713_x_at	DKFZP566N034	1.10385	1.42e-12	3.62e-09
11729349_at	MMP8	5.30503	1.41e-19	6.97e-16	204373_s_at	CAP350	1.55132	2.02e-12	4.64e-09
11719657_a_at	MMP9	4.65622	3.02e-19	1.36e-15	217858_s_at	ARMCX3	1.77938	2.62e-12	5.46e-09
11748858_a_at	C19orf62	-0.936838	1.24e-18	5.09e-15	210755_at	HGF	0.426618	2.9e-12	5.55e-09
11718347_a_at	S100P	4.24619	1.44e-18	5.46e-15	217649_at		0.794729	3.97e-12	6.5e-09
11744282_at	PLBD1	4.0609	1.81e-18	6.39e-15	212917_x_at	RECQL	0.626966	3.72e-12	6.5e-09
11754669_a_at	ARG1	4.10676	3.13e-18	1.03e-14	205757_at	ENTPD5	0.358761	4.84e-12	7.41e-09
11742869_a_at	PBXIP1	-1.30385	2.01e-17	6.22e-14	221806_s_at	FLJ10707	2.04294	1.01e-11	1.45e-08
11763683_a_at	ARL6IP4	-0.966158	2.32e-17	6.73e-14	212616_at	CHD9	1.71441	1.55e-11	1.96e-08
11724283_a_at	ANXA3	4.37295	4.56e-17	1.25e-13	204573_at	CROT	0.55183	1.65e-11	1.96e-08
11719827_a_at	QPCT	3.21005	9.34e-17	2.43e-13	204052_s_at	SFRP4	0.309553	1.71e-11	1.96e-08
11757277_x_at	HP	3.63261	1.24e-16	2.92e-13	210266_s_at	TRIM33	1.66641	1.64e-11	1.96e-08
11753313_a_at	PHB2	-1.02998	1.2e-16	2.92e-13	216091_s_at	BTRC	0.372146	2.4e-11	2.51e-08
11743103_at	PTCD3	-1.09161	1.31e-16	2.94e-13	214902_x_at	FLJ42393	1.25912	2.35e-11	2.51e-08
11763773_a_at	ITM2C	-2.54237	1.48e-16	3.18e-13	214709_s_at	KTN1 /// PDIA6	1.72855	2.53e-11	2.53e-08
11739118_a_at	CNPY3	-1.12379	2.47e-16	5.08e-13	217586_x_at		0.778396	2.65e-11	2.54e-08
11750714_a_at	CHD3	-1.10779	3.52e-16	6.81e-13	200915_x_at	KTN1 /// PDIA6	1.952	3.33e-11	3.06e-08
11748706_a_at	RALY	-1.73348	3.59e-16	6.81e-13	203552_at	MAP4K5	0.930416	3.59e-11	3.17e-08
11756334_x_at	ANXA3	4.00899	5.35e-16	9.78e-13	203989_x_at	F2R	0.485857	5.02e-11	4.26e-08
11748512_x_at	RNF220	-1.31058	8.14e-16	1.44e-12	215483_at	AKAP9	1.06059	5.71e-11	4.68e-08
11726124_at	TCN1	3.31983	1.31e-15	2.23e-12	217653_x_at		1.03736	6.1e-11	4.82e-08
11757946_s_at	CPNE3	2.52379	1.55e-15	2.56e-12	211613_s_at	GPD2	0.302844	7.44e-11	5.69e-08
11752631_a_at	SASH3	-1.16438	1.63e-15	2.6e-12	220861_at		0.267929	8e-11	5.92e-08
11763723_a_at	SRRT	-1.20168	3.05e-15	4.7e-12	201424_s_at	CUL4A	0.683778	8.76e-11	6.22e-08
11750079_a_at	ADRM1	-0.851757	3.81e-15	5.7e-12	215013_s_at	USP34	0.71641	9.17e-11	6.22e-08
11724498_a_at	MFNG	-0.890948	4.37e-15	6.34e-12	219696_at	FLJ20054	1.45465	9.22e-11	6.22e-08
11718130_s_at	OLFM4	4.75288	4.58e-15	6.35e-12	214724_at	DIXDC1	0.356273	1.01e-10	6.64e-08
11729350_a_at	MMP8	3.67654	4.72e-15	6.35e-12	203674_at	HELZ	1.31634	1.19e-10	7.57e-08
11750582_a_at	HDAC6	-0.939145	4.76e-15	6.35e-12	214684_at	MEF2A	1.14488	1.27e-10	7.86e-08
11748940_a_at	KIAA1967	-0.5518	4.92e-15	6.4e-12	221231_s_at	C14orf102	0.396102	1.38e-10	8.14e-08
11744203_a_at	PRPF6	-0.81014	5.25e-15	6.48e-12	215398_at	HRPT2	1.52343	1.36e-10	8.14e-08
11724714_a_at	STK32B	-1.41144	5.17e-15	6.48e-12	204925_at	CTNS	0.864174	1.46e-10	8.38e-08
11721900_at	FCN1	3.53769	5.94e-15	7.15e-12	216885_s_at	WDR42A	0.777433	1.6e-10	8.55e-08
11744852_a_at	FAM30A /// KIAA0125	-1.0358	6.46e-15	7.47e-12	203333_at	KIFAP3	0.89586	1.55e-10	8.55e-08
11748337_a_at	PIH1D1	-0.866542	6.5e-15	7.47e-12	206752_s_at	DFFB	0.398277	1.6e-10	8.55e-08
11715383_a_at	PHB2	-0.906982	7.29e-15	8.19e-12	201864_at	GDI1	1.57234	1.72e-10	8.98e-08
11733829_x_at	HP	3.37169	8.23e-15	8.83e-12	204496_at	STRN3	0.944551	2.02e-10	1.03e-07
11724429_s_at	ZNF337	-1.00348	8.1e-15	8.83e-12	203597_s_at	WBP4	0.536067	2.13e-10	1.06e-07
11719828_x_at	QPCT	2.91969	1.17e-14	1.23e-11	210999_s_at	GRB10	1.9479	2.32e-10	1.11e-07
11724366_a_at	PPIP5K1	-1.14485	1.49e-14	1.54e-11	217671_at	RFX3	0.916784	2.31e-10	1.11e-07
11753208_x_at	EGFL7	-1.40676	1.63e-14	1.64e-11	202617_s_at	MECP2	1.87374	2.53e-10	1.18e-07
11732546_at	DEFA4	5.86451	1.7e-14	1.68e-11	220623_s_at	TSGA10	0.284678	2.56e-10	1.18e-07
11752508_a_at	HNRPLL	1.088	1.88e-14	1.82e-11	217522_at	KCNV2	0.226671	2.72e-10	1.23e-07
11729203_a_at	PLXND1	-1.46022	2e-14	1.9e-11	211680_at	PDLIM5	0.224313	2.82e-10	1.25e-07
11739356_a_at	ERG	-1.16037	2.12e-14	1.98e-11	212323_s_at	VPS13D	0.649071	3.19e-10	1.38e-07
11715384_x_at	PHB2	-0.86022	2.21e-14	2.03e-11	220702_at		1.38521	3.4e-10	1.42e-07
11746889_a_at	CKAP4	2.05209	2.44e-14	2.19e-11	216786_at	LOC159110	0.315739	3.41e-10	1.42e-07
11744155_x_at	PIN1	-1.07246	2.7e-14	2.38e-11	203384_s_at	GOLGA1	1.43438	3.77e-10	1.47e-07
11746438_a_at	SHMT2	-1.20525	2.8e-14	2.42e-11	203603_s_at	ZFHX1B	1.02093	3.73e-10	1.47e-07
11729721_s_at	LILRB3	1.91377	3.1e-14	2.6e-11	212746_s_at	KIAA0470	1.95171	3.6e-10	1.47e-07
11741750_a_at	FBXO9	1.14904	3.09e-14	2.6e-11	216590_at	GNAT3	0.18941	3.64e-10	1.47e-07
11763774_x_at	ITM2C	-1.42661	3.23e-14	2.66e-11	202805_s_at	ABCC1	0.946483	3.97e-10	1.52e-07
11727417_a_at	ATP5SL	-0.673315	3.64e-14	2.94e-11	215529_x_at	C21orf106	1.26496	4.15e-10	1.56e-07
11733953_x_at	GBP4	-2.12554	6.02e-14	4.79e-11	218150_at	ARL5	1.28389	4.36e-10	1.6e-07
11719904_s_at	ANKRD40	-0.758718	6.21e-14	4.87e-11	215665_at	HSD3B2	0.304268	4.4e-10	1.6e-07
11746050_x_at	VPS52	-0.813384	6.51e-14	5.02e-11	205910_s_at	CEL	0.261815	5.02e-10	1.78e-07
11742034_a_at	ERG	-1.33227	7.47e-14	5.67e-11	216769_x_at	C9orf150	0.344424	5.04e-10	1.78e-07
11748926_a_at	GANAB	-1.79389	8.32e-14	6.21e-11	212912_at	RPS6KA2	0.559343	5.14e-10	1.79e-07
11751756_a_at	RBM14	-0.985209	8.42e-14	6.21e-11	215364_s_at	KIAA0467	0.723144	5.51e-10	1.89e-07
11729251_at	MNDA	2.90204	9.07e-14	6.59e-11	220774_at	DYM	0.432461	5.62e-10	1.9e-07
11721821_a_at	SRPK2	-0.624472	1e-13	7.17e-11	215560_x_at	MTRF1L	0.486393	5.84e-10	1.94e-07
11722480_a_at	FGR	2.34793	1.02e-13	7.19e-11	214855_s_at	GARNL1	1.16967	6.24e-10	2.02e-07
11732480_s_at	ITGAM	2.73269	1.09e-13	7.57e-11	210970_s_at	IBTK	0.588601	6.17e-10	2.02e-07
11747357_a_at	CIAPIN1	-0.887677	1.27e-13	8.69e-11	212947_at	SLC9A8	1.5028	6.38e-10	2.02e-07
11744649_x_at	HP	3.13774	1.29e-13	8.75e-11	207638_at	PRSS7	0.264833	6.5e-10	2.02e-07
11719830_a_at	ERCC1	-1.02134	1.32e-13	8.84e-11	204114_at	NID2	0.251524	6.52e-10	2.02e-07
11737138_a_at	UBQLN1	0.840853	1.39e-13	9.14e-11	209668_x_at	CES2	0.603481	6.83e-10	2.04e-07
11718794_at	ZBED1	-0.731399	1.41e-13	9.18e-11	220829_s_at	B3GALT1	0.268637	6.85e-10	2.04e-07
11730260_a_at	PRKAR2B	2.04863	1.45e-13	9.19e-11	208072_s_at	DGKD	1.76362	6.79e-10	2.04e-07
11723406_x_at	SCMH1	-1.54183	1.45e-13	9.19e-11	212754_s_at	KIAA1040	1.89042	7.03e-10	2.05e-07
11715734_a_at	NIPSNAP1	-0.828508	1.63e-13	1.02e-10	213618_at	CENTD1	1.46654	7.07e-10	2.05e-07
11723706_at	ABHD5	1.25047	1.7e-13	1.05e-10	221085_at	TNFSF15	0.382501	7.35e-10	2.08e-07
11722192_s_at	UBE2M	-0.978111	1.96e-13	1.19e-10	208935_s_at	LGALS8	2.1421	7.24e-10	2.08e-07
11729344_at	BPI	3.33431	2.09e-13	1.26e-10	213313_at	RABGAP1	1.42902	7.53e-10	2.11e-07
11741500_a_at	DAGLB	-1.12218	2.37e-13	1.41e-10	202304_at	FNDC3A	1.27927	7.73e-10	2.13e-07
11725888_at	C19orf59	2.29329	2.53e-13	1.49e-10	220900_at	FLJ12078	0.386484	7.81e-10	2.13e-07
11723823_a_at	MYO5C	-1.22383	2.65e-13	1.54e-10	211009_s_at	ZNF271	1.03746	8e-10	2.16e-07
11738249_a_at	ZFYVE27	-0.987439	3.03e-13	1.72e-10	219736_at	TRIM36	0.270228	8.32e-10	2.22e-07
11748012_x_at	TMEM9	-0.728585	3e-13	1.72e-10	202661_at	ITPR2	0.411224	8.65e-10	2.25e-07
11745302_a_at	STARD3	-0.799222	3.41e-13	1.91e-10	209190_s_at	DIAPH1	1.33496	8.56e-10	2.25e-07
11732278_at	FOXP1	-0.602972	3.57e-13	1.96e-10	213882_at	BBP	0.366942	8.85e-10	2.28e-07
11717109_s_at	PCM1	-1.49849	3.54e-13	1.96e-10	222122_s_at	THOC2	1.22926	9.13e-10	2.3e-07
11744255_a_at	ACADVL	-0.832245	3.67e-13	1.99e-10	202786_at	STK39	0.383278	9.03e-10	2.3e-07
11750062_a_at	UBXN1	-0.780309	3.74e-13	2.01e-10	204438_at	MRC1 /// MRC1L1	0.333	9.62e-10	2.4e-07
11735711_a_at	CSNK1G2	-1.04992	3.93e-13	2.08e-10	202423_at	MYST3	1.27684	1.01e-09	2.5e-07
11743166_at	ETV6	-1.23321	4.05e-13	2.11e-10	219282_s_at	TRPV2	0.865246	1.04e-09	2.54e-07
11758062_s_at	STK32B	-1.13284	4.06e-13	2.11e-10	220378_at	TCP11	0.236831	1.14e-09	2.73e-07
11740708_x_at	ACAD10	-0.689614	4.22e-13	2.15e-10	204005_s_at	PAWR	0.244052	1.13e-09	2.73e-07
11749048_a_at	PSMD3	-1.04927	4.21e-13	2.15e-10	202614_at	SLC30A9	0.915181	1.16e-09	2.75e-07
11754605_a_at	TCF4	-1.6328	4.45e-13	2.24e-10	213511_s_at	MTMR1	1.3109	1.2e-09	2.8e-07
11727146_at	GPR160	1.7257	5.63e-13	2.81e-10	201734_at	CLCN3	1.10568	1.32e-09	3.06e-07
11763730_x_at	ARL6IP4	-0.688626	5.78e-13	2.86e-10	217027_x_at	KPNB1	0.555832	1.34e-09	3.06e-07
11715580_a_at	TBCB	-0.873135	6.15e-13	2.98e-10	204478_s_at	RABIF	-1.39928	1.35e-09	3.06e-07
11742031_a_at	PPIP5K1	-0.774846	6.27e-13	2.98e-10	208933_s_at	LGALS8	2.21074	1.42e-09	3.19e-07
11723592_at	LRRC8C	-1.27814	6.21e-13	2.98e-10	205803_s_at	TRPC1	0.23039	1.43e-09	3.19e-07
11743075_a_at	IPO9	-1.17573	6.21e-13	2.98e-10	213190_at	COG7	0.560425	1.5e-09	3.28e-07
11719901_s_at	TRRAP	-0.900523	6.44e-13	3.03e-10	217908_s_at	IQWD1	1.08969	1.49e-09	3.28e-07
11719693_a_at	LARP7	-0.736767	7.16e-13	3.34e-10	AFFX-r2-Bs-lys-5_at		0.331432	1.52e-09	3.28e-07
11753645_a_at	CFL1	-0.936303	7.4e-13	3.41e-10	210962_s_at	AKAP9	1.24063	1.56e-09	3.33e-07
11747537_x_at	SHMT2	-0.813695	7.7e-13	3.52e-10	208423_s_at	MSR1	0.263248	1.61e-09	3.41e-07
11733952_at	GBP4	-1.9252	7.79e-13	3.53e-10	215123_at	LOC348162	1.64462	1.66e-09	3.49e-07
11722808_at	SP1	-0.844723	7.92e-13	3.56e-10	212513_s_at	USP33	1.72213	1.68e-09	3.51e-07
11735744_a_at	RAB34	-0.859371	8.04e-13	3.58e-10	216115_at	NF1	0.750711	1.71e-09	3.54e-07
11744174_a_at	UBQLN4	-0.882381	8.76e-13	3.85e-10	222111_at	KIAA1164	1.20655	1.82e-09	3.71e-07
11751557_s_at	MED27	-0.985475	8.81e-13	3.85e-10	214441_at	STX6	1.05313	1.83e-09	3.71e-07
11725106_s_at	AZIN1	0.90327	9.06e-13	3.92e-10	200914_x_at	KTN1	1.27632	1.86e-09	3.73e-07
11730171_a_at	AKAP8L	-1.03788	1.03e-12	4.41e-10	216960_s_at	ZNF133	0.341722	1.87e-09	3.73e-07
11743503_a_at	GTF3C2	-0.930777	1.04e-12	4.41e-10	213471_at	NPHP4	0.573106	2.01e-09	3.95e-07
11756361_x_at	ABCF3	-0.780428	1.1e-12	4.66e-10	HC-AJ001810_at	NA	-1.28717	2.01e-09	3.95e-07
11746343_a_at	RANBP3	-0.59376	1.11e-12	4.66e-10	207234_at	RFX3	0.264464	2.24e-09	4.35e-07
11728046_at	C1QTNF4	-1.87084	1.13e-12	4.69e-10	213064_at	FLJ11806	0.531131	2.41e-09	4.65e-07
11732479_a_at	ITGAM	2.36493	1.24e-12	5.08e-10	222369_at		0.42646	2.48e-09	4.73e-07
11750080_a_at	DDB2	-0.954106	1.27e-12	5.16e-10	222316_at	VDP	0.537413	2.5e-09	4.74e-07
11749256_a_at	RRP1	-0.835533	1.27e-12	5.16e-10	211996_s_at	LOC23117 /// DKFZp547E087 /// LOC348162 /// LOC440354 /// LOC613037	1.82465	2.53e-09	4.75e-07
11726567_a_at	EIF4G1	-0.825951	1.29e-12	5.2e-10	215528_at		1.106	2.59e-09	4.83e-07
11740978_s_at	MGAT1	-0.853023	1.34e-12	5.31e-10	204176_at	KLHL20	0.282789	2.63e-09	4.88e-07
11715825_a_at	PRMT1	-0.789513	1.34e-12	5.31e-10	202677_at	RASA1	1.63688	2.75e-09	5.04e-07
11744219_at	G0S2	3.99287	1.41e-12	5.54e-10	209907_s_at	ITSN2	1.32189	2.78e-09	5.06e-07
11744420_at	C9orf45	-1.03702	1.49e-12	5.74e-10	212000_at	SFRS14	0.440033	3.18e-09	5.73e-07
11716274_a_at	ENSA	-1.03813	1.51e-12	5.74e-10	220257_x_at	NXF2	0.348973	3.2e-09	5.73e-07
11754080_x_at	CDIPT	-0.704862	1.51e-12	5.74e-10	212269_s_at	MCM3AP	1.14785	3.25e-09	5.74e-07
200040_PM_at	KHDRBS1	-0.404473	1.48e-12	5.74e-10	219387_at	KIAA1212	0.258	3.25e-09	5.74e-07
11746519_x_at	NOC2L	-0.612338	1.56e-12	5.87e-10	207133_x_at	ALPK1	1.20092	3.34e-09	5.84e-07
11738990_x_at	GANAB	-1.70099	1.66e-12	6.15e-10	215017_s_at	FNBP1L	0.349831	3.36e-09	5.85e-07
11764005_at	---	-0.564395	1.65e-12	6.15e-10	207198_s_at	LIMS1	1.13541	3.69e-09	6.28e-07
11748064_x_at	UBAP2	-0.876321	1.7e-12	6.21e-10	220821_at	GALR1	0.301874	3.68e-09	6.28e-07
11756501_a_at	TMEM38B	1.13187	1.69e-12	6.21e-10	217613_at	FLJ11155	0.246662	3.68e-09	6.28e-07
11720116_a_at	MST4	1.1198	1.73e-12	6.27e-10	200849_s_at	AHCYL1	0.86221	3.75e-09	6.33e-07
11756671_a_at	PGAP2	-0.749899	1.91e-12	6.9e-10	209703_x_at	DKFZP586A0522	0.443903	4.03e-09	6.6e-07
11741606_s_at	CHD3	-1.09013	1.93e-12	6.91e-10	205233_s_at	PAFAH2	0.43274	3.99e-09	6.6e-07
11756586_x_at	ARL6IP4	-0.629632	2.08e-12	7.41e-10	202373_s_at	RAB3GAP2	1.35104	3.99e-09	6.6e-07
11723405_s_at	SCMH1	-0.991238	2.13e-12	7.52e-10	214077_x_at	MEIS4	0.442951	4e-09	6.6e-07
11756230_a_at	FLNB	-0.842258	2.17e-12	7.59e-10	216441_at		0.230407	4.06e-09	6.6e-07
11732216_s_at	PEF1	-0.779957	2.26e-12	7.85e-10	212428_at	KIAA0368	1.09672	4.15e-09	6.66e-07
11720499_at	CDC42EP3	1.68869	2.29e-12	7.9e-10	217523_at	CD44	2.11248	4.12e-09	6.66e-07
11730008_x_at	RETN	2.22514	2.32e-12	7.97e-10	215609_at	STARD7	0.480405	4.24e-09	6.73e-07
11728373_a_at	ERG	-1.19217	2.45e-12	8.35e-10	215206_at	EXT1	0.834779	4.26e-09	6.73e-07
11715980_at	AIP	-0.985148	2.62e-12	8.88e-10	206088_at		1.56542	4.31e-09	6.77e-07
11737364_a_at	BZRAP1	-1.27201	2.87e-12	9.63e-10	216574_s_at	RPE /// LOC440001	0.32924	4.36e-09	6.81e-07
11734981_x_at	RALY	-0.996384	2.96e-12	9.87e-10	200857_s_at	NCOR1	1.09481	4.69e-09	7.27e-07
11743374_a_at	FRYL	-0.770554	2.99e-12	9.91e-10	215898_at	TTLL5	0.333292	4.83e-09	7.43e-07
11726362_a_at	ATXN3	-0.982457	3.01e-12	9.91e-10	203938_s_at	TAF1C	1.06023	4.95e-09	7.52e-07
11726347_x_at	LAT2	-1.2265	3.06e-12	1e-09	203408_s_at	SATB1	1.34061	4.95e-09	7.52e-07
11727832_s_at	DDX42	-0.859523	3.12e-12	1.01e-09	207054_at	IMPG1	0.261714	5e-09	7.55e-07
11754733_a_at	TCF4	-1.72762	3.15e-12	1.02e-09	219802_at	FLJ22028	1.01518	5.14e-09	7.71e-07
11715940_s_at	KHDRBS1	-0.355957	3.21e-12	1.03e-09	205745_x_at	ADAM17	1.17096	5.27e-09	7.85e-07
11733734_a_at	AAMP	-0.766135	3.38e-12	1.08e-09	215600_x_at	FBXW12	1.08311	5.35e-09	7.9e-07
11722416_a_at	HBS1L	-0.961897	3.4e-12	1.08e-09	212286_at	ANKRD12	1.80581	5.37e-09	7.9e-07
11726110_a_at	FBXL19	-0.635597	3.45e-12	1.09e-09	222128_at	NSUN6	0.486127	5.55e-09	8.11e-07
11741278_a_at	ZFYVE27	-0.927923	3.49e-12	1.09e-09	202956_at	ARFGEF1	1.59573	5.67e-09	8.23e-07
11753667_s_at	ITM2C	-1.15138	3.62e-12	1.11e-09	202281_at	GAK	1.07706	5.79e-09	8.35e-07
11749516_a_at	PAF1	-0.645218	3.59e-12	1.11e-09	215204_at	SENP6	0.635787	6.09e-09	8.73e-07
11715525_a_at	BAT1	-1.16577	3.62e-12	1.11e-09	222358_x_at		0.609653	6.32e-09	8.84e-07
11725420_at	GRLF1	-0.715494	3.81e-12	1.16e-09	208634_s_at	MACF1	1.44053	6.28e-09	8.84e-07
11727268_at	ZBED3	-1.10261	3.86e-12	1.17e-09	207901_at	IL12B	0.191101	6.23e-09	8.84e-07
11758454_s_at	FAM116A	-0.846193	3.94e-12	1.18e-09	214313_s_at	EIF5B	0.247107	6.32e-09	8.84e-07
11733828_x_at	C19orf48	-1.12733	3.95e-12	1.18e-09	202111_at	SLC4A2	0.744209	6.37e-09	8.86e-07
11747753_a_at	CPSF4	-0.801559	4.01e-12	1.19e-09	213627_at	MAGED2	0.733501	6.61e-09	9.13e-07
11731227_a_at	MATK	-1.18058	4.01e-12	1.19e-09	209390_at	TSC1	0.834519	6.69e-09	9.19e-07
11718080_a_at	BCL2L11	0.756768	4.16e-12	1.22e-09	221857_s_at	TJAP1	0.578384	6.77e-09	9.19e-07
11752617_a_at	MED24	-0.747282	4.22e-12	1.23e-09	213094_at	GPR126	0.261649	6.77e-09	9.19e-07
11727003_x_at	CSNK1E	-0.961408	4.29e-12	1.25e-09	205202_at	PCMT1	0.946732	6.95e-09	9.39e-07
11748129_a_at	RNF220	-0.612188	4.45e-12	1.29e-09	220855_at	CLTC	1.46248	7.09e-09	9.46e-07
200022_PM_at	RPL18	-0.233211	4.53e-12	1.3e-09	212308_at	CLASP2	0.351172	7.09e-09	9.46e-07
11754127_a_at	BRMS1	-0.795606	4.65e-12	1.33e-09	212542_s_at	PHIP	1.62879	7.14e-09	9.47e-07
11748511_a_at	RNF220	-0.632981	4.93e-12	1.4e-09	209307_at	SWAP70	0.681495	7.3e-09	9.62e-07
11736390_a_at	ZNF662	-0.901758	5.03e-12	1.42e-09	213374_x_at	HIBCH	0.323143	7.34e-09	9.63e-07
11754633_x_at	PPP1CA	-0.909948	5.09e-12	1.43e-09	219112_at	RAPGEF6	1.88408	7.46e-09	9.71e-07
11733827_a_at	C19orf48	-1.0869	5.21e-12	1.45e-09	217549_at		1.52131	7.49e-09	9.71e-07
11725311_s_at	TMED7	1.77524	5.34e-12	1.47e-09	206442_at	SEMG1	0.503057	7.6e-09	9.79e-07
11749525_a_at	AKT2	-1.52077	5.29e-12	1.47e-09	219013_at	GALNT11	1.08769	7.7e-09	9.86e-07
11760947_at	POLK	-0.569746	5.5e-12	1.51e-09	215599_at	SMA4	0.625072	7.8e-09	9.94e-07
11757156_s_at	SNHG12 /// SNORA61	-1.22303	5.61e-12	1.53e-09	214690_at	TAF1B	0.242333	8.07e-09	1.02e-06
11750512_x_at	CDK4	-0.891651	5.68e-12	1.54e-09	206587_at	CCT6B	1.1711	8.26e-09	1.03e-06
11724240_at	TCF4	-1.49227	5.74e-12	1.55e-09	218014_at	PCNT1	0.883676	8.35e-09	1.03e-06
11753949_x_at	ARL6IP4	-0.702894	5.8e-12	1.56e-09	222150_s_at	LOC54103	2.03401	8.3e-09	1.03e-06
11757400_s_at	DDX42	-0.813921	5.84e-12	1.56e-09	215375_x_at	LRRFIP1	1.61442	8.32e-09	1.03e-06
11726583_s_at	CKAP4	2.09273	5.97e-12	1.58e-09	210147_at	ART3	0.240138	8.19e-09	1.03e-06
11753957_a_at	DHPS	-0.686421	6.31e-12	1.67e-09	213904_at		0.239153	8.47e-09	1.04e-06
11737143_a_at	CAST	1.12677	6.41e-12	1.68e-09	203668_at	MAN2C1	0.864529	8.85e-09	1.06e-06
11744332_a_at	NUMA1	-0.927819	6.5e-12	1.7e-09	203402_at	KCNAB2	1.45183	8.9e-09	1.06e-06
11748111_a_at	MAPKAP1	-0.796655	6.54e-12	1.7e-09	200015_s_at	Septin 2	1.5963	8.82e-09	1.06e-06
11720934_a_at	DAGLB	-1.37616	6.71e-12	1.74e-09	208017_s_at	MCF2	0.257852	8.66e-09	1.06e-06
11743433_a_at	PGLS	-0.767048	6.88e-12	1.77e-09	222342_at	ADAMTS6	0.221978	8.9e-09	1.06e-06
11737565_a_at	DHPS	-0.800935	6.96e-12	1.78e-09	212366_at	ZNF292	1.7671	9.29e-09	1.1e-06
11728013_s_at	RIMKLB	-0.848333	7.07e-12	1.8e-09	221562_s_at	SIRT3	0.586312	9.28e-09	1.1e-06
11734719_a_at	DNAJC14	-0.719098	7.22e-12	1.83e-09	205175_s_at	KHK	0.254542	9.34e-09	1.1e-06
11728643_s_at	ACTR3	0.573795	7.39e-12	1.86e-09	221571_at	TRAF3	1.41353	9.55e-09	1.12e-06
11749796_a_at	ERGIC1	-1.08013	7.52e-12	1.88e-09	202860_at	KIAA0476	1.0393	9.67e-09	1.13e-06
11745989_a_at	HLA-DMA	-0.979051	7.68e-12	1.92e-09	212186_at	ACACA	0.527565	9.85e-09	1.14e-06
11740348_at	TTC24	-0.941973	7.88e-12	1.96e-09	203110_at	PTK2B	1.11479	9.86e-09	1.14e-06
200067_PM_x_at	SNX3	0.482234	8.03e-12	1.98e-09	212182_at	NUDT4	0.321149	1e-08	1.15e-06
11723824_s_at	MYO5C	-1.08234	8.13e-12	1.99e-09	213817_at		1.79548	1.02e-08	1.16e-06
11740135_s_at	USP40	-0.805886	8.12e-12	1.99e-09	203517_at	MTX2	0.465958	1.02e-08	1.16e-06
11734980_a_at	RALY	-0.946811	8.41e-12	2.05e-09	214718_at	GATAD1	0.44079	1.04e-08	1.18e-06
11751317_x_at	EI24	-0.782597	8.53e-12	2.06e-09	219972_s_at	C14orf135	0.584573	1.04e-08	1.18e-06
11737890_x_at	LAT2	-1.08048	8.64e-12	2.07e-09	212324_s_at	VPS13D	0.661911	1.06e-08	1.19e-06
11728508_at	FKTN	-1.09916	8.65e-12	2.07e-09	217704_x_at		1.17191	1.07e-08	1.19e-06
11726346_a_at	LAT2	-0.998654	8.73e-12	2.08e-09	216094_at	WASL	0.559518	1.1e-08	1.21e-06
11718788_a_at	ADA	-1.15447	8.79e-12	2.09e-09	202697_at	NUDT21	-1.18103	1.09e-08	1.21e-06
11747916_a_at	PI4KB	-0.782712	9.07e-12	2.14e-09	203087_s_at	KIF2	1.11767	1.12e-08	1.22e-06
11726721_x_at	MPG	-0.627045	9.12e-12	2.15e-09	209135_at	ASPH	0.847647	1.11e-08	1.22e-06
11725615_a_at	PPP1CB	1.96202	9.28e-12	2.17e-09	213049_at	GARNL1	1.64089	1.17e-08	1.23e-06
11755676_a_at	IPCEF1	1.10436	9.38e-12	2.18e-09	210621_s_at	RASA1	0.795802	1.16e-08	1.23e-06
11716758_x_at	DHX30	-0.807033	1.02e-11	2.37e-09	221192_x_at	ET	0.838726	1.15e-08	1.23e-06
11726708_a_at	FAM195B	-0.871215	1.05e-11	2.42e-09	212918_at	RECQL	0.69177	1.17e-08	1.23e-06
11759569_a_at	CDK5RAP3	-0.774421	1.05e-11	2.42e-09	203148_s_at	TRIM14	0.625761	1.16e-08	1.23e-06
11722585_a_at	CAST	1.13641	1.06e-11	2.42e-09	222175_s_at	PCQAP	0.920808	1.16e-08	1.23e-06
11740870_a_at	ZNF682	-1.34625	1.06e-11	2.42e-09	64900_at	CHST5 /// MGC15429	0.245265	1.14e-08	1.23e-06
11743335_s_at	LEMD2	-0.741434	1.07e-11	2.42e-09	215321_at	RPIB9	0.26019	1.17e-08	1.23e-06
11738684_x_at	RAB34	-0.622415	1.13e-11	2.54e-09	207307_at	HTR2C	0.188004	1.17e-08	1.23e-06
11748617_a_at	SLC30A9	0.733285	1.12e-11	2.54e-09	212752_at	CLASP1	1.19624	1.19e-08	1.24e-06
11723117_a_at	PCNT	-0.782179	1.15e-11	2.56e-09	214829_at	AASS	0.278411	1.21e-08	1.26e-06
11730856_s_at	HMGN3	-0.479968	1.15e-11	2.56e-09	212688_at	PIK3CB	1.85143	1.24e-08	1.27e-06
11759293_at	MLL	-1.13158	1.16e-11	2.57e-09	209472_at	KAT3	1.29849	1.23e-08	1.27e-06
11727819_at	DDX46	-0.596874	1.26e-11	2.78e-09	213221_s_at	SNF1LK2	0.322613	1.24e-08	1.27e-06
11750750_a_at	DDX3X	1.58456	1.27e-11	2.78e-09	204526_s_at	TBC1D8	1.70176	1.28e-08	1.29e-06
11746748_a_at	ERG	-0.971377	1.3e-11	2.83e-09	211760_s_at	VAMP4	0.264848	1.27e-08	1.29e-06
11739159_at	FAM8A1	0.67138	1.31e-11	2.85e-09	205887_x_at	MSH3	0.579952	1.29e-08	1.3e-06
11753378_a_at	CDK4	-1.00497	1.32e-11	2.87e-09	205953_at	LRIG2	0.708405	1.3e-08	1.31e-06
11715527_x_at	BAT1	-0.976255	1.34e-11	2.89e-09	214356_s_at	KIAA0368	0.854725	1.33e-08	1.32e-06
11728311_x_at	ERCC1	-0.863468	1.35e-11	2.89e-09	214964_at	KIAA1856	0.642798	1.34e-08	1.32e-06
11749115_x_at	BCR	-1.10669	1.36e-11	2.91e-09	209053_s_at	WHSC1	0.426221	1.33e-08	1.32e-06
11716885_x_at	BANF1	-0.935661	1.37e-11	2.92e-09	204142_at	ENOSF1	0.482629	1.32e-08	1.32e-06
11756299_x_at	SNRPA	-1.0461	1.44e-11	3.02e-09	212255_s_at	ATP2C1	0.401932	1.35e-08	1.33e-06
11724717_a_at	DMAP1	-0.668546	1.43e-11	3.02e-09	212927_at	SMC5L1	0.652879	1.37e-08	1.34e-06
11745369_x_at	ZFYVE27	-0.656135	1.42e-11	3.02e-09	204510_at	CDC7	0.367221	1.37e-08	1.34e-06
11717699_a_at	DCAF8	-0.823641	1.45e-11	3.03e-09	217886_at	EPS15	1.37997	1.43e-08	1.36e-06
11722214_a_at	QTRT1	-0.909087	1.55e-11	3.22e-09	202561_at	TNKS	0.818734	1.4e-08	1.36e-06
11744904_a_at	ORM1 /// ORM2	2.45422	1.55e-11	3.22e-09	215588_x_at	RIOK3	1.52476	1.42e-08	1.36e-06
11724239_at	TCF4	-1.18979	1.56e-11	3.23e-09	203048_s_at	KIAA0372	0.520131	1.42e-08	1.36e-06
11717470_at	EPT1	-0.821832	1.65e-11	3.39e-09	213438_at	NFASC	0.274878	1.4e-08	1.36e-06
11730855_a_at	HMGN3	-0.908839	1.72e-11	3.5e-09	213764_s_at	MFAP5	0.171091	1.41e-08	1.36e-06
11733032_at	RBM18	0.783383	1.71e-11	3.5e-09	212725_s_at	TI-227H /// TUG1	1.22202	1.46e-08	1.39e-06
11747698_x_at	TCF4	-1.4657	1.72e-11	3.5e-09	213165_at	CAP350	1.08898	1.55e-08	1.46e-06
AFFX-r2-Bs-thr-3_s_at	---	2.37584	1.77e-11	3.58e-09	220089_at	L2HGDH	0.265304	1.6e-08	1.5e-06
11757317_a_at	PEF1	-0.698296	1.79e-11	3.59e-09	206397_x_at	GDF1 /// LASS1	0.247172	1.67e-08	1.55e-06
11746851_a_at	FAM192A	-0.570692	1.78e-11	3.59e-09	206557_at	FLJ12985	0.248148	1.65e-08	1.55e-06
11753590_a_at	COMMD9	-0.773689	1.81e-11	3.59e-09	209771_x_at	CD24	2.38439	1.73e-08	1.6e-06
11717684_at	RBM15B	-0.721717	1.81e-11	3.59e-09	202739_s_at	PHKB	0.869297	1.75e-08	1.6e-06
11732461_a_at	SPINK2	-0.940627	1.8e-11	3.59e-09	219290_x_at	DAPP1	1.15928	1.73e-08	1.6e-06
11753779_x_at	ENSA	-1.01879	1.85e-11	3.66e-09	214320_x_at	CYP2A6	0.338341	1.74e-08	1.6e-06
11726280_a_at	BCR	-1.1919	1.87e-11	3.68e-09	214700_x_at	RIF1	0.648659	1.75e-08	1.6e-06
11716312_at	MRPS21	-0.705358	1.89e-11	3.71e-09	221897_at	TRIM52	0.877998	1.78e-08	1.61e-06
11739524_a_at	MPRIP	-0.796589	1.94e-11	3.78e-09	218656_s_at	LHFP	0.354243	1.78e-08	1.61e-06
11724237_a_at	LAT2	-1.0329	1.98e-11	3.86e-09	39313_at	WNK1	0.560121	1.97e-08	1.77e-06
11722036_a_at	SND1	-0.770477	2e-11	3.87e-09	218147_s_at	GLT8D1	0.42615	1.98e-08	1.77e-06
11762509_x_at	CBWD2 /// CBWD5	-1.31232	2.09e-11	4.02e-09	RAE230_MC_U13370_at	NA	0.245057	1.97e-08	1.77e-06
11741041_x_at	DPP7	-0.882467	2.15e-11	4.13e-09	207358_x_at	MACF1	0.888203	2.01e-08	1.8e-06
11741326_x_at	ENSA	-0.712963	2.17e-11	4.16e-09	213302_at	PFAS	0.354122	2.17e-08	1.93e-06
11735712_x_at	CSNK1G2	-0.940825	2.19e-11	4.17e-09	220918_at	C21orf96	1.61656	2.22e-08	1.96e-06
11749101_x_at	UBAP2	-0.796013	2.29e-11	4.34e-09	216979_at	NR4A3	1.12826	2.27e-08	1.98e-06
11750884_a_at	AKAP8L	-0.956419	2.29e-11	4.34e-09	36552_at	DKFZP586P0123	1.02382	2.25e-08	1.98e-06
11725232_at	ATP8B2	-1.03886	2.36e-11	4.46e-09	201744_s_at	LUM	0.22818	2.24e-08	1.98e-06
11743457_a_at	ERGIC1	-0.909441	2.38e-11	4.46e-09	218073_s_at	TMEM48	0.388042	2.28e-08	1.99e-06
11749087_x_at	FKTN	-0.640076	2.4e-11	4.49e-09	212580_at	ARTS-1	0.264412	2.29e-08	1.99e-06
11721377_x_at	BCL2	-1.21976	2.42e-11	4.51e-09	210045_at	IDH2	0.562885	2.35e-08	2.02e-06
11752124_a_at	SRRT	-1.11639	2.48e-11	4.6e-09	55662_at	C10orf76	0.483226	2.34e-08	2.02e-06
11724558_at	GNA15	-1.27971	2.51e-11	4.63e-09	220726_at		0.301646	2.33e-08	2.02e-06
11718827_x_at	ITM2C	-0.961799	2.54e-11	4.68e-09	212522_at	PDE8A	0.906651	2.39e-08	2.04e-06
11725630_a_at	EIF3B	-0.839077	2.56e-11	4.69e-09	213268_at	CAMTA1	0.263621	2.39e-08	2.04e-06
11758610_s_at	HDLBP	-0.701468	2.62e-11	4.8e-09	213480_at	VAMP4	1.25613	2.42e-08	2.06e-06
11753830_a_at	MLLT11	-0.722304	2.77e-11	5.06e-09	218536_at	MRS2L	0.254163	2.46e-08	2.09e-06
11750534_x_at	CRYZL1	-0.607756	2.79e-11	5.06e-09	216879_at	HR44	0.308993	2.49e-08	2.1e-06
11716023_s_at	ADRBK1	-0.728674	2.8e-11	5.07e-09	210389_x_at	TUBD1	0.384433	2.51e-08	2.11e-06
11715946_a_at	RALB	0.587443	2.83e-11	5.11e-09	201667_at	GJA1	0.283173	2.53e-08	2.12e-06
11725409_s_at	NAV1	-1.17164	2.87e-11	5.11e-09	211788_s_at	TREX2	0.256696	2.55e-08	2.13e-06
11745962_a_at	QRICH1	-0.857447	2.85e-11	5.11e-09	213142_x_at	LOC54103	2.12213	2.6e-08	2.15e-06
11751051_a_at	DDX24	-1.01378	2.87e-11	5.11e-09	215347_at		0.264033	2.59e-08	2.15e-06
11750751_x_at	DDX3X	1.451	2.87e-11	5.11e-09	209209_s_at	PLEKHC1	0.313009	2.58e-08	2.15e-06
11726971_a_at	TRIM41	-1.18651	3.02e-11	5.35e-09	202666_s_at	ACTL6A	0.279046	2.66e-08	2.18e-06
11739399_s_at	C20orf194 /// UBE2F	0.730869	3.07e-11	5.39e-09	216095_x_at	MTMR1	1.14208	2.68e-08	2.2e-06
11751059_x_at	PIN1	-0.878797	3.06e-11	5.39e-09	218397_at	FANCL	0.375076	2.71e-08	2.2e-06
11756316_a_at	CHI3L1	2.66403	3.16e-11	5.52e-09	216170_at	EEF1G	0.254089	2.69e-08	2.2e-06
11748621_s_at	CDK11A /// CDK11B	-0.916861	3.16e-11	5.52e-09	215577_at	UBE2E1	1.40839	2.73e-08	2.21e-06
200041_PM_s_at	BAT1	-0.878523	3.28e-11	5.7e-09	221736_at		1.05764	2.74e-08	2.21e-06
11746185_a_at	KIF5B	0.948168	3.35e-11	5.81e-09	208137_x_at	ZNF611 /// LOC388558	0.931518	2.8e-08	2.25e-06
11748002_a_at	HPCAL1	-0.976386	3.37e-11	5.81e-09	218803_at	CHFR	0.951127	2.8e-08	2.25e-06
11720595_a_at	CD46	1.82921	3.38e-11	5.81e-09	201645_at	TNC	0.218518	2.83e-08	2.27e-06
11721199_a_at	IFT122	-0.787654	3.44e-11	5.88e-09	215884_s_at	UBQLN2	0.919003	2.87e-08	2.28e-06
11716870_a_at	PHC2	-0.660529	3.44e-11	5.88e-09	220704_at	ZNFN1A1	0.81684	2.86e-08	2.28e-06
11728379_at	EFCAB2	-1.27448	3.57e-11	6.07e-09	221008_s_at	AGXT2L1	0.228389	2.9e-08	2.29e-06
11757180_a_at	CSNK1G2	-0.93878	3.61e-11	6.12e-09	220509_at	C13orf10	0.264931	2.92e-08	2.31e-06
11726568_x_at	EIF4G1	-0.737898	3.63e-11	6.15e-09	201413_at	HSD17B4	1.46955	3e-08	2.34e-06
11758080_s_at	PPP1R15B	1.14853	3.7e-11	6.23e-09	207730_x_at	HDGF2	1.41144	2.97e-08	2.34e-06
11717524_s_at	RDX	0.9724	3.76e-11	6.29e-09	64371_at	SFRS14	0.433967	3e-08	2.34e-06
11754957_a_at	HDAC6	-0.781091	3.76e-11	6.29e-09	215648_at	KIAA1068	0.427446	3.07e-08	2.38e-06
11744110_at	TMEM101	-0.822986	3.83e-11	6.38e-09	217482_at	ZNF609	0.396416	3.09e-08	2.38e-06
11737034_a_at	RBBP6	-0.783817	3.85e-11	6.39e-09	215396_at	MASS1	0.270423	3.06e-08	2.38e-06
11727626_a_at	CLOCK	-0.724971	3.87e-11	6.42e-09	201671_x_at	USP14	1.22477	3.17e-08	2.43e-06
11740171_s_at	PBRM1	-0.824289	3.93e-11	6.49e-09	218595_s_at	HEATR1	1.11693	3.16e-08	2.43e-06
11744373_s_at	GYG1	0.882336	3.98e-11	6.55e-09	200854_at	NCOR1	1.08207	3.19e-08	2.43e-06
11737486_s_at	SRF	-0.805269	4.03e-11	6.61e-09	212474_at	KIAA0241	1.51236	3.16e-08	2.43e-06
11715516_x_at	PSMD3	-0.975913	4.16e-11	6.81e-09	212994_at	THOC2	0.903025	3.27e-08	2.48e-06
11725433_at	PBX2	-0.968668	4.21e-11	6.87e-09	220719_at	FLJ13769	0.359129	3.27e-08	2.48e-06
11749131_a_at	DDX24	-1.07335	4.49e-11	7.29e-09	53987_at	RANBP10	0.415708	3.39e-08	2.53e-06
11744905_x_at	ORM1	2.13194	4.52e-11	7.32e-09	215385_at	FTO	0.646087	3.38e-08	2.53e-06
11727876_at	CYBB	2.16356	4.61e-11	7.44e-09	217887_s_at	EPS15	1.21741	3.38e-08	2.53e-06
11716059_x_at	EFTUD2	-0.601716	4.65e-11	7.46e-09	217594_at	ZCCHC11	0.415185	3.39e-08	2.53e-06
11754374_a_at	HKR1	-0.871279	4.65e-11	7.46e-09	212799_at	STX6	2.13119	3.42e-08	2.55e-06
11733029_x_at	AIDA	1.03628	4.75e-11	7.55e-09	RAE230_MC_M57647_at	NA	0.258814	3.44e-08	2.55e-06
11721376_at	BCL2	-1.22975	4.76e-11	7.55e-09	AFFX-DapX-M_at		0.196893	3.45e-08	2.55e-06
11717535_a_at	C19orf6	-1.24367	4.77e-11	7.55e-09	219794_at	FLJ10979	0.387276	3.49e-08	2.58e-06
11726810_s_at	C19orf77	-1.15138	4.77e-11	7.55e-09	208254_at	C15orf31	0.284692	3.53e-08	2.6e-06
11740773_s_at	LIN54	-1.03902	4.81e-11	7.56e-09	215597_x_at	MYST4	0.664165	3.56e-08	2.61e-06
11745738_s_at	AIDA /// LOC646890	1.25821	4.79e-11	7.56e-09	212796_s_at	KIAA1055	1.14911	3.59e-08	2.62e-06
11721677_a_at	RBM17	-0.616932	4.88e-11	7.64e-09	213074_at	IRAK1BP1	1.3273	3.61e-08	2.63e-06
11750177_x_at	CEACAM8	2.81215	4.89e-11	7.64e-09	220744_s_at	WDR10	1.00643	3.69e-08	2.67e-06
11721901_a_at	NMRAL1	-0.63051	4.9e-11	7.64e-09	202794_at	INPP1	1.47333	3.67e-08	2.67e-06
11759536_a_at	TTC17	-0.740996	5.02e-11	7.79e-09	213355_at	ST3GAL6	1.09034	3.78e-08	2.72e-06
11751303_s_at	GORASP2	-0.745846	5.05e-11	7.82e-09	210368_at	PCDHGB4 /// PCDHGA8	0.378201	3.76e-08	2.72e-06
11721760_a_at	TSEN54	-0.711652	5.17e-11	7.99e-09	218889_at	NOC3L	0.316729	3.86e-08	2.77e-06
11718658_s_at	CD34	-1.10129	5.36e-11	8.25e-09	200850_s_at	AHCYL1	1.12709	3.96e-08	2.83e-06
11748112_x_at	MAPKAP1	-0.556718	5.44e-11	8.35e-09	222310_at	SFRS15	1.50031	3.99e-08	2.84e-06
11740137_s_at	MCTP2	-1.11544	5.52e-11	8.45e-09	213518_at	PRKCI	1.29121	4.02e-08	2.85e-06
11720034_x_at	CASP2	-0.795183	5.76e-11	8.78e-09	210561_s_at	WSB1	1.4654	4.03e-08	2.85e-06
11756004_s_at	DHRS4 /// DHRS4L1 /// DHRS4L2	-0.714118	5.85e-11	8.89e-09	216999_at	EPOR	0.225624	4.04e-08	2.85e-06
11723777_a_at	BRD3	-0.496862	5.87e-11	8.9e-09	211504_x_at	ROCK2	0.473191	4.1e-08	2.89e-06
11723760_a_at	ZFR	1.19507	5.98e-11	9.03e-09	203482_at	C10orf6	0.545743	4.13e-08	2.9e-06
11755009_s_at	VCAN	3.54493	6e-11	9.03e-09	213394_at	MAPKBP1	0.435571	4.18e-08	2.92e-06
11727992_at	STX11	2.04037	6.05e-11	9.08e-09	209429_x_at	EIF2B4	0.727674	4.34e-08	3.02e-06
11745433_a_at	PHC2	-0.896123	6.07e-11	9.08e-09	217679_x_at		1.5455	4.34e-08	3.02e-06
11719689_a_at	TWSG1	0.536682	6.09e-11	9.09e-09	213353_at	ABCA5	0.688832	4.39e-08	3.04e-06
11717142_at	LANCL1	1.43726	6.18e-11	9.19e-09	212388_at	USP24	1.18922	4.45e-08	3.08e-06
AFFX-ThrX-3_at	---	2.09301	6.2e-11	9.2e-09	212641_at	HIVEP2	1.43424	4.51e-08	3.09e-06
11754070_a_at	SSNA1	-0.706899	6.29e-11	9.29e-09	213036_x_at	ATP2A3	1.20966	4.49e-08	3.09e-06
11715816_at	ZFP36L2	-1.06132	6.3e-11	9.29e-09	212615_at	CHD9	0.639986	4.54e-08	3.11e-06
11724725_a_at	EIF5	1.36565	6.46e-11	9.49e-09	215151_at	DOCK10	0.426607	4.6e-08	3.14e-06
11758723_at	IDH2	-0.796121	6.49e-11	9.5e-09	202250_s_at	WDR42A	1.01158	4.77e-08	3.25e-06
11715531_at	PRPF8	-0.679013	6.52e-11	9.53e-09	219688_at	BBS7	0.247652	4.79e-08	3.25e-06
11744574_x_at	INO80	-0.858977	6.56e-11	9.55e-09	209246_at	ABCF2	0.38928	4.88e-08	3.3e-06
11756911_a_at	C1QTNF3	-1.27069	6.97e-11	1.01e-08	215914_at		0.35278	4.9e-08	3.31e-06
11736147_s_at	LYRM2 /// ZC3H11A	-0.498704	7.04e-11	1.02e-08	212468_at	SPAG9	1.35168	4.95e-08	3.33e-06
11724814_s_at	MED13L	-0.72363	7.13e-11	1.03e-08	201251_at	PKM2	2.3104	4.97e-08	3.33e-06
11720801_a_at	BIN3	-0.749281	7.11e-11	1.03e-08	206789_s_at	POU2F1	1.62234	5.01e-08	3.35e-06
11719200_a_at	PDE6D	-0.719927	7.53e-11	1.08e-08	221213_s_at	SUHW4	0.269506	5.02e-08	3.35e-06
11715394_s_at	CD81	-1.15448	7.54e-11	1.08e-08	203651_at	ZFYVE16	1.3769	5.1e-08	3.39e-06
11758516_s_at	PTCD3	-0.934029	7.6e-11	1.08e-08	205370_x_at	DBT	1.22182	5.12e-08	3.4e-06
11733019_a_at	PIK3R1	-0.951125	7.52e-11	1.08e-08	220761_s_at	TAOK3	1.16673	5.15e-08	3.4e-06
11758095_s_at	FPR1	2.61957	7.76e-11	1.1e-08	200861_at	CNOT1	0.873476	5.19e-08	3.42e-06
11725363_s_at	SMAD4	-0.863464	7.94e-11	1.12e-08	217287_s_at	TRPC6	0.295041	5.21e-08	3.42e-06
11721954_s_at	RNF41	-0.651058	7.97e-11	1.12e-08	205518_s_at	CMAH	0.801927	5.23e-08	3.43e-06
11717985_a_at	PITPNB	0.927713	7.9e-11	1.12e-08	209780_at	PHTF2	1.26793	5.28e-08	3.45e-06
11726282_s_at	BCR /// FLJ42953 /// LOC100287161	-1.63693	8.25e-11	1.16e-08	216423_at	CRSP7	1.12275	5.31e-08	3.46e-06
11740302_a_at	PARVG	-1.05181	8.32e-11	1.16e-08	206895_at	PPP1R3A	0.244423	5.33e-08	3.47e-06
11756298_a_at	SNRPA	-1.18867	8.43e-11	1.17e-08	216166_at	RHOH	1.14598	5.46e-08	3.51e-06
11721537_a_at	COL4A3BP	1.04136	8.37e-11	1.17e-08	214533_at	CMA1	0.269664	5.44e-08	3.51e-06
11754868_a_at	ERGIC3	-1.00876	8.48e-11	1.18e-08	216369_at		0.221736	5.46e-08	3.51e-06
11721107_a_at	TRABD	-1.25028	8.75e-11	1.21e-08	207417_s_at	ZNF177	0.256596	5.41e-08	3.51e-06
11756303_a_at	SH3TC1	-1.65625	8.92e-11	1.23e-08	212704_at	ZCCHC11	1.25202	5.51e-08	3.52e-06
11715373_a_at	TRIM28	-1.49323	8.93e-11	1.23e-08	222319_at	NAP1L4	0.674683	5.53e-08	3.52e-06
AFFX-DapX-3_at	---	2.4139	9.19e-11	1.26e-08	201987_at	THRAP1	1.10725	5.53e-08	3.52e-06
11723985_a_at	PDCD11	-0.765125	9.19e-11	1.26e-08	219915_s_at	SLC16A10	0.346332	5.55e-08	3.53e-06
11722676_a_at	KIAA1967	-0.623374	9.28e-11	1.27e-08	219809_at	WDR55	1.10272	5.58e-08	3.54e-06
11715448_at	ERGIC3	-0.898063	9.44e-11	1.28e-08	217465_at		0.24263	5.61e-08	3.55e-06
11743042_a_at	STIP1	-0.781197	9.52e-11	1.29e-08	216002_at	MAX	0.401427	5.66e-08	3.57e-06
11749927_a_at	GNAQ	0.629289	9.54e-11	1.29e-08	220059_at	BRDG1	0.650829	5.74e-08	3.6e-06
11724822_a_at	CWF19L2	-0.919623	9.63e-11	1.3e-08	221003_s_at	CAB39L	0.322605	5.74e-08	3.6e-06
11717103_s_at	SLC38A1	-0.97245	9.69e-11	1.3e-08	212535_at	MEF2A	1.45375	5.85e-08	3.63e-06
11734564_a_at	C1QTNF3	-0.583184	9.67e-11	1.3e-08	209430_at	BTAF1	2.24918	5.85e-08	3.63e-06
11739401_a_at	CD74	-1.24199	9.84e-11	1.31e-08	207537_at	PFKFB1	0.225377	5.85e-08	3.63e-06
11747687_a_at	SUPT6H	-0.804014	9.84e-11	1.31e-08	214664_at	PAICS	0.226466	5.81e-08	3.63e-06
11763166_a_at	MARS	-0.889936	9.88e-11	1.31e-08	203718_at	NTE	1.97214	6.02e-08	3.7e-06
11724133_s_at	SLC12A2	-0.857998	1e-10	1.33e-08	207405_s_at	RAD17	0.447144	5.98e-08	3.7e-06
11754287_a_at	FTSJD2	-0.579577	1.01e-10	1.34e-08	216118_at		0.353875	5.99e-08	3.7e-06
11723383_a_at	PRR3	-0.904577	1.03e-10	1.36e-08	202979_s_at	ZF	0.412654	6.05e-08	3.71e-06
11746330_a_at	GSS	-0.678223	1.03e-10	1.36e-08	207111_at	EMR1	1.97271	6.08e-08	3.72e-06
11718826_a_at	ITM2C	-0.963137	1.04e-10	1.36e-08	202976_s_at	RHOBTB3	0.858274	6.11e-08	3.73e-06
11717102_a_at	SLC38A1	-1.23162	1.04e-10	1.37e-08	218599_at	REC8L1	1.30936	6.19e-08	3.76e-06
11749827_a_at	CYBB	1.67602	1.08e-10	1.41e-08	221720_s_at		0.291919	6.18e-08	3.76e-06
11718485_s_at	EI24	-0.740645	1.08e-10	1.41e-08	206069_s_at	ACADL	0.190542	6.29e-08	3.81e-06
11749475_a_at	ELMO1	-0.685828	1.08e-10	1.41e-08	212027_at	RBM25	2.05467	6.34e-08	3.83e-06
11716039_a_at	C19orf62	-0.629342	1.15e-10	1.49e-08	206670_s_at	GAD1	0.262742	6.43e-08	3.87e-06
11719964_a_at	UBE2E2	-1.06837	1.18e-10	1.51e-08	HC-AL049321_at	NA	1.39389	6.52e-08	3.91e-06
11743899_x_at	LIN54	-0.544401	1.18e-10	1.51e-08	215907_at	BACH2	1.17494	6.7e-08	4.02e-06
11724608_a_at	FUZ	-0.685561	1.17e-10	1.51e-08	205893_at	NLGN1	0.229484	6.86e-08	4.1e-06
11734457_x_at	C2orf86	-0.861859	1.17e-10	1.51e-08	210941_at	PCDH7	0.230762	6.9e-08	4.11e-06
11745812_x_at	IDH3B	-0.62387	1.19e-10	1.52e-08	221771_s_at	HSMPP8	1.31368	7.04e-08	4.18e-06
11747998_x_at	SNX17	-0.688275	1.2e-10	1.52e-08	211127_x_at	EDA	0.280111	7.05e-08	4.18e-06
11754453_s_at	NUDT4	0.72257	1.19e-10	1.52e-08	213271_s_at	KIAA1117	0.606976	7.08e-08	4.19e-06
11718654_s_at	PKD2	-1.02301	1.21e-10	1.54e-08	215431_at	SNTB1	0.313687	7.15e-08	4.22e-06
11719733_a_at	SENP3	-0.643588	1.24e-10	1.57e-08	64418_at	AP1GBP1	0.723471	7.26e-08	4.27e-06
11721439_a_at	TOR1AIP1	1.10288	1.25e-10	1.57e-08	210258_at	RGS13	0.207355	7.35e-08	4.32e-06
11749644_s_at	ZEB1	-0.945183	1.25e-10	1.57e-08	220038_at	SGK3	0.329676	7.47e-08	4.37e-06
11744916_x_at	CAST	1.03496	1.26e-10	1.57e-08	205702_at	PHTF1	0.467233	7.52e-08	4.39e-06
11742435_a_at	DNM1L	-0.409035	1.25e-10	1.57e-08	215703_at	CFTR	0.198903	7.54e-08	4.39e-06
11715738_s_at	SNX3	0.37879	1.25e-10	1.57e-08	208598_s_at	HUWE1	0.964132	7.62e-08	4.42e-06
11715449_x_at	ERGIC3	-0.907383	1.29e-10	1.6e-08	219160_s_at	PAPOLG	0.26692	7.66e-08	4.43e-06
11720035_s_at	CASP2	-0.497294	1.28e-10	1.6e-08	218703_at	SEC22L2	0.277388	7.66e-08	4.43e-06
11734567_a_at	RASGRP2	-1.0416	1.32e-10	1.64e-08	211697_x_at	LOC56902	-1.11434	7.72e-08	4.44e-06
11753646_x_at	CFL1	-0.815204	1.33e-10	1.64e-08	205642_at	CEP1	0.718349	7.7e-08	4.44e-06
11758263_s_at	CYBB	2.38785	1.33e-10	1.64e-08	214034_at	ARTS-1	0.311766	7.79e-08	4.47e-06
11748210_a_at	MMP8	2.4322	1.34e-10	1.64e-08	212557_at	ZNF451	1.6021	7.83e-08	4.48e-06
11746468_a_at	DARS	-0.479253	1.33e-10	1.64e-08	219624_at	BAG4	-1.21923	7.92e-08	4.49e-06
11729575_a_at	XBP1	-0.619174	1.41e-10	1.73e-08	216221_s_at	PUM2	1.09783	7.93e-08	4.49e-06
11722639_a_at	SSBP3	-1.18422	1.44e-10	1.74e-08	216437_at	EPC1	0.230009	7.88e-08	4.49e-06
11716451_s_at	RFTN1	-0.676771	1.44e-10	1.74e-08	212554_at	CAP2	0.186125	7.88e-08	4.49e-06
11726775_a_at	POU2F1	-0.765307	1.44e-10	1.74e-08	RAE230_MC_AB006758_at	NA	0.260587	8.09e-08	4.57e-06
11756426_x_at	TRIM41	-0.816949	1.44e-10	1.74e-08	207272_at	ZNF80	0.16826	8.1e-08	4.57e-06
11719918_s_at	PELO	0.654374	1.43e-10	1.74e-08	209175_at	SEC23IP	0.487043	8.16e-08	4.59e-06
11722613_a_at	KAT5	-0.782792	1.46e-10	1.74e-08	205768_s_at	SLC27A2	0.424377	8.35e-08	4.69e-06
11754561_x_at	MRPL28	-0.596673	1.46e-10	1.74e-08	206169_x_at	ZC3H7B	1.29113	8.44e-08	4.7e-06
11729155_at	CEACAM6	3.05488	1.43e-10	1.74e-08	209734_at	NCKAP1L	1.38021	8.41e-08	4.7e-06
11716647_x_at	HM13	-0.728614	1.46e-10	1.74e-08	218456_at	C1QDC1	0.848522	8.43e-08	4.7e-06
11715859_at	RIC8A	-1.13165	1.46e-10	1.74e-08	210165_at	DNASE1	0.316873	8.82e-08	4.9e-06
11755370_x_at	BZRAP1	-1.48013	1.47e-10	1.74e-08	213212_x_at	LOC161527	0.741964	8.98e-08	4.96e-06
11758776_s_at	C3orf37	-1.22429	1.45e-10	1.74e-08	219980_at	FLJ21106	0.356986	9.01e-08	4.96e-06
11725309_at	CRISP3	1.9408	1.46e-10	1.74e-08	220523_at	EFHC2	0.298003	9e-08	4.96e-06
11749002_a_at	HMHA1	-0.598125	1.47e-10	1.75e-08	208049_s_at	TACR1	0.229416	8.96e-08	4.96e-06
11744924_a_at	ZNF451	0.777801	1.48e-10	1.75e-08	40612_at	KIAA1117	0.268282	9.03e-08	4.96e-06
11744584_a_at	HYI	-0.90666	1.54e-10	1.81e-08	212507_at	RW1	1.26464	9.1e-08	4.98e-06
11744062_x_at	ACTR1B	-0.725006	1.57e-10	1.84e-08	220874_at		0.38669	9.26e-08	5.06e-06
11723470_a_at	LPGAT1	1.12639	1.56e-10	1.84e-08	208268_at	ADAM28	1.02956	9.35e-08	5.09e-06
11715306_s_at	AREG	-3.8381	1.58e-10	1.85e-08	220610_s_at	LRRFIP2	1.11539	9.5e-08	5.16e-06
11733742_a_at	DCXR	-1.02895	1.6e-10	1.86e-08	203763_at	D2LIC	0.37083	9.76e-08	5.29e-06
11720337_a_at	C19orf43	-0.866201	1.59e-10	1.86e-08	206482_at	PTK6	0.23916	9.83e-08	5.32e-06
11745039_a_at	ADCK2	-0.503212	1.59e-10	1.86e-08	210698_at	CDKAL1	0.242186	9.92e-08	5.36e-06
11750785_x_at	EIF3B	-0.735216	1.61e-10	1.87e-08	212959_s_at	GNPTAB	1.25308	1e-07	5.39e-06
11743492_s_at	KTN1	-0.558791	1.62e-10	1.87e-08	216463_at		0.226702	1e-07	5.39e-06
11749682_s_at	EXOC5	1.1633	1.61e-10	1.87e-08	54037_at	HPS4	0.307208	1.01e-07	5.41e-06
11757186_a_at	HK3	1.35705	1.64e-10	1.88e-08	218772_x_at	TMEM38B	0.372319	1.01e-07	5.41e-06
11715669_s_at	DCTN1	-0.811647	1.66e-10	1.9e-08	215412_x_at	PMS2L2	0.635993	1.03e-07	5.45e-06
11747396_a_at	DHX38	-0.490997	1.66e-10	1.91e-08	215439_x_at	SYNPO2	0.464564	1.03e-07	5.45e-06
11718844_s_at	PABPN1	-0.870847	1.7e-10	1.94e-08	214715_x_at	ZNF160	1.3017	1.02e-07	5.45e-06
11744573_a_at	INO80	-0.851154	1.71e-10	1.95e-08	203658_at	SLC25A20	0.655404	1.04e-07	5.53e-06
11756793_a_at	VNN2	2.22015	1.74e-10	1.99e-08	212969_x_at	EML3	0.822354	1.05e-07	5.54e-06
11715347_s_at	HBB /// HBD	1.39326	1.75e-10	1.99e-08	215618_at	RSU1	0.312336	1.05e-07	5.54e-06
11747669_x_at	ITM2C	-1.28709	1.81e-10	2.05e-08	216563_at	ANKRD12	1.24359	1.06e-07	5.55e-06
11716227_a_at	MPDU1	-0.823445	1.83e-10	2.06e-08	217226_s_at	SFXN3	1.14075	1.06e-07	5.55e-06
11744937_x_at	EGFL7	-0.905016	1.84e-10	2.07e-08	215435_at	DDEF1	1.54341	1.07e-07	5.55e-06
11751319_x_at	EIF4A1	-0.571465	1.84e-10	2.07e-08	211987_at	TOP2B	1.53383	1.07e-07	5.55e-06
11756363_a_at	NCKAP1L	-0.705875	1.89e-10	2.12e-08	213213_at	DATF1	0.443974	1.07e-07	5.55e-06
11747501_a_at	SMAD1	-1.46994	1.89e-10	2.12e-08	209170_s_at	GPM6B	0.249644	1.06e-07	5.55e-06
11744281_a_at	FAM53B	-1.31749	1.92e-10	2.13e-08	211086_x_at	NEK1	0.265003	1.07e-07	5.57e-06
11754832_a_at	PPP1R12C	-1.55148	1.91e-10	2.13e-08	59625_at	NOL3	0.257436	1.08e-07	5.62e-06
AFFX-DapX-M_at	---	2.68494	1.95e-10	2.17e-08	214648_at	GPX5	0.199839	1.09e-07	5.62e-06
11750379_x_at	TXLNA	-0.640936	1.97e-10	2.18e-08	217297_s_at	MYO9B	1.15743	1.11e-07	5.67e-06
11719339_a_at	SLC23A2	-0.919611	1.97e-10	2.18e-08	210679_x_at		1.21766	1.1e-07	5.67e-06
11763315_a_at	KCNAB2	-0.860273	1.98e-10	2.18e-08	209865_at	SLC35A3	0.372773	1.1e-07	5.67e-06
11716058_a_at	EFTUD2	-0.658711	1.98e-10	2.18e-08	219581_at	TSEN2	0.292186	1.1e-07	5.67e-06
11754158_a_at	CFL1	-0.734126	1.98e-10	2.18e-08	210265_x_at	LOC441628	0.313103	1.11e-07	5.67e-06
11744092_at	ATXN7L3B	-0.635377	1.99e-10	2.18e-08	205811_at	POLG2	0.842795	1.12e-07	5.7e-06
11739601_at	AASS	-0.975778	1.98e-10	2.18e-08	213896_x_at	KIAA0974	0.331816	1.12e-07	5.7e-06
11754457_a_at	GOLGB1	-0.6164	2.01e-10	2.19e-08	220586_at	CHD9	0.212718	1.12e-07	5.7e-06
11754884_s_at	WDFY1	0.911159	2.02e-10	2.2e-08	204791_at	NR2C1	0.959617	1.14e-07	5.76e-06
11744267_at	C11orf2	-0.87111	2.03e-10	2.2e-08	220935_s_at	CDK5RAP2	1.75205	1.15e-07	5.81e-06
11754336_s_at	DOCK1	-1.14202	2.03e-10	2.2e-08	212637_s_at	WWP1	0.373025	1.15e-07	5.81e-06
11751598_a_at	DPP7	-0.693999	2.04e-10	2.2e-08	215286_s_at	PHTF2	0.390545	1.16e-07	5.85e-06
11752760_a_at	TMED7	0.760264	2.06e-10	2.23e-08	214118_x_at	PCM1	0.791909	1.2e-07	5.96e-06
11743073_at	IPO9	-0.651991	2.09e-10	2.26e-08	219001_s_at	WDR32	0.772009	1.19e-07	5.96e-06
11749414_a_at	EIF2B4	-0.528991	2.1e-10	2.26e-08	202970_at	DYRK2	0.570639	1.19e-07	5.96e-06
11755996_s_at	LTF	2.59938	2.11e-10	2.26e-08	220210_at	CHRNA10	0.383316	1.19e-07	5.96e-06
11758020_s_at	EIF5	1.02498	2.13e-10	2.27e-08	209651_at	TGFB1I1	0.645761	1.2e-07	5.96e-06
11743778_a_at	HERC2	-0.926357	2.13e-10	2.27e-08	216259_at	BMPER	0.234405	1.24e-07	6.13e-06
11726997_a_at	FIBP	-0.51091	2.12e-10	2.27e-08	205222_at	EHHADH	0.197753	1.23e-07	6.13e-06
11764091_x_at	YY1	-0.572711	2.15e-10	2.28e-08	215137_at	KIAA0508	1.56645	1.25e-07	6.18e-06
11755261_a_at	MPV17	-0.62985	2.16e-10	2.28e-08	216958_s_at	IVD	0.349729	1.26e-07	6.22e-06
11730108_a_at	ZNF793	-0.665209	2.16e-10	2.28e-08	205969_at	AADAC	0.249723	1.27e-07	6.25e-06
11736805_x_at	ZNF43	-0.816683	2.17e-10	2.29e-08	207499_x_at	SMAP-1	0.450705	1.31e-07	6.4e-06
11719846_a_at	TFPT	-0.804623	2.17e-10	2.29e-08	215969_at	PIGA	0.25609	1.31e-07	6.4e-06
11740354_a_at	EFTUD2	-0.615188	2.18e-10	2.3e-08	211756_at	PTHLH	0.228249	1.31e-07	6.4e-06
11725083_s_at	HDAC6	-0.77243	2.19e-10	2.3e-08	220998_s_at	UNC93B1	0.810602	1.31e-07	6.41e-06
11755502_x_at	TECR	-1.02715	2.2e-10	2.3e-08	213729_at	FNBP3	1.1082	1.32e-07	6.44e-06
11758325_s_at	TOB1	1.08314	2.23e-10	2.33e-08	201724_s_at	GALNT1	1.28093	1.33e-07	6.46e-06
11716138_a_at	TMEM30A	1.36685	2.23e-10	2.33e-08	218082_s_at	UBP1	0.974792	1.33e-07	6.47e-06
11744205_x_at	NPDC1	-0.989759	2.24e-10	2.34e-08	203943_at	KIF3B	1.00453	1.34e-07	6.49e-06
11721250_s_at	LOC150776 /// SMPD4	-0.822081	2.26e-10	2.35e-08	220609_at	LOC202181	0.380202	1.35e-07	6.52e-06
11750043_a_at	MTG1	-0.51755	2.27e-10	2.35e-08	214894_x_at	MACF1	1.22257	1.36e-07	6.54e-06
11733033_a_at	FAM32A	-0.404299	2.33e-10	2.41e-08	208633_s_at	MACF1	1.27114	1.36e-07	6.55e-06
11730293_a_at	SIN3A	-0.657692	2.36e-10	2.44e-08	206957_at	AGXT	0.192213	1.37e-07	6.59e-06
11756962_x_at	HDAC6	-0.93444	2.37e-10	2.44e-08	220480_at	HAND2	0.269	1.38e-07	6.6e-06
11755093_a_at	CLSTN1	-0.653829	2.38e-10	2.44e-08	201098_at	COPB2	1.3441	1.39e-07	6.62e-06
11716554_a_at	HLA-DMA	-0.896951	2.38e-10	2.44e-08	201650_at	KRT19	0.23501	1.39e-07	6.62e-06
11740485_a_at	ABL1	-0.766061	2.44e-10	2.5e-08	207304_at	ZNF45	0.262697	1.39e-07	6.62e-06
11726070_s_at	MAP4K4	-0.967471	2.44e-10	2.5e-08	208123_at	KCNB2	0.214399	1.39e-07	6.62e-06
11747650_a_at	LRRC41	-0.889168	2.47e-10	2.52e-08	220954_s_at	PILRB	0.938088	1.44e-07	6.78e-06
11749285_a_at	IL12RB2	-1.17869	2.5e-10	2.54e-08	214707_x_at	ALMS1	0.996232	1.44e-07	6.78e-06
11751645_x_at	PBXIP1	-0.573213	2.49e-10	2.54e-08	205988_at	CD84	1.23838	1.43e-07	6.78e-06
11717918_a_at	SRRT	-1.09359	2.53e-10	2.56e-08	222357_at	ZBTB20	1.01097	1.44e-07	6.78e-06
11746855_a_at	APOA1BP	-0.649924	2.54e-10	2.56e-08	211617_at	ALDOAP2	0.285379	1.45e-07	6.82e-06
11756226_a_at	GRIPAP1	-1.48876	2.53e-10	2.56e-08	211452_x_at	LRRFIP1	0.903046	1.46e-07	6.86e-06
11736804_at	ZNF43	-0.865809	2.55e-10	2.57e-08	203164_at	SLC33A1	0.863045	1.47e-07	6.89e-06
11721513_a_at	NDEL1	0.623071	2.58e-10	2.58e-08	219628_at	WIG1	0.628245	1.48e-07	6.91e-06
11722561_a_at	CDK4	-0.89443	2.57e-10	2.58e-08	218659_at	ASXL2	1.28383	1.49e-07	6.91e-06
11763719_a_at	RPL18	-0.503908	2.58e-10	2.58e-08	211447_s_at	PDE4A	0.625063	1.48e-07	6.91e-06
11744507_a_at	KLHL3	-0.639845	2.58e-10	2.58e-08	210867_at	CNOT4	0.450973	1.49e-07	6.92e-06
11719403_a_at	RAP2A	0.822417	2.59e-10	2.59e-08	214989_x_at	PLEKHA5	0.777155	1.5e-07	6.93e-06
11736418_a_at	ZNF800	1.12576	2.61e-10	2.6e-08	208246_x_at	TK2	1.11085	1.5e-07	6.93e-06
11721300_a_at	ROMO1	-0.699373	2.61e-10	2.6e-08	221144_at		0.237401	1.51e-07	6.96e-06
11745860_x_at	ATP5SL	-0.848978	2.63e-10	2.61e-08	202104_s_at	SPG7	1.15437	1.54e-07	7.07e-06
11737686_at	C2orf48	-0.38253	2.64e-10	2.61e-08	37547_at	PTHB1	0.208872	1.53e-07	7.07e-06
11750223_a_at	APOA1BP	-0.676634	2.66e-10	2.63e-08	203565_s_at	MNAT1	0.272491	1.57e-07	7.2e-06
11744723_a_at	APH1A	-0.850452	2.7e-10	2.66e-08	213410_at	C10orf137	0.555647	1.58e-07	7.21e-06
11739358_x_at	ERG	-1.06798	2.73e-10	2.68e-08	208238_x_at		0.83704	1.59e-07	7.23e-06
11753812_x_at	HMGN1	-0.68521	2.73e-10	2.68e-08	216187_x_at	KNS2	1.15964	1.59e-07	7.23e-06
11717599_s_at	SLC20A2	-0.680686	2.75e-10	2.7e-08	213850_s_at	SFRS2IP	1.18374	1.59e-07	7.23e-06
11726331_a_at	CEP170	-0.728792	2.76e-10	2.7e-08	212818_s_at	ASB1	0.435065	1.58e-07	7.23e-06
200057_PM_s_at	NONO	-0.30684	2.76e-10	2.7e-08	207240_s_at	LHCGR	0.243649	1.6e-07	7.23e-06
11732442_s_at	BPTF	-0.916548	2.84e-10	2.75e-08	201206_s_at	RRBP1	0.756752	1.61e-07	7.27e-06
11746810_a_at	KCTD3	-0.650537	2.84e-10	2.75e-08	215083_at	PSPC1	1.5571	1.62e-07	7.3e-06
11724769_x_at	FCGR2A	2.34205	2.83e-10	2.75e-08	218269_at	RNASEN	0.707928	1.62e-07	7.32e-06
11748946_s_at	UBTF	-0.7355	2.87e-10	2.78e-08	202616_s_at	MECP2	1.54745	1.63e-07	7.35e-06
11716884_a_at	BANF1	-0.832396	2.88e-10	2.79e-08	213081_at	ZNF297	0.568318	1.64e-07	7.36e-06
11726601_s_at	ZMPSTE24	0.998742	2.95e-10	2.84e-08	205802_at	TRPC1	0.222481	1.64e-07	7.36e-06
11756871_x_at	SNX10	0.904359	2.95e-10	2.84e-08	201985_at	KIAA0196	0.932965	1.66e-07	7.41e-06
11735264_at	CLEC4D	1.59787	2.97e-10	2.85e-08	207719_x_at	KIAA0470	1.50147	1.72e-07	7.67e-06
11754447_a_at	RPS6KA5	-0.77885	2.99e-10	2.86e-08	207331_at	CENPF	0.208938	1.72e-07	7.67e-06
11729895_x_at	CHRAC1	-0.606784	2.98e-10	2.86e-08	220414_at	CALML5	0.272421	1.73e-07	7.69e-06
11721790_s_at	PTPRD	-1.65187	3.04e-10	2.9e-08	212177_at	C6orf111	1.22942	1.73e-07	7.7e-06
11748764_x_at	EEF2	-0.380062	3.03e-10	2.9e-08	204703_at	TTC10	0.979336	1.74e-07	7.72e-06
11728137_at	XK	1.70105	3.05e-10	2.91e-08	213530_at	RAB3GAP1	0.304419	1.75e-07	7.75e-06
11738989_a_at	GANAB	-1.19869	3.09e-10	2.94e-08	208857_s_at	PCMT1	0.852434	1.78e-07	7.82e-06
11744095_a_at	DDX24	-1.14179	3.12e-10	2.95e-08	221899_at	PFAAP5	1.54678	1.77e-07	7.82e-06
11729853_at	PADI4	1.48936	3.14e-10	2.97e-08	206188_at	ZNF623	0.322615	1.8e-07	7.92e-06
11754065_x_at	ORM1	1.82452	3.15e-10	2.97e-08	202395_at	NSF	0.897907	1.81e-07	7.93e-06
11724038_a_at	PTGS2	2.13147	3.15e-10	2.97e-08	212140_at	SCC-112	0.90314	1.85e-07	8.09e-06
11718157_s_at	PTX3	2.08068	3.16e-10	2.97e-08	205069_s_at	ARHGAP26	1.29721	1.86e-07	8.09e-06
11719479_at	ALOX5AP	1.71564	3.19e-10	3e-08	212306_at	CLASP2	0.809198	1.86e-07	8.09e-06
11718867_a_at	FAM192A	-0.45269	3.2e-10	3e-08	216228_s_at	WDHD1	0.280166	1.86e-07	8.09e-06
11739398_a_at	UBE2F	0.891545	3.22e-10	3.01e-08	207397_s_at	HOXD13	0.237066	1.86e-07	8.09e-06
AFFX-r2-Bs-dap-M_at	---	2.69149	3.21e-10	3.01e-08	204155_s_at	KIAA0999	0.921657	1.87e-07	8.1e-06
11734918_s_at	TCEA1	2.14615	3.26e-10	3.04e-08	210373_at	TUSC4	0.411936	1.87e-07	8.1e-06
11716598_a_at	CHMP1A	-0.869887	3.27e-10	3.04e-08	213599_at	OIP5	0.247979	1.89e-07	8.15e-06
11757783_s_at	VCAN	2.92596	3.31e-10	3.07e-08	213953_at	KRT20	0.208729	1.89e-07	8.16e-06
11733879_a_at	HMGXB4	-0.95381	3.32e-10	3.08e-08	219186_at	ZBTB7A	1.2399	1.91e-07	8.21e-06
11763303_at	PS1TP4	-1.06936	3.34e-10	3.09e-08	217434_at	MC2R	0.212877	1.91e-07	8.21e-06
11745859_x_at	ATP5SL	-0.649837	3.35e-10	3.09e-08	218263_s_at	LOC58486	1.3535	1.92e-07	8.25e-06
11748745_a_at	SF1	-1.15184	3.43e-10	3.16e-08	206784_at	AQP8	0.294323	1.93e-07	8.27e-06
11758106_at	NRM	-0.817088	3.47e-10	3.19e-08	203711_s_at	HIBCH	0.227667	1.94e-07	8.31e-06
11741773_x_at	TCEA2	-0.940279	3.5e-10	3.2e-08	220925_at	MAK10	0.620156	1.96e-07	8.35e-06
11749681_a_at	EXOC5	0.853405	3.49e-10	3.2e-08	202584_at	NFX1	0.568663	1.96e-07	8.36e-06
11754477_x_at	GNL1	-0.70636	3.55e-10	3.24e-08	202818_s_at	TCEB3	-1.22124	1.99e-07	8.42e-06
11726230_s_at	AHI1	-1.11657	3.58e-10	3.26e-08	219123_at	ZNF232	0.265549	1.99e-07	8.42e-06
11722698_a_at	STUB1	-0.698256	3.59e-10	3.26e-08	211828_s_at	TNIK	1.41467	1.99e-07	8.43e-06
11727638_a_at	AHI1	-1.10224	3.59e-10	3.26e-08	219848_s_at	ZNF432	0.647141	1.99e-07	8.43e-06
11742080_a_at	SMARCD2	-1.10873	3.62e-10	3.28e-08	217505_at	KLHL23	0.213822	2.02e-07	8.51e-06
11719273_x_at	UBE2D3	0.402765	3.64e-10	3.3e-08	205540_s_at	RRAGB	0.226641	2.05e-07	8.62e-06
11756015_s_at	DHRS4 /// DHRS4L1 /// DHRS4L2	-0.707996	3.66e-10	3.31e-08	212792_at	DPY19L1	0.449316	2.06e-07	8.64e-06
11718304_s_at	MYO18A /// TIAF1	-1.35022	3.7e-10	3.34e-08	217580_x_at	ARL6IP2	-0.652985	2.06e-07	8.65e-06
11717278_s_at	THRAP3	-0.637828	3.75e-10	3.38e-08	203639_s_at	FGFR2	0.267621	2.07e-07	8.66e-06
11762854_a_at	EIF4A1	-1.3459	3.78e-10	3.4e-08	206392_s_at	RARRES1	0.266118	2.08e-07	8.69e-06
11756133_a_at	TMEM138	-0.735883	3.79e-10	3.41e-08	217872_at	FLJ20643	0.975159	2.08e-07	8.7e-06
11731618_a_at	SP3	1.18084	3.86e-10	3.46e-08	207717_s_at	PKP2	0.246379	2.09e-07	8.71e-06
11715999_a_at	CAB39	0.660762	3.86e-10	3.46e-08	218808_at	DALRD3	0.326572	2.1e-07	8.72e-06
11745972_x_at	EIF3B	-0.698393	3.93e-10	3.5e-08	222149_x_at	LOC283768 /// LOC388080 /// LOC390535 /// LOC400304 /// DKFZp434P162	0.814642	2.11e-07	8.75e-06
11756831_a_at	CXXC1	-0.634588	3.93e-10	3.5e-08	209168_at	GPM6B	0.264197	2.12e-07	8.76e-06
11718856_a_at	NUDCD3	-0.729209	3.95e-10	3.52e-08	208085_s_at	ARHGAP6	0.293784	2.12e-07	8.76e-06
11727279_s_at	SLC4A7	-1.21667	4e-10	3.55e-08	218541_s_at	C8orf4	0.18263	2.12e-07	8.76e-06
11745204_a_at	TPD52	-0.454096	4e-10	3.55e-08	212001_at	SFRS14	0.97079	2.15e-07	8.84e-06
11750117_s_at	PHF2	-0.759545	4.07e-10	3.6e-08	212805_at	KIAA0367	0.464837	2.15e-07	8.84e-06
11752412_a_at	PPP2R5D	-0.628257	4.07e-10	3.6e-08	218324_s_at	SPATS2	0.240416	2.15e-07	8.84e-06
11721387_at	LACTB	0.765182	4.08e-10	3.6e-08	215604_x_at	UBE2D2	1.10002	2.19e-07	8.94e-06
11717493_a_at	SSNA1	-0.601964	4.18e-10	3.68e-08	218757_s_at	UPF3B	0.531292	2.18e-07	8.94e-06
11755918_a_at	PTK7	-0.485514	4.26e-10	3.75e-08	219617_at	C2orf34	0.201383	2.2e-07	8.97e-06
11755834_x_at	CAST	0.943776	4.3e-10	3.77e-08	201504_s_at	TSN	-1.24647	2.21e-07	8.99e-06
11715564_s_at	H1FX	-1.12562	4.32e-10	3.79e-08	220877_at		0.245973	2.21e-07	8.99e-06
11730198_s_at	LOC100294376 /// TECR	-0.850101	4.36e-10	3.8e-08	203566_s_at	AGL	0.515208	2.22e-07	9.01e-06
11746110_x_at	LOC100288442 /// LOC339047	-0.905336	4.35e-10	3.8e-08	215482_s_at	EIF2B4	0.535395	2.24e-07	9.05e-06
11749032_x_at	ROD1	0.375308	4.38e-10	3.81e-08	205700_at	HSD17B6	0.21702	2.23e-07	9.05e-06
11743499_a_at	PSMG4	-0.608606	4.39e-10	3.82e-08	208427_s_at	ELAVL2	0.240522	2.24e-07	9.05e-06
11756578_a_at	RHOT1	0.612613	4.42e-10	3.84e-08	203896_s_at	PLCB4	0.280665	2.26e-07	9.12e-06
11735689_a_at	DDX41	-0.787608	4.45e-10	3.85e-08	AFFX-TrpnX-M_at		0.18685	2.27e-07	9.14e-06
11745336_a_at	DMXL1	0.55736	4.51e-10	3.9e-08	216188_at	MYCNOS	0.290823	2.28e-07	9.15e-06
11736925_s_at	UBP1	-0.471489	4.6e-10	3.95e-08	215548_s_at	SCFD1	1.17969	2.28e-07	9.16e-06
11743338_at	MEGF9	0.810439	4.58e-10	3.95e-08	218370_s_at	S100PBPR	1.00605	2.3e-07	9.17e-06
11757489_x_at	RPL22	-0.398642	4.57e-10	3.95e-08	209306_s_at	SWAP70	1.51065	2.31e-07	9.17e-06
11734681_a_at	ATG4B	-1.21464	4.64e-10	3.98e-08	212436_at	TRIM33	1.1626	2.3e-07	9.17e-06
11743258_a_at	LTBP3	-0.691761	4.67e-10	4e-08	202975_s_at	RHOBTB3	0.566966	2.3e-07	9.17e-06
11715566_at	COPZ1	-0.694614	4.68e-10	4.01e-08	206100_at	CPM	0.374371	2.29e-07	9.17e-06
11750741_a_at	TAB2	0.963871	4.75e-10	4.06e-08	33850_at	MAP4	0.274228	2.33e-07	9.25e-06
11758595_at	NBEA	-0.801585	4.79e-10	4.08e-08	201423_s_at	CUL4A	0.937415	2.34e-07	9.29e-06
11715863_x_at	DDAH2	-1.13463	4.85e-10	4.13e-08	203775_at	SLC25A13	1.03215	2.35e-07	9.3e-06
11758545_s_at	RHAG	2.63852	4.86e-10	4.13e-08	214861_at	JMJD2C	0.333868	2.37e-07	9.37e-06
11758317_s_at	DENND3	-0.804658	4.91e-10	4.16e-08	212174_at	AK2	1.41199	2.42e-07	9.46e-06
11715993_s_at	SPG7	-0.624815	4.92e-10	4.17e-08	211105_s_at	NFATC1	1.2256	2.42e-07	9.46e-06
11744270_a_at	SNRPA	-1.19325	4.98e-10	4.2e-08	206580_s_at	EFEMP2	0.450572	2.42e-07	9.46e-06
11721132_at	HCFC1	-0.645927	4.97e-10	4.2e-08	212921_at	SMYD2	0.317132	2.41e-07	9.46e-06
11761825_x_at	CDK13	-1.16852	4.97e-10	4.2e-08	203999_at	SYT1	0.260153	2.41e-07	9.46e-06
11756879_a_at	STARD9	-1.30908	5.04e-10	4.24e-08	218265_at	SECISBP2	0.727272	2.45e-07	9.5e-06
11717403_a_at	SCAMP3	-0.779426	5.11e-10	4.29e-08	203553_s_at	MAP4K5	0.907774	2.44e-07	9.5e-06
11717603_a_at	SECISBP2	-0.703438	5.12e-10	4.3e-08	215397_x_at		0.283437	2.43e-07	9.5e-06
11727221_at	XYLT1	-0.956108	5.22e-10	4.36e-08	217051_s_at	SS18	0.253968	2.44e-07	9.5e-06
11721314_at	ESYT2	-0.519339	5.21e-10	4.36e-08	220817_at	TRPC4	0.209562	2.44e-07	9.5e-06
11742995_at	RAB10	0.749387	5.26e-10	4.39e-08	214078_at	PAK3	0.18917	2.46e-07	9.55e-06
11755018_a_at	PPP1CC	0.62646	5.27e-10	4.39e-08	204387_x_at	MRP63	0.749229	2.47e-07	9.56e-06
11749587_x_at	FCGR2A	2.01439	5.33e-10	4.43e-08	201598_s_at	INPPL1	0.895819	2.5e-07	9.67e-06
11722584_a_at	CAST	1.11144	5.37e-10	4.46e-08	212779_at	KIAA1109	1.18336	2.51e-07	9.7e-06
11722384_s_at	UBTF	-0.81354	5.38e-10	4.46e-08	214560_at	FPRL2	0.315299	2.53e-07	9.73e-06
11758753_a_at	STARD3	-0.790348	5.43e-10	4.49e-08	212621_at	KIAA0286	0.546901	2.53e-07	9.73e-06
11745836_x_at	DYSF	1.10111	5.5e-10	4.54e-08	202515_at	DLG1	0.857962	2.55e-07	9.76e-06
11726281_x_at	BCR	-0.921172	5.59e-10	4.6e-08	210486_at	ANKMY1	0.36421	2.55e-07	9.76e-06
11738125_a_at	SLC25A24	0.573487	5.58e-10	4.6e-08	219851_at	ZNF613	0.224033	2.56e-07	9.8e-06
11755047_a_at	NPLOC4	-0.755983	5.65e-10	4.64e-08	209367_at	STXBP2	0.912569	2.58e-07	9.83e-06
11728584_s_at	ZMAT1	-1.07037	5.67e-10	4.65e-08	221531_at	WDR61	0.390897	2.58e-07	9.83e-06
11719927_a_at	PSMD13	-0.602754	5.72e-10	4.67e-08	202606_s_at	TLK1	0.986001	2.6e-07	9.84e-06
11729448_a_at	TINF2	-0.782919	5.73e-10	4.67e-08	205684_s_at	C9orf55	0.874262	2.59e-07	9.84e-06
11745857_a_at	SGSM3	-0.464971	5.73e-10	4.67e-08	202435_s_at	CYP1B1	0.575331	2.59e-07	9.84e-06
11745563_s_at	DNAJC4	-0.681367	5.72e-10	4.67e-08	203970_s_at	PEX3	0.312643	2.59e-07	9.84e-06
11727516_at	RAVER2	-0.778887	5.8e-10	4.72e-08	220336_s_at	GP6	0.561388	2.61e-07	9.85e-06
11721767_s_at	ATAD3A /// ATAD3B /// LOC732419	-0.87397	5.84e-10	4.72e-08	217869_at	HSD17B12	1.53209	2.62e-07	9.89e-06
11747240_x_at	DPH1 /// OVCA2	-0.409094	5.83e-10	4.72e-08	205434_s_at	AAK1	0.964081	2.63e-07	9.92e-06
11738481_x_at	FCAR	1.34377	5.82e-10	4.72e-08	204036_at	EDG2	0.225872	2.64e-07	9.92e-06
11716242_a_at	PES1	-1.08239	5.9e-10	4.77e-08	211186_s_at	AAK1	0.286542	2.64e-07	9.93e-06
11749061_x_at	STOM	1.2834	5.91e-10	4.77e-08	222186_at	ZA20D3	1.65406	2.68e-07	9.99e-06
11726386_at	PDZD8	1.13162	5.91e-10	4.77e-08	209356_x_at	EFEMP2	0.53734	2.68e-07	9.99e-06
11723109_a_at	GPBP1	1.19272	5.98e-10	4.81e-08	206546_at	SYCP2	0.828787	2.68e-07	9.99e-06
11726629_x_at	CDK11A /// CDK11B	-0.532	6e-10	4.82e-08	215351_at	RTCD1	0.484665	2.68e-07	9.99e-06
11761506_at	ME3	-0.524043	6.03e-10	4.83e-08	213267_at	KIAA1117	0.261869	2.68e-07	9.99e-06
11730007_a_at	RETN	1.95447	6.06e-10	4.85e-08	214100_x_at	WBSCR20C	0.772603	2.71e-07	1e-05
11739455_a_at	SGMS1	0.784703	6.06e-10	4.85e-08	220155_s_at	BRD9	0.847958	2.7e-07	1e-05
11763171_at	FOSL2	-1.77042	6.14e-10	4.9e-08	215318_at	CG012	0.549487	2.69e-07	1e-05
11755409_a_at	EP400	-0.876418	6.16e-10	4.91e-08	215659_at	GSDML	0.358488	2.72e-07	1.01e-05
11724568_a_at	USP48	-0.50558	6.22e-10	4.95e-08	211897_s_at	CRHR1	0.244792	2.74e-07	1.01e-05
11756397_x_at	PTOV1	-0.99411	6.25e-10	4.96e-08	221833_at	SIAH1	1.22551	2.77e-07	1.02e-05
11753712_x_at	HBB	2.06746	6.31e-10	5e-08	212040_at	TGOLN2	1.05376	2.77e-07	1.02e-05
11730288_at	ARHGAP5	-0.790125	6.34e-10	5.02e-08	208772_at	ANKHD1 /// MASK-BP3	0.99925	2.76e-07	1.02e-05
11717628_a_at	BIRC2	1.22739	6.37e-10	5.04e-08	222190_s_at	FLJ13868	0.435371	2.76e-07	1.02e-05
11739357_a_at	ERG	-1.2822	6.41e-10	5.05e-08	213922_at	TTBK2	0.322597	2.79e-07	1.02e-05
11729431_a_at	KIAA1274	-0.977834	6.41e-10	5.05e-08	203446_s_at	OCRL	0.29199	2.79e-07	1.02e-05
11743178_at	RSF1	-0.611601	6.45e-10	5.07e-08	218899_s_at	BAALC	0.223949	2.8e-07	1.02e-05
11730830_x_at	AMPD2	-0.474337	6.52e-10	5.12e-08	222018_at	NACA /// NACAP1	1.42373	2.83e-07	1.03e-05
11751845_x_at	SERPING1	-1.31663	6.55e-10	5.13e-08	212802_s_at	GAPVD1	1.4507	2.82e-07	1.03e-05
11759098_at	C14orf21	-0.488256	6.59e-10	5.16e-08	64474_g_at	DGCR8	0.58864	2.85e-07	1.04e-05
11756592_a_at	CCDC115	-0.535877	6.71e-10	5.24e-08	215542_at		0.239016	2.87e-07	1.04e-05
11754357_a_at	FLNB	-0.819452	6.75e-10	5.26e-08	216379_x_at	CD24	2.17809	2.93e-07	1.06e-05
11759195_a_at	MDN1	-0.578461	6.76e-10	5.27e-08	206060_s_at	PTPN22	1.5472	2.95e-07	1.07e-05
11751880_x_at	PIK3C2B	-0.988401	6.79e-10	5.28e-08	207429_at	SLC22A2	0.223891	2.97e-07	1.07e-05
11749281_a_at	ANKLE2	-0.688506	6.84e-10	5.29e-08	212521_s_at	PDE8A	1.03121	3.01e-07	1.08e-05
11726634_a_at	MYST3	-0.700138	6.84e-10	5.29e-08	214594_x_at	ATP8B1	1.19832	3.02e-07	1.08e-05
11746344_x_at	RANBP3	-0.390657	6.83e-10	5.29e-08	202066_at	PPFIA1	1.34547	2.99e-07	1.08e-05
11716786_s_at	TRAK2	0.774054	6.86e-10	5.3e-08	202660_at	ITPR2	0.662912	2.98e-07	1.08e-05
11719560_at	SOX4	-0.800052	6.88e-10	5.31e-08	212210_at	DKFZP586J0619	0.316351	3.02e-07	1.08e-05
11736207_a_at	PLXNC1	1.6003	6.97e-10	5.37e-08	208611_s_at	SPTAN1	1.109	3.08e-07	1.1e-05
11726248_x_at	PARP1	-0.607615	7.04e-10	5.41e-08	221981_s_at	WDR59	0.364528	3.11e-07	1.11e-05
11715733_a_at	NIPSNAP1	-0.738901	7.11e-10	5.44e-08	218502_s_at	TRPS1	0.342962	3.13e-07	1.12e-05
11719504_a_at	DHX36	-0.706027	7.09e-10	5.44e-08	217986_s_at	BAZ1A	1.63947	3.16e-07	1.13e-05
11725385_at	UGCG	1.66557	7.1e-10	5.44e-08	220576_at	PGAP1	1.10004	3.22e-07	1.14e-05
11739066_s_at	MAZ	-1.12215	7.17e-10	5.47e-08	207107_at	RPE65	0.169774	3.25e-07	1.15e-05
11747459_a_at	GMPPA	-0.63099	7.17e-10	5.47e-08	205003_at	DOCK4	2.17087	3.27e-07	1.16e-05
11744531_x_at	EIF5B	-0.796178	7.22e-10	5.5e-08	206182_at	ZNF134	-0.859754	3.29e-07	1.16e-05
200000_PM_s_at	PRPF8	-0.698779	7.23e-10	5.5e-08	218090_s_at	BRWD2	0.76284	3.28e-07	1.16e-05
11746818_s_at	PGK1	0.460743	7.24e-10	5.5e-08	202703_at	DUSP11	-1.06103	3.28e-07	1.16e-05
11732580_a_at	ME3	-0.991296	7.26e-10	5.51e-08	213018_at	GATAD1	0.547974	3.29e-07	1.16e-05
11736015_a_at	BAT1	-0.889448	7.3e-10	5.52e-08	215575_at	PDE4DIP	0.194076	3.26e-07	1.16e-05
11733651_x_at	LOC375190	-0.762278	7.3e-10	5.52e-08	208806_at	CHD3	1.1146	3.36e-07	1.17e-05
11718400_a_at	PNP	0.855056	7.32e-10	5.53e-08	202513_s_at	PPP2R5D	0.671982	3.36e-07	1.17e-05
11721495_a_at	WDR33	-0.570361	7.36e-10	5.55e-08	201975_at	RSN	1.00755	3.33e-07	1.17e-05
11744368_x_at	ZMYND11	0.582706	7.42e-10	5.58e-08	217985_s_at	BAZ1A	1.25431	3.38e-07	1.17e-05
11727035_at	USP11	-0.826122	7.44e-10	5.59e-08	201735_s_at	CLCN3	0.559944	3.37e-07	1.17e-05
11752877_x_at	TUBB	-0.847442	7.46e-10	5.6e-08	220952_s_at	PLEKHA5	0.273794	3.34e-07	1.17e-05
11724048_a_at	COG6	0.722617	7.62e-10	5.71e-08	216459_x_at		0.336031	3.32e-07	1.17e-05
11715348_x_at	HBB	1.84587	7.63e-10	5.71e-08	207286_at	CEP4	0.268918	3.34e-07	1.17e-05
11756295_x_at	ARFIP2	-0.747445	7.69e-10	5.75e-08	220905_at		0.958773	3.45e-07	1.18e-05
11720074_x_at	EIF3B	-0.718455	7.7e-10	5.75e-08	201439_at	GBF1	0.831104	3.41e-07	1.18e-05
11719258_at	TICAM1	0.713729	7.74e-10	5.77e-08	216206_x_at	MAP2K7	0.826815	3.45e-07	1.18e-05
11718190_s_at	C14orf159	-0.643547	7.77e-10	5.78e-08	202530_at	MAPK14	1.6988	3.43e-07	1.18e-05
11756949_a_at	PPP2R1A	-0.879154	7.78e-10	5.78e-08	203132_at	RB1	0.785793	3.45e-07	1.18e-05
11747710_a_at	SMARCD2	-0.878599	7.89e-10	5.85e-08	211285_s_at	UBE3A	1.20589	3.45e-07	1.18e-05
11742771_a_at	KIAA0100	-0.721479	7.92e-10	5.86e-08	213696_s_at	MED8	-0.732819	3.41e-07	1.18e-05
11744394_x_at	EGFL7	-0.940039	8e-10	5.91e-08	218053_at	FNBP3	1.20063	3.41e-07	1.18e-05
11744201_x_at	SNRNP200	-0.470793	8.07e-10	5.96e-08	203493_s_at	PIG8	0.689239	3.45e-07	1.18e-05
11755188_s_at	BRD9	-0.465565	8.18e-10	6.03e-08	206548_at	FLJ23556	1.25347	3.45e-07	1.18e-05
11721664_a_at	TP53I13	-0.771993	8.2e-10	6.04e-08	220575_at	FLJ11800	0.370665	3.45e-07	1.18e-05
11715719_x_at	CDC37	-0.586608	8.28e-10	6.08e-08	203791_at	DMXL1	0.3868	3.46e-07	1.18e-05
11717080_x_at	VPS52	-0.744676	8.29e-10	6.08e-08	213068_at	DPT	0.21219	3.45e-07	1.18e-05
11734077_a_at	TNRC6C	-0.718507	8.3e-10	6.08e-08	208866_at	CSNK1A1	1.20743	3.52e-07	1.2e-05
11715803_a_at	ANXA6	-1.04879	8.37e-10	6.11e-08	218179_s_at	FLJ12716	0.47696	3.54e-07	1.2e-05
11738394_a_at	RAD54L2	-0.640118	8.37e-10	6.11e-08	207855_s_at	CLCC1	0.190149	3.52e-07	1.2e-05
11726636_s_at	MYST3	-0.86131	8.4e-10	6.12e-08	201661_s_at	ACSL3	1.32902	3.59e-07	1.21e-05
11753415_x_at	ARL6IP4	-0.518327	8.43e-10	6.14e-08	201662_s_at	ACSL3	1.37177	3.56e-07	1.21e-05
11756693_a_at	MAGED1	-0.870591	8.47e-10	6.16e-08	216783_at	LOC283677	1.02536	3.6e-07	1.21e-05
11724580_a_at	ZNF827	-0.874883	8.51e-10	6.18e-08	202738_s_at	PHKB	0.760024	3.61e-07	1.21e-05
11726902_a_at	PRDM15	-0.578412	8.57e-10	6.22e-08	204733_at	KLK6	0.22451	3.57e-07	1.21e-05
11756929_a_at	CXXC1	-1.06661	8.73e-10	6.31e-08	203705_s_at	FZD7	0.259756	3.57e-07	1.21e-05
11717892_a_at	PTP4A1	1.19519	8.73e-10	6.31e-08	204976_s_at	AMMECR1	0.691113	3.64e-07	1.22e-05
11724436_a_at	GABPB1	-0.742042	8.81e-10	6.36e-08	220700_at	WDR37	0.285615	3.63e-07	1.22e-05
11750382_a_at	ACIN1	-0.677507	8.9e-10	6.42e-08	202174_s_at	PCM1	1.56926	3.69e-07	1.23e-05
11718264_a_at	ACACA	-0.579216	8.96e-10	6.43e-08	207798_s_at	ATXN2L	1.2229	3.68e-07	1.23e-05
11722810_s_at	SP1	-0.867522	8.97e-10	6.43e-08	219975_x_at	THEDC1	0.295462	3.67e-07	1.23e-05
11733512_s_at	MTMR1	-0.507519	8.93e-10	6.43e-08	212193_s_at	LARP1	1.45888	3.73e-07	1.24e-05
11720156_a_at	ACAD10	-0.518848	8.95e-10	6.43e-08	218428_s_at	REV1L	1.0359	3.72e-07	1.24e-05
11755001_a_at	ARHGAP32	-0.71739	9.14e-10	6.53e-08	222127_s_at	SEC3L1	1.51617	3.74e-07	1.24e-05
11724213_at	LMAN1	1.51162	9.13e-10	6.53e-08	202568_s_at	MARK3	0.891176	3.76e-07	1.25e-05
AFFX-r2-Bs-dap-3_at	---	2.11437	9.17e-10	6.54e-08	204370_at	HEAB	-1.02709	3.82e-07	1.26e-05
11748421_a_at	TMEM18	-0.616999	9.29e-10	6.6e-08	215718_s_at	PHF3	0.740909	3.8e-07	1.26e-05
11743485_s_at	NAA25	-0.720926	9.3e-10	6.6e-08	220228_at	AP4E1	0.201954	3.8e-07	1.26e-05
11753531_s_at	ZNF428	-1.08463	9.3e-10	6.6e-08	211974_x_at	RBPSUH	1.30525	3.87e-07	1.28e-05
11722993_x_at	PLIN3	-0.587065	9.28e-10	6.6e-08	211342_x_at	MED12	1.08533	3.9e-07	1.28e-05
11722269_a_at	SASH3	-1.21882	9.34e-10	6.62e-08	222249_at		0.260664	3.87e-07	1.28e-05
11751694_a_at	ATF1	0.96882	9.5e-10	6.72e-08	218909_at	RPS6KC1	0.496283	4e-07	1.32e-05
11730612_a_at	MBOAT7	-0.919787	9.55e-10	6.74e-08	213016_at	BBX	0.851495	4.06e-07	1.33e-05
11727120_a_at	MYCBP2	-0.567586	9.6e-10	6.77e-08	209176_at	SEC23IP	0.242351	4.05e-07	1.33e-05
11716924_s_at	PURB	-0.679591	9.63e-10	6.78e-08	210558_at	AKR1C4	0.23571	4.07e-07	1.33e-05
11716254_s_at	RBM9	-0.789192	9.64e-10	6.78e-08	206615_s_at	ADAM22	0.192426	4.05e-07	1.33e-05
11717390_a_at	LSM2	-0.622733	9.7e-10	6.82e-08	222287_at	TRDN	0.177736	4.11e-07	1.34e-05
11760911_s_at	NSUN5P1 /// NSUN5P2 /// TRIM73	-1.0498	9.76e-10	6.85e-08	218306_s_at	HERC1	0.98994	4.17e-07	1.36e-05
11740038_s_at	ANKRD36 /// ANKRD36B /// LOC400986	-0.707343	9.79e-10	6.86e-08	215063_x_at	LRRC40	0.640347	4.26e-07	1.39e-05
11740528_a_at	AFF3	-1.12214	9.93e-10	6.95e-08	220796_x_at	SLC35E1	1.15102	4.28e-07	1.39e-05
11752588_s_at	ABCE1	1.10246	9.97e-10	6.96e-08	213837_at	L3MBTL	0.227554	4.29e-07	1.39e-05
11719559_at	SOX4	-0.630193	1.03e-09	7.16e-08	204353_s_at	POT1	0.364125	4.32e-07	1.4e-05
11724216_a_at	GPATCH2	-1.03498	1.05e-09	7.29e-08	211351_at	C6orf54	0.179604	4.32e-07	1.4e-05
11716509_a_at	AKR1A1	-0.519504	1.06e-09	7.35e-08	206825_at	OXTR	0.281602	4.35e-07	1.41e-05
11716228_x_at	MPDU1	-0.892126	1.07e-09	7.41e-08	203409_at	DDB2 /// LHX3	0.876649	4.4e-07	1.42e-05
11751988_a_at	NFE2L1	-0.507764	1.07e-09	7.41e-08	209678_s_at	PRKCI	1.18709	4.39e-07	1.42e-05
11721912_at	MDM4	-1.28788	1.07e-09	7.43e-08	202039_at	TIAF1 /// MYO18A	1.07509	4.45e-07	1.43e-05
11739091_a_at	LUC7L3	-0.652825	1.08e-09	7.44e-08	39705_at	SIN3B	0.615713	4.49e-07	1.43e-05
11723556_x_at	DCAF16	-1.06305	1.08e-09	7.49e-08	202050_s_at	ZNF262	0.550638	4.47e-07	1.43e-05
11728511_a_at	FKTN	-0.705179	1.09e-09	7.51e-08	36545_s_at	SFI1	0.751411	4.46e-07	1.43e-05
11760900_x_at	UBXN1	-0.785148	1.1e-09	7.55e-08	208832_at	ATXN10	0.320331	4.44e-07	1.43e-05
11720935_a_at	SNRPB	-0.632748	1.1e-09	7.6e-08	211713_x_at	KIAA0101	0.476484	4.45e-07	1.43e-05
11758207_s_at	PKN2	-0.905574	1.11e-09	7.63e-08	218814_s_at	C1orf75	0.198075	4.48e-07	1.43e-05
11760894_s_at	SFRS5	1.35637	1.13e-09	7.77e-08	213609_s_at	SEZ6L	0.234618	4.44e-07	1.43e-05
11759223_a_at	EDF1	-0.639656	1.14e-09	7.81e-08	53076_at	B4GALT7	0.365353	4.54e-07	1.45e-05
11752689_a_at	OS9	-0.591525	1.14e-09	7.81e-08	220450_at		0.234923	4.57e-07	1.45e-05
11716494_a_at	MAP4	-0.794699	1.16e-09	7.91e-08	213739_at		0.336297	4.58e-07	1.45e-05
11725937_a_at	LGALS3	2.26507	1.17e-09	7.95e-08	215006_at	EZH2	1.13556	4.64e-07	1.47e-05
11738988_a_at	GANAB	-1.42222	1.17e-09	7.95e-08	206011_at	CASP1	1.42248	4.66e-07	1.47e-05
11763584_at	MAP2K5	-0.668375	1.17e-09	7.95e-08	216766_at	PRKCE	1.24659	4.63e-07	1.47e-05
11756716_a_at	FBXL15	-0.63041	1.18e-09	8e-08	215212_at		1.52405	4.67e-07	1.47e-05
11720498_at	CDC42EP3	1.1988	1.18e-09	8.01e-08	216124_at	CAPZA1	0.237411	4.69e-07	1.48e-05
11730448_a_at	DHRS12	-0.450343	1.18e-09	8.01e-08	210491_at		0.21167	4.69e-07	1.48e-05
11725666_at	HS2ST1	0.657939	1.18e-09	8.01e-08	206551_x_at	KLHL24	1.09338	4.74e-07	1.49e-05
11717697_at	ARIH1	-0.584266	1.19e-09	8.03e-08	213460_x_at	WBSCR20C	0.71428	4.77e-07	1.5e-05
11724771_x_at	FCGR2A	1.62906	1.2e-09	8.08e-08	206429_at	F2RL1	-2.0319	4.85e-07	1.51e-05
11745858_a_at	ATP5SL	-0.559357	1.2e-09	8.08e-08	222133_s_at	PHF20L1	1.45339	4.81e-07	1.51e-05
11758411_s_at	CD99L2	-0.760803	1.21e-09	8.09e-08	205782_at	FGF7	0.254177	4.84e-07	1.51e-05
11722410_at	GALNT7	-0.656212	1.21e-09	8.09e-08	MC_Y13090_s_at	NA	0.23127	4.83e-07	1.51e-05
11749062_a_at	ERG	-0.818946	1.2e-09	8.09e-08	214722_at	NOTCH2NL	1.29665	4.87e-07	1.52e-05
11719887_a_at	GIGYF2	-0.500776	1.21e-09	8.13e-08	203900_at	KIAA0467	0.320137	4.87e-07	1.52e-05
11748295_a_at	EIF3G	-0.478852	1.22e-09	8.17e-08	204720_s_at	DNAJC6	0.26127	4.86e-07	1.52e-05
11742744_a_at	STX10	-0.605805	1.24e-09	8.25e-08	200747_s_at	NUMA1	1.15021	4.94e-07	1.53e-05
11754654_a_at	KCTD2	-0.596684	1.23e-09	8.25e-08	202379_s_at	NKTR	1.72772	5e-07	1.54e-05
11753414_a_at	DMAP1	-0.60757	1.25e-09	8.35e-08	209912_s_at	KIAA0415	1.07444	5e-07	1.54e-05
11720306_at	SERP1	0.528522	1.26e-09	8.35e-08	212163_at	KIDINS220	1.23035	5.01e-07	1.54e-05
11716757_a_at	DHX30	-0.914207	1.26e-09	8.36e-08	214739_at	LRCH3	0.504548	4.97e-07	1.54e-05
11754978_a_at	BMP1	-0.57438	1.27e-09	8.41e-08	220842_at	AHI1	0.25239	5.01e-07	1.54e-05
11754267_x_at	HBA1 /// HBA2	4.36917	1.27e-09	8.44e-08	214884_at	MCF2	0.181458	4.98e-07	1.54e-05
11738538_x_at	STMN1	-1.00634	1.28e-09	8.48e-08	218781_at	SMC6L1	0.763977	5.06e-07	1.55e-05
11730225_a_at	POLDIP2	-0.68835	1.28e-09	8.48e-08	215922_at	REPS1	0.196313	5.09e-07	1.56e-05
11733735_x_at	AAMP	-0.471602	1.3e-09	8.57e-08	207365_x_at	USP34	1.21837	5.14e-07	1.58e-05
11741490_a_at	LRRFIP1	-0.871152	1.3e-09	8.57e-08	211374_x_at		0.42675	5.21e-07	1.6e-05
11760202_at	IGFBP7	-0.957832	1.3e-09	8.57e-08	207477_at		0.186123	5.22e-07	1.6e-05
11748011_a_at	TMEM9	-0.419161	1.31e-09	8.64e-08	213309_at	PLCL2	1.23375	5.27e-07	1.61e-05
11750434_x_at	KIAA0146	-0.824327	1.31e-09	8.64e-08	204407_at	TTF2	0.230904	5.27e-07	1.61e-05
11740845_x_at	ZNF662	-0.483475	1.32e-09	8.67e-08	217788_s_at	GALNT2	0.733636	5.3e-07	1.62e-05
11718975_at	ARPP19	-0.487741	1.32e-09	8.68e-08	HC-AB006533_at	NA	0.232716	5.33e-07	1.62e-05
11727838_a_at	MSTO1 /// MSTO2P	-0.534312	1.33e-09	8.72e-08	214982_at	ASCC3L1	0.680259	5.39e-07	1.63e-05
11720180_at	DDX28	-0.696388	1.34e-09	8.76e-08	215268_at	KIAA0754	0.609336	5.4e-07	1.63e-05
11758744_at	FARSB	-0.573141	1.34e-09	8.76e-08	210007_s_at	GPD2	0.29449	5.38e-07	1.63e-05
11760899_a_at	UBXN1	-1.22577	1.36e-09	8.86e-08	214912_at		0.231947	5.39e-07	1.63e-05
11715498_a_at	OXA1L	-0.512167	1.37e-09	8.88e-08	217392_at	CAPZA1	0.208846	5.36e-07	1.63e-05
11745765_x_at	TCF4	-1.15201	1.38e-09	8.97e-08	217734_s_at	WDR6	1.13337	5.43e-07	1.64e-05
11715848_a_at	ATP5G2	-0.37491	1.38e-09	8.97e-08	220202_s_at	MNAB	0.861838	5.48e-07	1.65e-05
11755533_a_at	GPR125	-0.834087	1.39e-09	9e-08	200688_at	SF3B3	0.246283	5.66e-07	1.7e-05
11754466_a_at	SH3BP4	-1.11785	1.4e-09	9.05e-08	203229_s_at	CLK2	0.885301	5.75e-07	1.71e-05
11722178_at	DR1	0.704529	1.41e-09	9.09e-08	210184_at	ITGAX	1.12814	5.76e-07	1.71e-05
11715612_s_at	TMX2	-0.51195	1.41e-09	9.09e-08	201643_x_at	JMJD1B	0.980191	5.72e-07	1.71e-05
11744694_a_at	BIRC2	0.728994	1.42e-09	9.13e-08	215978_x_at	LOC152719	1.14349	5.76e-07	1.71e-05
11739363_a_at	FKRP	-0.803811	1.43e-09	9.21e-08	202916_s_at	FAM20B	0.411157	5.69e-07	1.71e-05
11746746_a_at	AKAP9	-0.709621	1.45e-09	9.33e-08	203062_s_at	MDC1	0.733187	5.71e-07	1.71e-05
11756582_a_at	TRNAU1AP	-0.530313	1.47e-09	9.42e-08	216704_at	TBCA	0.265018	5.69e-07	1.71e-05
11751096_a_at	SNX10	0.756489	1.47e-09	9.42e-08	207468_s_at	SFRP5	0.261128	5.71e-07	1.71e-05
11754262_s_at	CHD9	-0.798545	1.48e-09	9.49e-08	207135_at	HTR2A	0.304579	5.72e-07	1.71e-05
11750977_a_at	SCMH1	-0.460695	1.48e-09	9.5e-08	219516_at	TRPV4	0.205129	5.73e-07	1.71e-05
11745724_at	MALAT1	-1.12651	1.49e-09	9.51e-08	211153_s_at	TNFSF11	0.17813	5.68e-07	1.71e-05
11741494_a_at	BTBD1	0.318889	1.49e-09	9.51e-08	212252_at	CAMKK2	1.31132	5.81e-07	1.72e-05
11716834_a_at	BAT2	-0.8238	1.49e-09	9.52e-08	204256_at	ELOVL6	0.228773	5.84e-07	1.72e-05
11725101_at	ESF1	-0.933432	1.51e-09	9.57e-08	222227_at	ZNF236	0.22077	5.8e-07	1.72e-05
11743723_a_at	GALC	1.12598	1.5e-09	9.57e-08	AFFX-At-PRKase_at	NA	0.155243	5.81e-07	1.72e-05
11742822_a_at	DNPEP	-0.727166	1.51e-09	9.58e-08	220168_at	CASC1	0.210988	5.86e-07	1.73e-05
11715642_s_at	TTC3	-0.543314	1.53e-09	9.72e-08	210377_at	ACSM3	0.459522	5.92e-07	1.74e-05
11719236_a_at	INTS1	-0.796404	1.54e-09	9.76e-08	221843_s_at	KIAA1609	0.487539	5.93e-07	1.74e-05
11763339_a_at	SIVA1	-0.742658	1.55e-09	9.77e-08	213245_at	ADCY1	0.238078	5.9e-07	1.74e-05
11717413_a_at	WIPI1	1.22531	1.54e-09	9.77e-08	204492_at	ARHGAP11A	0.256803	5.96e-07	1.75e-05
11729894_at	CHRAC1	-0.845992	1.56e-09	9.87e-08	218017_s_at	TMEM76	1.23209	6e-07	1.76e-05
11744191_x_at	SPNS3	-1.27506	1.57e-09	9.87e-08	205876_at	LIFR	0.213988	6.03e-07	1.76e-05
11751324_x_at	HARS	-0.612374	1.57e-09	9.88e-08	203736_s_at	PPFIBP1	0.149811	5.99e-07	1.76e-05
11717079_a_at	VPS52	-0.736638	1.62e-09	1.02e-07	212733_at	KIAA0226	1.04339	6.18e-07	1.8e-05
11724768_s_at	FCGR2A /// FCGR2C	2.33678	1.63e-09	1.03e-07	217776_at	RDH11	0.826973	6.16e-07	1.8e-05
11717700_at	DCAF8	-0.538894	1.66e-09	1.04e-07	202733_at	P4HA2	0.282857	6.21e-07	1.81e-05
11755270_a_at	GANAB	-1.38615	1.67e-09	1.04e-07	203494_s_at	PIG8	1.28609	6.29e-07	1.83e-05
11752351_a_at	PPP1R15B	0.555831	1.65e-09	1.04e-07	216147_at	Septin 11	0.283712	6.31e-07	1.83e-05
11729932_a_at	ZNF135	-0.533165	1.66e-09	1.04e-07	210162_s_at	NFATC1	0.812142	6.36e-07	1.84e-05
11756964_x_at	DPH1 /// OVCA2	-0.563042	1.69e-09	1.05e-07	217446_x_at		0.70912	6.33e-07	1.84e-05
11723319_a_at	KIAA1467	-0.537758	1.68e-09	1.05e-07	HC-AB011100_at	NA	1.64199	6.46e-07	1.85e-05
11718099_a_at	IFT20	-0.40906	1.68e-09	1.05e-07	221257_x_at	FBXO38	1.29919	6.44e-07	1.85e-05
11756766_x_at	CD74	-0.864629	1.68e-09	1.05e-07	205223_at	DEPDC5	0.382319	6.38e-07	1.85e-05
11749025_a_at	PPP1R12C	-0.813169	1.68e-09	1.05e-07	215956_at	RAB5A	0.658363	6.44e-07	1.85e-05
11717536_x_at	C19orf6	-0.953987	1.71e-09	1.06e-07	203095_at	MTIF2	0.682502	6.48e-07	1.85e-05
11746263_a_at	FECH	1.15389	1.73e-09	1.06e-07	49452_at	ACACB	0.509558	6.42e-07	1.85e-05
11754211_a_at	PPIG	-0.507896	1.7e-09	1.06e-07	208025_s_at	HMGA2	0.285043	6.47e-07	1.85e-05
11747292_x_at	HMGN1	-0.527324	1.71e-09	1.06e-07	203946_s_at	ARG2	0.295947	6.51e-07	1.85e-05
11718166_a_at	RBL2	1.02227	1.71e-09	1.06e-07	209519_at	NCBP1	0.214616	6.43e-07	1.85e-05
11753224_a_at	TSEN34	-0.51033	1.73e-09	1.07e-07	213469_at	PGAP1	0.221444	6.44e-07	1.85e-05
11760461_at	SGOL1	-0.369427	1.74e-09	1.07e-07	37020_at	CRP	0.164654	6.5e-07	1.85e-05
11717897_a_at	PTP4A1	1.41137	1.77e-09	1.08e-07	221127_s_at	RIG	0.192304	6.45e-07	1.85e-05
11733883_at	TTF1	-0.702609	1.77e-09	1.09e-07	220432_s_at	CYP39A1	0.235121	6.45e-07	1.85e-05
11716450_s_at	RFTN1	-0.522335	1.79e-09	1.09e-07	202934_at	HK2	2.07261	6.59e-07	1.87e-05
11733976_at	HAUS5	-0.654114	1.79e-09	1.1e-07	222114_x_at	WDR55	0.41815	6.56e-07	1.87e-05
11723936_a_at	SNX1	-0.765247	1.81e-09	1.11e-07	221976_s_at	HDGFRP3	0.284715	6.6e-07	1.87e-05
11734048_a_at	PIH1D1	-0.445328	1.82e-09	1.11e-07	212753_at	PCGF3	1.55724	6.61e-07	1.88e-05
11745744_a_at	AMPD2	-0.650647	1.83e-09	1.12e-07	220939_s_at	DPP8	0.991987	6.65e-07	1.88e-05
11717170_x_at	TRPC4AP	-0.64631	1.85e-09	1.13e-07	216745_x_at	LRCH1	0.525342	6.66e-07	1.89e-05
11717751_a_at	HUWE1	-0.47238	1.86e-09	1.13e-07	207115_x_at	MBTD1	0.476107	6.7e-07	1.89e-05
11719223_a_at	DYSF	0.523971	1.86e-09	1.13e-07	219120_at	FLJ21945	0.26635	6.79e-07	1.91e-05
11732125_s_at	COPA	-0.773977	1.91e-09	1.16e-07	204388_s_at	MAOA	0.188981	6.77e-07	1.91e-05
11753836_x_at	BANF1	-0.761278	1.92e-09	1.16e-07	52169_at	LYK5	0.808181	6.84e-07	1.93e-05
11716421_at	SPTBN1	-1.41847	1.91e-09	1.16e-07	213030_s_at	PLXNA2	0.70257	6.86e-07	1.93e-05
11723555_at	DCAF16	-0.997214	1.93e-09	1.16e-07	217842_at	LUC7L2	0.606193	6.93e-07	1.95e-05
11750093_a_at	PRICKLE4 /// TOMM6	-0.644494	1.92e-09	1.16e-07	219435_at	FLJ22170	0.636911	6.95e-07	1.95e-05
11763495_s_at	BZRAP1	-1.23574	1.94e-09	1.17e-07	222173_s_at	TBC1D2	0.847164	7.02e-07	1.96e-05
11745996_x_at	APH1A	-0.496208	1.95e-09	1.17e-07	216610_at	SLC6A2	0.215595	7.01e-07	1.96e-05
11758424_s_at	UNC119B	-0.626093	1.96e-09	1.18e-07	213387_at	KIAA1240	1.27841	7.04e-07	1.97e-05
11751549_a_at	CD46	1.5298	1.98e-09	1.18e-07	211401_s_at	FGFR2	0.19339	7.08e-07	1.97e-05
11718037_x_at	MDK	-0.951597	1.96e-09	1.18e-07	206355_at	GNAL	0.229788	7.14e-07	1.99e-05
11727381_a_at	FYTTD1	1.4362	1.96e-09	1.18e-07	207614_s_at	CUL1	1.2507	7.18e-07	2e-05
AFFX-r2-Bs-dap-5_at	---	2.49447	1.97e-09	1.18e-07	206316_s_at	KNTC1	0.571716	7.17e-07	2e-05
11758734_x_at	EIF5A	-0.734354	1.97e-09	1.18e-07	209205_s_at	LMO4	0.824034	7.32e-07	2.03e-05
11748976_a_at	STRADA	-0.62709	1.96e-09	1.18e-07	216218_s_at	PLCL2	1.20633	7.33e-07	2.03e-05
11756485_a_at	TXLNA	-0.786196	1.99e-09	1.19e-07	212353_at	SULF1	0.23735	7.37e-07	2.04e-05
11745067_a_at	ODF2	-0.915424	2.01e-09	1.2e-07	209975_at	CYP2E1	0.237442	7.36e-07	2.04e-05
11739035_x_at	ACTR2	1.38651	2.03e-09	1.2e-07	214986_x_at	PPIL2	0.423699	7.51e-07	2.07e-05
11725476_at	ACAP1	-1.02645	2.03e-09	1.2e-07	204533_at	CXCL10	0.887181	7.49e-07	2.07e-05
11720742_a_at	ZNF605	-0.675576	2.01e-09	1.2e-07	203394_s_at	HES1	0.902498	7.63e-07	2.1e-05
11719114_a_at	PJA2	1.67773	2.02e-09	1.2e-07	213684_s_at	PDLIM5	0.32003	7.63e-07	2.1e-05
11749176_a_at	RIOK3	1.00736	2.03e-09	1.2e-07	205342_s_at	SULT1C1	0.197626	7.65e-07	2.1e-05
11753568_x_at	SNAP23	1.01437	2.04e-09	1.21e-07	207118_s_at	MMP23B /// MMP23A	0.249686	7.67e-07	2.11e-05
11729622_at	CLCN4	0.45041	2.04e-09	1.21e-07	220655_at	TNIP3	0.203941	7.68e-07	2.11e-05
11745125_a_at	TUBGCP2	-0.667884	2.07e-09	1.22e-07	213013_at	MAPK8IP1	0.361943	7.72e-07	2.12e-05
11763727_x_at	RPL10	-1.07372	2.07e-09	1.22e-07	218800_at	SRD5A2L	0.268666	7.84e-07	2.14e-05
11750992_x_at	SHMT2	-0.785845	2.1e-09	1.24e-07	205675_at	MTP	0.150136	7.82e-07	2.14e-05
11725668_at	HS2ST1	-0.567116	2.1e-09	1.24e-07	221778_at	KIAA1718	1.37318	7.92e-07	2.16e-05
11754747_x_at	QTRT1	-0.819021	2.11e-09	1.24e-07	220467_at	FLJ21272	1.07432	7.9e-07	2.16e-05
11752125_x_at	SRRT	-0.992154	2.12e-09	1.24e-07	212943_at	KIAA0528	1.58514	7.96e-07	2.17e-05
11733632_s_at	P2RY14	-1.90736	2.12e-09	1.24e-07	221937_at	AP1GBP1	0.782967	8e-07	2.18e-05
11754068_a_at	CSRP1	-0.473226	2.11e-09	1.24e-07	202496_at	RCD-8	0.901299	8.19e-07	2.23e-05
11716010_s_at	DYNC1LI2	-0.592633	2.11e-09	1.24e-07	206333_at	MSI1	0.231866	8.2e-07	2.23e-05
11715826_x_at	HMG20B	-0.83173	2.15e-09	1.25e-07	211137_s_at	ATP2C1	0.793566	8.36e-07	2.26e-05
11733649_a_at	LOC375190	-0.7533	2.14e-09	1.25e-07	217407_x_at	PPIL2	0.414054	8.33e-07	2.26e-05
11734501_a_at	NUP98	-0.651327	2.16e-09	1.26e-07	202532_s_at	DHFR	0.35996	8.38e-07	2.27e-05
11739033_a_at	ACTR2	1.51904	2.18e-09	1.26e-07	215383_x_at	SPG21	0.834462	8.44e-07	2.28e-05
11754102_a_at	TMED3	-0.63177	2.17e-09	1.26e-07	201623_s_at	DARS	1.44378	8.47e-07	2.29e-05
11721185_at	MEGF8	-0.50285	2.18e-09	1.26e-07	213509_x_at	CES2	0.518405	8.49e-07	2.29e-05
11724773_x_at	ITIH4	-0.595164	2.17e-09	1.26e-07	219106_s_at	KBTBD10	0.195728	8.49e-07	2.29e-05
11748073_a_at	C18orf1	-1.11217	2.19e-09	1.27e-07	203630_s_at	COG5	1.02595	8.56e-07	2.3e-05
11716661_at	GRAMD4	-0.712092	2.19e-09	1.27e-07	216151_at		0.241925	8.58e-07	2.3e-05
11722180_x_at	DR1	0.550384	2.2e-09	1.27e-07	212341_at	YIPF6	0.743077	8.64e-07	2.31e-05
11745766_a_at	BAT2	-0.837356	2.21e-09	1.27e-07	218449_at	FLJ11200	0.805368	8.61e-07	2.31e-05
11763167_x_at	MARS	-0.646073	2.22e-09	1.28e-07	219341_at	CLN8	1.01146	8.63e-07	2.31e-05
11719457_s_at	EXOC5	0.953895	2.22e-09	1.28e-07	208920_at	SRI	0.497606	8.62e-07	2.31e-05
11721227_at	LEMD3	0.8868	2.25e-09	1.29e-07	208498_s_at	AMY1A /// AMY1B /// AMY1C /// AMY2A /// AMY2B	1.33249	8.71e-07	2.33e-05
11754128_x_at	BRMS1	-0.64237	2.26e-09	1.3e-07	222311_s_at	SFRS15	1.30371	8.76e-07	2.34e-05
11730217_a_at	LASS5	-0.665425	2.27e-09	1.3e-07	211427_s_at	KCNJ13	0.240826	8.78e-07	2.34e-05
11758372_s_at	EI24	-0.524887	2.27e-09	1.3e-07	214310_s_at	ZFPL1	-0.991885	8.84e-07	2.35e-05
11726262_a_at	DFFA	-0.490416	2.27e-09	1.3e-07	205558_at	TRAF6	-0.832234	8.9e-07	2.35e-05
11748763_a_at	EEF2	-0.503376	2.27e-09	1.3e-07	212608_s_at	NUDT3	1.15379	8.82e-07	2.35e-05
11756658_a_at	MGC29506	-1.95029	2.32e-09	1.33e-07	220352_x_at	MGC4278	0.681512	8.87e-07	2.35e-05
11733839_s_at	ABHD2	0.504656	2.32e-09	1.33e-07	217538_at	RUTBC1	0.474251	8.9e-07	2.35e-05
11747386_x_at	STK25	-0.577229	2.36e-09	1.34e-07	222250_s_at	C1orf73	0.260511	8.87e-07	2.35e-05
11718260_at	NOTCH1	-0.795078	2.37e-09	1.35e-07	214559_at	DRD3	0.218599	8.83e-07	2.35e-05
11758794_x_at	ORM1	1.47531	2.4e-09	1.36e-07	222139_at	KIAA1466	1.56935	9.09e-07	2.38e-05
11718542_a_at	PARP6	-1.00488	2.42e-09	1.37e-07	211286_x_at	CSF2RA	0.961137	9.11e-07	2.38e-05
11717898_a_at	MMS19	-0.59444	2.44e-09	1.38e-07	206385_s_at	ANK3	0.644006	9.06e-07	2.38e-05
11725372_x_at	VEGFA	1.35786	2.45e-09	1.38e-07	214094_at	FUBP1	0.313464	9.08e-07	2.38e-05
11715479_a_at	GABARAP	-0.532283	2.44e-09	1.38e-07	214785_at	VPS13A	0.445478	9.03e-07	2.38e-05
11725291_at	FUT1	0.535852	2.44e-09	1.38e-07	214813_at	ZNF75	0.257216	9.1e-07	2.38e-05
11749158_a_at	PPP2R1A	-1.12035	2.46e-09	1.39e-07	213580_at		0.213815	9.1e-07	2.38e-05
11722002_a_at	HNRNPU	-0.674788	2.46e-09	1.39e-07	219685_at	TMEM35	0.193483	9.06e-07	2.38e-05
11747272_a_at	MST4	1.14227	2.46e-09	1.39e-07	202920_at	ANK2	0.181864	9.02e-07	2.38e-05
11721913_x_at	MDM4	-1.35191	2.5e-09	1.4e-07	203370_s_at	PDLIM7	1.25431	9.13e-07	2.39e-05
11750887_a_at	BIRC2	0.914956	2.52e-09	1.41e-07	207488_at		0.271068	9.16e-07	2.39e-05
11722848_a_at	PPP3CA	-0.684796	2.5e-09	1.41e-07	218297_at	C10orf97	0.571557	9.23e-07	2.4e-05
11750789_a_at	EPS15	1.00051	2.52e-09	1.42e-07	221935_s_at	AER61	0.262743	9.23e-07	2.4e-05
11716285_a_at	VAMP3	0.54251	2.54e-09	1.42e-07	214753_at	PFAAP5	1.66027	9.32e-07	2.42e-05
11740614_s_at	TMEM30A	0.697785	2.54e-09	1.42e-07	AFFX-PheX-5_at		0.190448	9.37e-07	2.43e-05
11752180_x_at	VHL	-0.443462	2.56e-09	1.43e-07	221938_x_at	THRAP5	-0.812151	9.42e-07	2.44e-05
11747488_a_at	TMX2	-0.473614	2.58e-09	1.44e-07	209284_s_at	RAP140	0.880959	9.4e-07	2.44e-05
11754690_a_at	HUWE1	-0.552724	2.59e-09	1.44e-07	212319_at	RUTBC1	0.71541	9.44e-07	2.44e-05
11746191_s_at	KIAA2013	-0.673616	2.6e-09	1.45e-07	218430_s_at	RFXDC2	0.362425	9.42e-07	2.44e-05
11734287_at	HBM	2.44714	2.61e-09	1.45e-07	217664_at	JMJD2B	1.1921	9.52e-07	2.45e-05
11754553_a_at	LRRC41	-0.666353	2.71e-09	1.5e-07	207522_s_at	ATP2A3	1.21548	9.51e-07	2.45e-05
11743755_s_at	ZFAND5	1.11073	2.72e-09	1.5e-07	91617_at	DGCR8	0.461091	9.48e-07	2.45e-05
11720783_a_at	EDF1	-0.414157	2.7e-09	1.5e-07	205547_s_at	TAGLN	0.829111	9.51e-07	2.45e-05
11754521_a_at	MBNL2	0.631	2.71e-09	1.5e-07	220171_x_at	KIAA1704	0.214881	9.57e-07	2.46e-05
11739925_x_at	ZNF37A	-0.896069	2.72e-09	1.51e-07	211093_at	PDE6C	0.186695	9.58e-07	2.46e-05
11736364_s_at	KIAA0586	-0.852372	2.77e-09	1.53e-07	210986_s_at	TPM1	1.38697	9.63e-07	2.47e-05
11744662_x_at	HMG20B	-0.704111	2.8e-09	1.54e-07	217678_at	SLC7A11	0.878165	9.73e-07	2.49e-05
11718645_a_at	OSBPL8	1.78217	2.79e-09	1.54e-07	217891_at	FLJ13868	0.312746	9.77e-07	2.5e-05
11715692_a_at	CIRBP	-0.819676	2.82e-09	1.55e-07	216517_at	IGKC /// LOC339562	0.280149	9.86e-07	2.52e-05
11721165_a_at	KHNYN	-0.770677	2.83e-09	1.56e-07	214494_s_at	SPG7	0.886183	9.92e-07	2.53e-05
11721703_s_at	TNRC18	-0.994959	2.84e-09	1.56e-07	209589_s_at	EPHB2	0.244029	9.92e-07	2.53e-05
11763726_a_at	RPL10	-1.08011	2.84e-09	1.56e-07	214650_x_at	MOG	0.267072	1e-06	2.55e-05
11717273_at	COL5A1	-0.894256	2.85e-09	1.56e-07	219724_s_at	KIAA0748	0.403888	1.01e-06	2.56e-05
11763716_x_at	ARL6IP4	-0.57159	2.87e-09	1.57e-07	217049_x_at	PCDH11Y	0.337216	1.02e-06	2.58e-05
11755383_a_at	SEC24C	-0.509045	2.93e-09	1.6e-07	206408_at	LRRTM2	0.266555	1.01e-06	2.58e-05
11715637_a_at	UGP2	0.530122	2.95e-09	1.61e-07	219957_at	RUFY2	1.68074	1.02e-06	2.59e-05
11757048_x_at	EIF3B	-0.552792	2.98e-09	1.63e-07	213295_at	CYLD	1.02932	1.02e-06	2.59e-05
11751927_x_at	COPA	-0.525387	3e-09	1.63e-07	211176_s_at	PAX4	0.271332	1.03e-06	2.61e-05
11757584_s_at	FNDC3A	-0.602374	3e-09	1.63e-07	205430_at	BMP5	0.272079	1.03e-06	2.61e-05
11747094_x_at	C19orf43	-0.776982	2.99e-09	1.63e-07	211390_at	CG018	0.206642	1.03e-06	2.61e-05
11749660_a_at	MOV10	-0.872569	2.99e-09	1.63e-07	217775_s_at	RDH11	0.896501	1.04e-06	2.62e-05
11755026_s_at	PHF2	-0.785263	3.04e-09	1.65e-07	221729_at	COL5A2	0.199969	1.04e-06	2.62e-05
11744261_a_at	SLC25A11	-0.820445	3.05e-09	1.65e-07	209054_s_at	WHSC1	0.483385	1.04e-06	2.63e-05
11759260_x_at	EIF5A /// EIF5AL1	-0.846915	3.06e-09	1.65e-07	210191_s_at	PHTF1	0.791022	1.05e-06	2.64e-05
11743408_x_at	RBM25	-0.637382	3.13e-09	1.69e-07	219764_at	FZD10	0.222483	1.05e-06	2.64e-05
11725080_a_at	RNFT1	0.728071	3.13e-09	1.69e-07	218092_s_at	HRB	1.36805	1.06e-06	2.65e-05
11757657_a_at	MLF2	-0.902356	3.15e-09	1.7e-07	206526_at	RIBC2	0.27666	1.06e-06	2.65e-05
11749360_s_at	LYPLA1	0.730108	3.16e-09	1.7e-07	207865_s_at	BMP8B	0.25608	1.06e-06	2.65e-05
11717988_s_at	C17orf49	-0.606781	3.16e-09	1.7e-07	202940_at	WNK1	0.847592	1.07e-06	2.66e-05
11720215_a_at	PIGU	-0.529313	3.19e-09	1.72e-07	201026_at	EIF5B	0.293983	1.06e-06	2.66e-05
11720355_a_at	INTS3	-0.878795	3.21e-09	1.73e-07	201862_s_at	LRRFIP1	1.0333	1.08e-06	2.67e-05
11724004_a_at	FYB	1.92777	3.24e-09	1.74e-07	218337_at	RAI16	0.594514	1.07e-06	2.67e-05
11741293_a_at	CHD3	-0.71596	3.25e-09	1.74e-07	213737_x_at	LOC283768 /// LOC388080 /// LOC388189 /// LOC390535 /// LOC400304 /// LOC440234 /// DKFZp434P162	1.21678	1.07e-06	2.67e-05
11722748_at	HOOK3	0.575505	3.27e-09	1.75e-07	219392_x_at	FLJ11029	1.10906	1.08e-06	2.67e-05
11730069_a_at	USP33	0.882624	3.31e-09	1.76e-07	204552_at	INPP4A	0.893954	1.08e-06	2.67e-05
11723737_x_at	RNF216	-0.602794	3.3e-09	1.76e-07	209299_x_at	PPIL2	0.401692	1.08e-06	2.67e-05
11745958_a_at	CD99	-1.22656	3.29e-09	1.76e-07	208022_s_at	CDC14B	0.44518	1.07e-06	2.67e-05
11717662_a_at	FAM38A	-0.944108	3.29e-09	1.76e-07	222296_at		0.298191	1.08e-06	2.67e-05
11752256_a_at	RBM15B	-0.648683	3.33e-09	1.77e-07	218513_at	FLJ11184	0.210106	1.08e-06	2.67e-05
11754198_at	C14orf139	-1.44853	3.37e-09	1.79e-07	216775_at	USP53	0.188236	1.08e-06	2.67e-05
11728734_at	ZBTB38	0.93808	3.39e-09	1.8e-07	215209_at	SEC24D	0.695459	1.09e-06	2.69e-05
11732098_x_at	BRMS1	-0.570749	3.42e-09	1.81e-07	219678_x_at	DCLRE1C	0.715143	1.1e-06	2.7e-05
11764151_s_at	TTC17	-0.58808	3.4e-09	1.81e-07	220866_at	ADAMTS6	0.272125	1.1e-06	2.7e-05
11723701_at	ABHD5	0.746369	3.41e-09	1.81e-07	211522_s_at	GNRHR	0.222355	1.09e-06	2.7e-05
11729890_at	ZFP3	-0.665528	3.41e-09	1.81e-07	214593_at	PIAS2	0.227533	1.11e-06	2.72e-05
11763232_x_at	SUMO1	-0.608573	3.47e-09	1.83e-07	216414_at		0.186956	1.11e-06	2.72e-05
11720857_a_at	INSR	-0.764912	3.47e-09	1.83e-07	218093_s_at	ANKRD10	1.10063	1.12e-06	2.73e-05
11747925_a_at	SEC23A	1.10549	3.46e-09	1.83e-07	203847_s_at	AKAP8	-0.974965	1.11e-06	2.73e-05
11749013_x_at	ZBED1	-0.693673	3.48e-09	1.84e-07	217470_at		0.204188	1.11e-06	2.73e-05
11730906_at	PDS5B	-0.697696	3.5e-09	1.84e-07	203714_s_at	TBCE	0.475219	1.12e-06	2.74e-05
11719020_at	WDFY1	0.777432	3.49e-09	1.84e-07	207523_at	C6orf10	0.310619	1.12e-06	2.74e-05
11739096_s_at	CPSF7	-0.776811	3.56e-09	1.86e-07	217936_at	ARHGAP5	0.353681	1.14e-06	2.77e-05
11716034_a_at	BST2	-1.6827	3.54e-09	1.86e-07	200686_s_at	SFRS11	1.28003	1.14e-06	2.78e-05
11748943_a_at	CHD4	-0.561473	3.54e-09	1.86e-07	209376_x_at	SFRS2IP	0.989855	1.14e-06	2.78e-05
11719839_a_at	CASP3	1.56344	3.53e-09	1.86e-07	220742_s_at	NGLY1	1.19069	1.14e-06	2.78e-05
11727808_s_at	FECH	0.873681	3.57e-09	1.87e-07	207983_s_at	STAG2	1.01582	1.15e-06	2.79e-05
11741668_x_at	NONO	-0.451819	3.57e-09	1.87e-07	202930_s_at	SUCLA2	0.212	1.15e-06	2.79e-05
11747936_a_at	DYSF	0.467623	3.63e-09	1.89e-07	210896_s_at	ASPH	0.925943	1.16e-06	2.8e-05
11756598_a_at	HKR1	-0.438147	3.61e-09	1.89e-07	204342_at	SLC25A24	0.689362	1.17e-06	2.82e-05
11716963_a_at	PPM1F	-0.605673	3.66e-09	1.91e-07	211031_s_at	CYLN2	0.445595	1.16e-06	2.82e-05
11736478_a_at	ELL2	0.300948	3.69e-09	1.92e-07	214089_at	RPS8	0.179121	1.16e-06	2.82e-05
11744682_x_at	EIF5A	-0.728445	3.74e-09	1.94e-07	205785_at	ITGAM	0.251169	1.17e-06	2.83e-05
11757523_s_at	WDR35	-0.893775	3.76e-09	1.95e-07	215586_at	PPP3CB	0.31258	1.18e-06	2.84e-05
11733882_a_at	TTF1	-0.663695	3.78e-09	1.95e-07	200643_at	HDLBP	0.60334	1.19e-06	2.87e-05
11730900_s_at	MBOAT2	0.726804	3.76e-09	1.95e-07	216513_at	DCT	0.202956	1.19e-06	2.87e-05
11756843_a_at	BMI1	1.13059	3.77e-09	1.95e-07	201546_at	TRIP12	0.901686	1.21e-06	2.9e-05
11719960_a_at	CTBP1	-0.66897	3.78e-09	1.95e-07	217945_at	BTBD1	1.01796	1.21e-06	2.9e-05
11751368_a_at	CD34	-0.616811	3.75e-09	1.95e-07	215853_at	SDCCAG8	0.244952	1.21e-06	2.9e-05
11755799_a_at	TIE1	-0.696977	3.79e-09	1.95e-07	207371_at		0.204336	1.2e-06	2.9e-05
11731729_at	P2RY13	0.5124	3.77e-09	1.95e-07	212287_at	SUZ12	1.12835	1.23e-06	2.94e-05
11717494_x_at	SSNA1	-0.612348	3.82e-09	1.96e-07	212289_at	ANKRD12	0.909905	1.24e-06	2.98e-05
11720369_at	RANBP6	-0.540761	3.82e-09	1.96e-07	218617_at	TRIT1	0.329956	1.25e-06	2.99e-05
11742942_s_at	UBE2D3	0.393132	3.83e-09	1.97e-07	202291_s_at	MGP	0.302007	1.25e-06	2.99e-05
11755334_s_at	TNPO2	-0.803509	3.86e-09	1.98e-07	213531_s_at	RAB3GAP1	1.07179	1.26e-06	3e-05
11721545_x_at	ZEB1	-0.711653	3.85e-09	1.98e-07	220880_at		0.258998	1.27e-06	3.02e-05
11721800_a_at	NAA50	1.19048	3.91e-09	2e-07	214937_x_at	PCM1	1.03578	1.27e-06	3.03e-05
11716736_at	PRPF19	-0.751232	3.92e-09	2.01e-07	210568_s_at	RECQL	0.438662	1.28e-06	3.03e-05
11741386_a_at	NRF1	-0.940032	3.94e-09	2.01e-07	220184_at	NANOG	0.260257	1.27e-06	3.03e-05
11740194_a_at	ATP6V0B	-0.858608	3.93e-09	2.01e-07	209292_at	ID4	0.228687	1.3e-06	3.08e-05
11759103_at	CYP4F3	1.84758	3.92e-09	2.01e-07	202492_at	ABCB6 /// ATG9A	0.981413	1.31e-06	3.1e-05
11720408_at	SAPS2	-0.684826	3.97e-09	2.02e-07	206425_s_at	TRPC3	0.245955	1.32e-06	3.11e-05
11728640_s_at	EDARADD /// ENO1	-0.570858	4.03e-09	2.05e-07	216735_x_at	HRH1	0.246647	1.31e-06	3.11e-05
11743140_x_at	PPP1R12C	-0.965298	4.03e-09	2.05e-07	219317_at	POLI	0.744927	1.32e-06	3.12e-05
11741978_s_at	RHCE /// RHD	0.556295	4.07e-09	2.07e-07	213431_x_at	SFI1	0.627697	1.32e-06	3.13e-05
11716599_s_at	CHMP1A	-0.686019	4.1e-09	2.08e-07	211928_at	DNCH1	0.880016	1.34e-06	3.16e-05
11725438_a_at	HBD	1.72875	4.14e-09	2.09e-07	215863_at	TFR2	0.395891	1.34e-06	3.16e-05
11733261_a_at	CELF2	-0.743016	4.13e-09	2.09e-07	201515_s_at	TSN	-0.830407	1.35e-06	3.17e-05
11756480_s_at	CSDE1	-0.548819	4.13e-09	2.09e-07	220294_at	KCNV1	0.166866	1.35e-06	3.18e-05
11720320_at	AK2	-0.645614	4.14e-09	2.09e-07	207424_at	MYF5	0.275931	1.36e-06	3.19e-05
11732151_a_at	DCAF11	-0.506976	4.15e-09	2.1e-07	206898_at	CDH19	0.231422	1.37e-06	3.21e-05
11754019_x_at	CD99	-1.17043	4.19e-09	2.11e-07	205357_s_at	AGTR1	0.202221	1.38e-06	3.23e-05
11716232_at	CTNNBIP1	-0.496237	4.25e-09	2.14e-07	201199_s_at	PSMD1	1.05665	1.39e-06	3.26e-05
11746362_x_at	SPNS3	-1.37907	4.29e-09	2.15e-07	215444_s_at	TRIM31	0.256899	1.4e-06	3.28e-05
11730359_a_at	CCDC126	0.418167	4.29e-09	2.15e-07	215757_at	PRKDC	0.347051	1.41e-06	3.29e-05
11729619_at	CLCN4	0.985237	4.28e-09	2.15e-07	214656_x_at	MYO1C	0.621548	1.42e-06	3.3e-05
11732161_at	ZCRB1	-0.486449	4.31e-09	2.16e-07	220547_s_at	FAM35A	1.00111	1.42e-06	3.3e-05
11744097_at	KAT2A	-0.555489	4.34e-09	2.17e-07	208010_s_at	PTPN22	0.836747	1.41e-06	3.3e-05
11722015_at	OLR1	2.04246	4.33e-09	2.17e-07	204318_s_at	GTSE1	0.305222	1.42e-06	3.3e-05
11734015_a_at	SMAD2	-0.708758	4.35e-09	2.18e-07	205523_at	HAPLN1	0.234601	1.42e-06	3.3e-05
11722787_a_at	PKM2	-0.647524	4.36e-09	2.18e-07	218313_s_at	GALNT7	1.0065	1.43e-06	3.31e-05
11751665_x_at	C12orf48	0.669667	4.35e-09	2.18e-07	221990_at	PAX8	0.244361	1.42e-06	3.31e-05
11752484_a_at	TMEM209	0.691153	4.48e-09	2.23e-07	217542_at	CPM	0.215621	1.42e-06	3.31e-05
11744460_a_at	PI4KB	-0.940093	4.51e-09	2.24e-07	205198_s_at	ATP7A	0.883305	1.44e-06	3.32e-05
11744543_a_at	KDELR1	-0.659043	4.49e-09	2.24e-07	215002_at	LOC23117 /// DKFZp547E087 /// LOC348162 /// LOC388221 /// LOC440345 /// LOC440350 /// LOC440354 /// LOC440481 /// LOC613037	0.198231	1.43e-06	3.32e-05
11738637_a_at	CTBP1	-0.691257	4.53e-09	2.25e-07	217467_at	LOC132556	0.270417	1.44e-06	3.33e-05
11725439_at	HBD	1.74362	4.57e-09	2.27e-07	221305_s_at	UGT1A8 /// UGT1A9	0.180917	1.45e-06	3.34e-05
11736533_s_at	LRRFIP1	-1.17363	4.59e-09	2.28e-07	206935_at	PCDH8	0.200011	1.45e-06	3.34e-05
11720313_a_at	ATP6V0B	-0.813121	4.61e-09	2.29e-07	215754_at	SCARB2	0.559103	1.47e-06	3.38e-05
11727461_x_at	ZXDC	-0.787634	4.67e-09	2.31e-07	218574_s_at	LMCD1	0.28003	1.47e-06	3.38e-05
11726270_x_at	NKIRAS2	-0.565592	4.67e-09	2.31e-07	217385_at		0.239218	1.47e-06	3.38e-05
11717304_x_at	PDAP1	-0.477808	4.68e-09	2.31e-07	219134_at	ELTD1	0.167344	1.48e-06	3.39e-05
11717366_at	ZC3HAV1	-0.560055	4.69e-09	2.31e-07	212399_s_at	VGLL4	0.934917	1.49e-06	3.41e-05
11749482_x_at	LTBP3	-0.982439	4.68e-09	2.31e-07	213056_at	FRMD4B	1.7994	1.5e-06	3.43e-05
11729942_at	TMEM56	1.11085	4.71e-09	2.32e-07	214176_s_at	PBXIP1	-1.19037	1.5e-06	3.43e-05
11739226_s_at	NF1	-0.799261	4.79e-09	2.36e-07	221290_s_at	MUM1	0.244882	1.5e-06	3.43e-05
11715567_at	COPZ1	-0.679631	4.82e-09	2.37e-07	217588_at	CATSPER2 /// LOC440278	0.328168	1.51e-06	3.45e-05
11715693_s_at	CIRBP	-0.728133	4.9e-09	2.41e-07	212444_at	GPCR5A	0.27228	1.51e-06	3.45e-05
11733576_a_at	IDH3B	-0.494225	4.93e-09	2.42e-07	219834_at	ALS2CR8	0.259545	1.51e-06	3.45e-05
11757397_s_at	CAST	0.685215	4.93e-09	2.42e-07	213918_s_at	NIPBL	0.913782	1.52e-06	3.46e-05
11763694_a_at	GLS	0.680489	4.92e-09	2.42e-07	212605_s_at	NUDT3	1.43161	1.52e-06	3.47e-05
11733542_a_at	TMED6	-0.483977	4.97e-09	2.43e-07	221260_s_at	C12orf22	0.430575	1.52e-06	3.47e-05
11744999_a_at	TXNRD2	-0.54091	5.01e-09	2.45e-07	219002_at	FLJ21901	0.31607	1.54e-06	3.49e-05
11747804_s_at	CLK2	-0.633436	5.07e-09	2.47e-07	217280_x_at	GABRA5	0.213031	1.54e-06	3.49e-05
11746130_a_at	EIF3H	-0.419957	5.06e-09	2.47e-07	215405_at	MYO1E	0.201415	1.54e-06	3.49e-05
11729655_a_at	SMAD2	-0.731431	5.12e-09	2.49e-07	216211_at	C10orf18	0.640162	1.54e-06	3.5e-05
11755667_x_at	SEC14L4	0.373768	5.13e-09	2.5e-07	220229_s_at	AP4E1	0.306489	1.58e-06	3.57e-05
11754055_x_at	MRPL28	-0.492416	5.18e-09	2.52e-07	206168_at	ZC3H7B	0.226551	1.58e-06	3.57e-05
11717707_s_at	VPS13D	-0.462847	5.18e-09	2.52e-07	206542_s_at	SMARCA2	0.782918	1.59e-06	3.58e-05
11757591_s_at	PAN3	-0.689794	5.3e-09	2.57e-07	207785_s_at	RBPSUH	1.61342	1.59e-06	3.58e-05
11732017_a_at	IL18RAP	1.00198	5.32e-09	2.58e-07	212520_s_at	SMARCA4	0.613384	1.59e-06	3.58e-05
11718531_a_at	CAD	-0.824331	5.36e-09	2.59e-07	202959_at	MUT	0.491234	1.58e-06	3.58e-05
11736232_at	ZNF362	-0.540895	5.35e-09	2.59e-07	206698_at	XK	0.853206	1.6e-06	3.58e-05
11751101_a_at	OTUD6B	0.617316	5.42e-09	2.62e-07	219470_x_at	CCNJ	0.321143	1.59e-06	3.58e-05
11715212_x_at	SCAND1	-0.612014	5.44e-09	2.63e-07	212066_s_at	USP34	0.842948	1.6e-06	3.59e-05
11748413_s_at	DDB1	-0.668544	5.46e-09	2.64e-07	221078_s_at	KIAA1212	0.402582	1.6e-06	3.59e-05
11736604_a_at	GLG1	-0.663396	5.47e-09	2.64e-07	201102_s_at	PFKL	0.766969	1.61e-06	3.61e-05
11741102_a_at	PTPN22	0.736369	5.51e-09	2.65e-07	204243_at	RLF	1.28243	1.62e-06	3.62e-05
11753861_x_at	PRICKLE4 /// TOMM6	-0.507533	5.52e-09	2.66e-07	205122_at	TMEFF1	0.181755	1.62e-06	3.62e-05
11757808_s_at	RERE	-1.02139	5.57e-09	2.67e-07	205506_at	VIL1	0.241856	1.62e-06	3.63e-05
11723282_a_at	CEACAM1	1.44115	5.56e-09	2.67e-07	221089_at	NOX3	0.184738	1.64e-06	3.65e-05
11733005_at	FCGR3B	2.08902	5.55e-09	2.67e-07	216339_s_at	TNXA /// TNXB	0.196045	1.64e-06	3.65e-05
11731230_a_at	RPUSD3	-1.0943	5.65e-09	2.71e-07	214060_at	SSBP1	1.10477	1.65e-06	3.68e-05
11723102_at	GNB4	-0.976079	5.67e-09	2.71e-07	215303_at		0.17925	1.65e-06	3.68e-05
11743493_x_at	KTN1	-0.503798	5.75e-09	2.75e-07	205879_x_at	RET	0.251374	1.66e-06	3.69e-05
11720308_x_at	SERP1	0.452092	5.76e-09	2.75e-07	219447_s_at	SLC35C2	0.383759	1.67e-06	3.7e-05
11739144_a_at	SKP2	-0.824285	5.78e-09	2.76e-07	211026_s_at	MGLL	1.67454	1.69e-06	3.72e-05
11719272_s_at	UBE2D3	0.418904	5.8e-09	2.77e-07	209447_at	SYNE1	1.5522	1.69e-06	3.72e-05
11752359_x_at	DDX24	-0.599486	5.82e-09	2.78e-07	217691_x_at	SLC16A3	0.48634	1.69e-06	3.72e-05
11750213_a_at	ADPRHL2	-0.593533	5.84e-09	2.78e-07	221944_at	LOC283874	0.486658	1.69e-06	3.72e-05
11733977_a_at	HAUS5	-0.559162	5.89e-09	2.8e-07	213120_at	KIAA0701	0.535343	1.68e-06	3.72e-05
11748785_s_at	FOXRED1	-0.768933	5.9e-09	2.81e-07	208432_s_at	CACNA1E	0.215707	1.68e-06	3.72e-05
11747997_s_at	SNX17	-0.594005	5.95e-09	2.82e-07	215729_s_at	VGLL1	0.18725	1.68e-06	3.72e-05
11745008_a_at	KATNB1	-0.743101	5.94e-09	2.82e-07	208831_x_at	SUPT6H	1.00268	1.7e-06	3.74e-05
11727248_a_at	MYH3	-0.406227	5.96e-09	2.82e-07	219182_at	CHST5	0.326513	1.7e-06	3.74e-05
11733865_at	RPP30	-0.815163	5.98e-09	2.83e-07	AFFX-r2-TagJ-3_x_at	NA	0.139157	1.7e-06	3.74e-05
11716018_s_at	RAB31	2.16183	5.98e-09	2.83e-07	203844_at	VHL	0.270582	1.71e-06	3.76e-05
11733286_s_at	CYP20A1	-0.551967	6.04e-09	2.85e-07	222252_x_at	UBQLN4 /// UBQLN4P	0.753058	1.72e-06	3.78e-05
11741470_s_at	SLTM	-0.555618	6.04e-09	2.85e-07	216447_at		0.170383	1.72e-06	3.78e-05
11756030_a_at	PQBP1	-0.587209	6.13e-09	2.88e-07	222141_at	KLHL22	0.412422	1.73e-06	3.79e-05
11763200_at	FBXW8	-0.894177	6.13e-09	2.88e-07	215120_s_at	SAMD4	0.189577	1.73e-06	3.79e-05
11756627_x_at	TMEM222	-0.61543	6.1e-09	2.88e-07	210964_s_at	GYG2	0.219095	1.74e-06	3.8e-05
11749112_a_at	RB1	1.02861	6.11e-09	2.88e-07	202197_at	MTMR3	1.02276	1.79e-06	3.89e-05
11727641_at	NOM1	-0.942629	6.15e-09	2.89e-07	209138_x_at	IGLC2	-1.9296	1.79e-06	3.89e-05
11755785_a_at	SEC31B	-1.03702	6.14e-09	2.89e-07	219933_at	GLRX2	-1.10615	1.78e-06	3.89e-05
11734716_at	CBLL1	1.31981	6.24e-09	2.92e-07	210230_at		0.673679	1.79e-06	3.89e-05
11725371_s_at	VEGFA	1.40344	6.22e-09	2.92e-07	214858_at	GPC1	0.192585	1.78e-06	3.89e-05
11734706_a_at	NMD3	1.49375	6.31e-09	2.95e-07	219525_at	FLJ10847	0.237459	1.79e-06	3.9e-05
11756675_x_at	SLC25A1	-0.639376	6.32e-09	2.96e-07	207891_s_at	TREX2 /// UIP1	0.265698	1.81e-06	3.93e-05
11757635_a_at	TYROBP	1.93117	6.42e-09	2.99e-07	215172_at	PTPN20	0.215017	1.81e-06	3.93e-05
11723639_s_at	C11orf58	-0.664584	6.4e-09	2.99e-07	204009_s_at	KRAS	1.05269	1.82e-06	3.94e-05
11744200_a_at	SNRNP200	-0.466842	6.41e-09	2.99e-07	209523_at	TAF2	1.06343	1.83e-06	3.96e-05
11741589_x_at	EEF1D	-0.326704	6.39e-09	2.99e-07	209256_s_at	KIAA0265	0.389364	1.83e-06	3.96e-05
11759805_at	WBSCR16	-0.479597	6.48e-09	3.01e-07	215349_at		0.545663	1.84e-06	3.97e-05
11736985_a_at	NUBPL	-0.689211	6.49e-09	3.02e-07	216257_at	HSHUR7SEQ	0.176062	1.85e-06	3.99e-05
11746347_s_at	B3GAT3	-0.554136	6.5e-09	3.02e-07	216080_s_at	FADS3	0.509886	1.86e-06	4.01e-05
11742837_x_at	RPS6KB2	-0.520678	6.51e-09	3.02e-07	215810_x_at	DST	0.286122	1.86e-06	4.01e-05
11724202_s_at	SNRPD1	-0.790048	6.49e-09	3.02e-07	222244_s_at	TUG1	0.784615	1.88e-06	4.04e-05
11740840_a_at	ABL2	-0.669116	6.58e-09	3.05e-07	219080_s_at	CTPS2	0.194427	1.88e-06	4.04e-05
11739314_x_at	AES	-1.15162	6.61e-09	3.05e-07	217709_at	NMT2	0.218428	1.88e-06	4.04e-05
11749237_a_at	MRPS27	0.883868	6.61e-09	3.05e-07	220728_at		0.589841	1.89e-06	4.06e-05
11758698_x_at	HBG1	4.3344	6.58e-09	3.05e-07	219130_at	FLJ10287	0.242831	1.89e-06	4.06e-05
11751625_a_at	DCUN1D1	0.787606	6.67e-09	3.08e-07	210652_s_at	C1orf34	0.222921	1.89e-06	4.06e-05
11719288_s_at	PEX11B	-0.602044	6.72e-09	3.1e-07	220837_at		0.211976	1.89e-06	4.06e-05
11723361_a_at	MED12	-1.06224	6.77e-09	3.12e-07	201832_s_at	VDP	1.2704	1.91e-06	4.09e-05
11715430_a_at	AKR1B1	-0.427146	6.79e-09	3.12e-07	212996_s_at	C21orf108	0.257117	1.91e-06	4.09e-05
11756173_a_at	INTS9	-0.77117	6.77e-09	3.12e-07	205180_s_at	ADAM8	0.977612	1.93e-06	4.11e-05
11723683_a_at	METT10D	-0.428205	6.78e-09	3.12e-07	218058_at	CXXC1	0.759586	1.93e-06	4.11e-05
11723942_s_at	PTTG1IP	0.688138	6.89e-09	3.16e-07	212981_s_at	KIAA0738	0.235211	1.93e-06	4.11e-05
11715923_a_at	GSS	-0.505974	6.93e-09	3.18e-07	216660_at	MYO7B	0.229035	1.94e-06	4.14e-05
11717342_a_at	SUPT4H1	-0.447199	6.94e-09	3.18e-07	213463_s_at	KIAA0974	0.439741	1.95e-06	4.15e-05
11744096_s_at	DDX24	-0.601865	6.94e-09	3.18e-07	203123_s_at	SLC11A2	0.931389	1.96e-06	4.16e-05
11747624_x_at	SNX17	-0.606446	6.99e-09	3.19e-07	215211_at		0.357808	1.96e-06	4.16e-05
11755538_s_at	RPAP1	-0.794155	7.01e-09	3.19e-07	217387_at	CAPN6	0.212671	1.96e-06	4.16e-05
11756553_a_at	GUK1	-0.56848	6.98e-09	3.19e-07	AFFX-r2-TagF_at	NA	0.231204	1.97e-06	4.17e-05
11723048_at	CX3CR1	2.25152	7.02e-09	3.19e-07	217698_at	AP3S1	0.210746	1.97e-06	4.18e-05
11744529_a_at	PELI1	0.486128	7.01e-09	3.19e-07	211690_at		0.276916	1.98e-06	4.19e-05
11748255_a_at	RBL2	0.371308	7.02e-09	3.19e-07	211485_s_at	FGF18	0.273943	1.98e-06	4.2e-05
11755102_a_at	SELO	-0.975421	7.08e-09	3.22e-07	222008_at	COL9A1	0.241075	1.99e-06	4.2e-05
11729213_a_at	PCBP2	-0.538958	7.11e-09	3.23e-07	216112_at	PKN2	0.468807	2e-06	4.22e-05
11728966_s_at	ZNF28 /// ZNF468	0.536165	7.15e-09	3.25e-07	206972_s_at	GPR161	0.250403	2.02e-06	4.25e-05
11751084_s_at	PLXND1	-0.769722	7.2e-09	3.26e-07	201296_s_at	WSB1	1.43856	2.02e-06	4.26e-05
11723553_at	F5	0.903297	7.2e-09	3.26e-07	218091_at	HRB	1.48997	2.03e-06	4.27e-05
11755251_x_at	FADS1	-0.638466	7.24e-09	3.27e-07	212609_s_at	AKT3	0.402097	2.03e-06	4.28e-05
11747358_x_at	CIAPIN1	-0.517037	7.22e-09	3.27e-07	203064_s_at	FOXK2	0.946741	2.05e-06	4.3e-05
11756703_a_at	EPS15	0.488043	7.25e-09	3.28e-07	203049_s_at	KIAA0372	0.277894	2.05e-06	4.3e-05
11729880_x_at	ZNF445	-0.370747	7.28e-09	3.29e-07	201824_at	RNF14	0.264201	2.05e-06	4.31e-05
11744475_x_at	TRABD	-0.798822	7.31e-09	3.3e-07	217864_s_at	PIAS1	0.912843	2.06e-06	4.32e-05
11732341_at	BCL11A	-0.960249	7.32e-09	3.3e-07	222034_at	GNB2L1	0.909428	2.06e-06	4.32e-05
11757660_a_at	SNRPB	-0.683745	7.32e-09	3.3e-07	218221_at	ARNT	0.459134	2.07e-06	4.32e-05
11725236_at	ZBTB39	-0.80087	7.35e-09	3.31e-07	206512_at	U2AF1L1	0.215997	2.07e-06	4.33e-05
11723077_at	CXorf26	-0.658075	7.44e-09	3.34e-07	208908_s_at	CAST	1.13006	2.08e-06	4.34e-05
11727509_x_at	GTPBP10	-0.658673	7.45e-09	3.34e-07	202389_s_at	HD	0.662295	2.08e-06	4.34e-05
11758696_x_at	HBG1 /// HBG2	3.45813	7.44e-09	3.34e-07	201932_at	LRRC41	0.431989	2.09e-06	4.35e-05
11754183_s_at	HMGB3	-0.984292	7.5e-09	3.36e-07	203254_s_at	TLN1	1.12867	2.09e-06	4.36e-05
11739405_a_at	FPGS	-0.663497	7.63e-09	3.42e-07	201567_s_at	GOLGA4	0.867035	2.1e-06	4.36e-05
11728297_a_at	RNMT	-0.834474	7.71e-09	3.45e-07	203156_at	AKAP11	0.727033	2.11e-06	4.39e-05
11716511_x_at	SRRM2	-0.851757	7.76e-09	3.47e-07	201164_s_at	PUM1	0.761152	2.13e-06	4.41e-05
11724770_s_at	FCGR2A	1.02551	7.79e-09	3.48e-07	208607_s_at	SAA1 /// SAA2	0.335199	2.13e-06	4.41e-05
11724428_a_at	ZNF337	-0.361227	7.85e-09	3.5e-07	205830_at	CLGN	0.191914	2.13e-06	4.41e-05
11745877_x_at	HDGF	-0.588089	7.87e-09	3.51e-07	215669_at	HLA-DRB4	0.228101	2.12e-06	4.41e-05
11755561_x_at	PPP2R1A	-0.653279	7.91e-09	3.52e-07	AFFX-r2-Bs-phe-M_at		0.19557	2.13e-06	4.41e-05
11751081_x_at	NMD3	1.68269	7.94e-09	3.53e-07	214184_at	NPFF	0.289073	2.14e-06	4.42e-05
11744871_a_at	ARF5	-0.404185	7.99e-09	3.55e-07	208154_at	LOC51336	0.300297	2.14e-06	4.42e-05
11724036_a_at	PTGS2	2.01711	7.99e-09	3.55e-07	216776_at	BCAP29	0.281863	2.15e-06	4.43e-05
11747586_a_at	MCM3AP	-0.661715	8.03e-09	3.56e-07	208005_at	NTN1	0.241298	2.15e-06	4.43e-05
11718290_a_at	FXYD5	-0.789097	8.11e-09	3.59e-07	219818_s_at	GPATC1	0.373318	2.16e-06	4.44e-05
11722270_at	SASH3	-0.940142	8.14e-09	3.6e-07	220754_at	ARMC9	0.198247	2.16e-06	4.44e-05
11724073_a_at	PPP2R3B	-0.81433	8.14e-09	3.6e-07	206993_at	ATP5S	0.251112	2.17e-06	4.46e-05
11746003_a_at	POLDIP2	-0.576062	8.2e-09	3.62e-07	201789_at	DHRS7	0.232577	2.19e-06	4.5e-05
11734737_a_at	FAR1	1.06186	8.19e-09	3.62e-07	211040_x_at	GTSE1	0.865198	2.2e-06	4.51e-05
11747732_a_at	CABC1	-0.549139	8.28e-09	3.65e-07	222382_x_at	NUP205	0.307803	2.2e-06	4.51e-05
11725252_at	FAM120C	-0.615831	8.3e-09	3.66e-07	218469_at	GREM1	0.194858	2.2e-06	4.51e-05
11755205_a_at	HSPH1	0.845783	8.37e-09	3.69e-07	217879_at	CDC27	0.826588	2.21e-06	4.52e-05
11752096_a_at	CEP120	0.621526	8.4e-09	3.7e-07	212397_at	RDX	0.573865	2.21e-06	4.52e-05
11738124_x_at	SIGLEC10 /// SIGLEC12	0.99229	8.45e-09	3.71e-07	207225_at	AANAT	0.16182	2.21e-06	4.52e-05
11716646_a_at	HM13	-0.858761	8.53e-09	3.75e-07	202239_at	PARP4	1.32966	2.22e-06	4.53e-05
11725009_a_at	EPB42	1.50029	8.63e-09	3.79e-07	205716_at	MCFP	0.369804	2.22e-06	4.53e-05
11736379_at	MSL2	0.904237	8.66e-09	3.8e-07	205862_at	GREB1	0.171235	2.22e-06	4.53e-05
11735124_a_at	IPCEF1	0.737374	8.71e-09	3.82e-07	201981_at	PAPPA	0.239875	2.23e-06	4.55e-05
11754339_a_at	NADSYN1	-0.705968	8.75e-09	3.83e-07	213089_at	LOC153561	1.08741	2.24e-06	4.56e-05
11715888_s_at	PIP4K2B	-0.527988	8.78e-09	3.84e-07	211310_at	EZH1	0.242326	2.24e-06	4.56e-05
11730187_x_at	IDH3B	-0.468271	8.89e-09	3.89e-07	217662_x_at	BCAP29	0.43818	2.25e-06	4.56e-05
11725533_at	ZNF618	-0.804724	8.92e-09	3.9e-07	203537_at	PRPSAP2	0.820256	2.26e-06	4.57e-05
11731602_at	TMEM154	1.11056	8.95e-09	3.91e-07	213046_at	PABPN1	1.0952	2.25e-06	4.57e-05
11745190_a_at	FUS	-0.405192	8.97e-09	3.91e-07	213888_s_at	TRAF3IP3	1.39627	2.26e-06	4.57e-05
11744071_at	LSG1	-0.585169	9.12e-09	3.96e-07	205628_at	PRIM2A	0.200172	2.25e-06	4.57e-05
11746161_s_at	FBXL5	0.765158	9.13e-09	3.96e-07	202251_at	PRPF3	1.0104	2.27e-06	4.59e-05
11745679_a_at	CTBP1	-0.52172	9.08e-09	3.96e-07	202998_s_at	LOXL2	0.234787	2.27e-06	4.59e-05
11748409_a_at	PLEKHG3	0.445374	9.13e-09	3.96e-07	222135_at	ZNF587	0.252951	2.27e-06	4.59e-05
11743163_at	ATF1	0.880811	9.18e-09	3.98e-07	215976_at	DBC1	0.231292	2.28e-06	4.59e-05
11715963_a_at	SPTAN1	-0.31434	9.19e-09	3.98e-07	208317_at	XYLB	0.207473	2.28e-06	4.59e-05
11716608_a_at	PFDN5	-0.391921	9.3e-09	4.03e-07	208338_at	P2RX3	0.173787	2.28e-06	4.59e-05
11751601_x_at	DPP7	-0.533918	9.36e-09	4.05e-07	207305_s_at	KIAA1012	1.31999	2.3e-06	4.63e-05
11737027_a_at	FLT3	-0.9273	9.4e-09	4.06e-07	AFFX-HUMRGE/M10098_5_at		-2.11918	2.32e-06	4.65e-05
11717546_s_at	MPRIP	-0.541831	9.4e-09	4.06e-07	215723_s_at	PLD1	0.186661	2.32e-06	4.65e-05
11718849_at	PTPRCAP	-1.04501	9.44e-09	4.07e-07	211948_x_at	BAT2D1	0.815649	2.35e-06	4.7e-05
11744190_a_at	SPNS3	-1.0975	9.44e-09	4.07e-07	37433_at	PIAS2	0.208125	2.35e-06	4.7e-05
11717996_a_at	NUP205	-0.521868	9.42e-09	4.07e-07	221801_x_at	NEFL	0.291671	2.36e-06	4.72e-05
11736532_a_at	LRRFIP1	-0.868789	9.45e-09	4.07e-07	201234_at	ILK	0.925496	2.38e-06	4.76e-05
11748164_a_at	VCAN	2.85294	9.48e-09	4.08e-07	59644_at	BMP2K	0.778651	2.38e-06	4.76e-05
11725803_a_at	C21orf91	0.709561	9.51e-09	4.09e-07	209373_at	MALL	0.239761	2.39e-06	4.77e-05
11728125_a_at	GZMH	1.72323	9.52e-09	4.09e-07	218569_s_at	KBTBD4	-0.703699	2.39e-06	4.78e-05
11739078_x_at	NFE2L1	-0.496593	9.61e-09	4.11e-07	211715_s_at	BDH	0.29997	2.4e-06	4.79e-05
11746443_a_at	HARS	-0.636527	9.61e-09	4.11e-07	221054_s_at	TCL6	0.189575	2.42e-06	4.82e-05
11727039_at	MAVS	-0.853626	9.58e-09	4.11e-07	215288_at	TRPC2	0.269265	2.43e-06	4.82e-05
11736792_a_at	NXT2	1.07243	9.58e-09	4.11e-07	205612_at	MMRN1	0.211788	2.43e-06	4.82e-05
11717272_at	COL5A1	-1.48516	9.68e-09	4.14e-07	211081_s_at	MAP4K5	0.287872	2.43e-06	4.83e-05
11747808_a_at	WIPI1	1.00859	9.68e-09	4.14e-07	215408_at	MYO1E	0.194095	2.43e-06	4.83e-05
11759646_at	ZC3H7A	-0.493635	9.7e-09	4.14e-07	214681_at	GK	1.45962	2.46e-06	4.88e-05
11757987_s_at	PATZ1	-0.786204	9.74e-09	4.15e-07	218043_s_at	AZI2	0.448099	2.47e-06	4.9e-05
11727831_a_at	DDX42	-0.769854	9.74e-09	4.15e-07	205472_s_at	DACH1	0.345979	2.48e-06	4.9e-05
11716297_a_at	CLPTM1	-0.327409	9.8e-09	4.17e-07	221070_s_at	KIAA1967	0.220282	2.48e-06	4.91e-05
11717205_at	RSAD1	-0.471577	9.85e-09	4.19e-07	218244_at	NOL8	0.936009	2.5e-06	4.93e-05
11726777_a_at	LAT /// SPNS1	1.11082	9.87e-09	4.2e-07	219952_s_at	MCOLN1	1.51729	2.49e-06	4.93e-05
11746779_a_at	NCOA7	1.39278	9.88e-09	4.2e-07	221625_at	ZNF506	0.150085	2.5e-06	4.93e-05
11757344_x_at	SNRPB	-0.571586	9.93e-09	4.21e-07	205992_s_at	IL15	0.977781	2.51e-06	4.95e-05
11728673_s_at	KIF22	-0.968908	1e-08	4.24e-07	214202_at		0.417472	2.52e-06	4.97e-05
11723638_at	C11orf58	-0.756177	1e-08	4.24e-07	222371_at	PIAS1	1.6871	2.53e-06	4.98e-05
11719206_s_at	ANKLE2	-0.684976	1e-08	4.25e-07	201313_at	ENO2	0.655414	2.53e-06	4.98e-05
11744661_a_at	HMG20B	-0.706043	1e-08	4.25e-07	202374_s_at	RAB3GAP2	0.907889	2.54e-06	4.99e-05
11742783_s_at	SMARCC1	-0.466293	1.01e-08	4.27e-07	221212_x_at	PB1	0.217745	2.54e-06	4.99e-05
11735624_a_at	MADD	-0.72193	1.02e-08	4.29e-07	202885_s_at	PPP2R1B	0.267936	2.55e-06	5e-05
11734080_x_at	ZNF667	-0.826239	1.03e-08	4.34e-07	216813_at		1.91006	2.57e-06	5.01e-05
11743533_x_at	RUFY3	-0.891112	1.04e-08	4.39e-07	210247_at	SYN2	0.513483	2.56e-06	5.01e-05
11736027_a_at	ADAM10	0.674514	1.05e-08	4.41e-07	215612_at	TBC1D5	0.384167	2.56e-06	5.01e-05
11735137_a_at	WIPI2	-0.392238	1.05e-08	4.42e-07	AFFX-LysX-5_at		0.150558	2.56e-06	5.01e-05
11758475_s_at	HMGXB4	-0.82242	1.05e-08	4.43e-07	210531_at	NR2C1	0.23533	2.57e-06	5.02e-05
11748885_x_at	RNPS1	-0.618301	1.06e-08	4.44e-07	221176_x_at	WBSCR23	0.423589	2.58e-06	5.03e-05
11715700_s_at	WDR6	-0.685027	1.06e-08	4.44e-07	217888_s_at	ARFGAP1	0.801795	2.59e-06	5.04e-05
11729758_at	RGS18	2.28588	1.06e-08	4.44e-07	216675_at		0.754752	2.59e-06	5.04e-05
11755206_x_at	HSPH1	0.703564	1.06e-08	4.44e-07	206432_at	HAS2	0.208655	2.59e-06	5.04e-05
11732425_at	ANKRD22	1.14679	1.06e-08	4.44e-07	220836_at	ZNF407	0.169318	2.59e-06	5.04e-05
11762902_x_at	C7orf55	-0.477112	1.06e-08	4.44e-07	200697_at	HK1	0.842755	2.6e-06	5.05e-05
11715462_x_at	LYZ	0.916451	1.06e-08	4.44e-07	217527_s_at	NFATC2IP	0.747756	2.61e-06	5.06e-05
11757937_s_at	BIRC2	0.547913	1.07e-08	4.47e-07	203373_at	SOCS2	1.01475	2.61e-06	5.06e-05
11723764_a_at	MCM3AP	-0.63137	1.08e-08	4.5e-07	210369_at	SWAP70	0.501817	2.61e-06	5.06e-05
11741042_a_at	PSMA1	-1.32468	1.09e-08	4.52e-07	220970_s_at	KRTAP2-4	0.29332	2.61e-06	5.06e-05
11749077_x_at	HDGF	-0.481894	1.09e-08	4.52e-07	209649_at	STAM2	0.652486	2.63e-06	5.08e-05
11731469_at	AKT2	-0.767406	1.09e-08	4.52e-07	204165_at	WASF1	0.31214	2.62e-06	5.08e-05
11755691_a_at	DLC1	1.24252	1.09e-08	4.53e-07	208882_s_at	EDD1	1.10599	2.64e-06	5.09e-05
11753825_x_at	FKBP1A /// FKBP1C	-1.27748	1.1e-08	4.56e-07	209943_at	FBXL4	0.298601	2.64e-06	5.09e-05
11725410_at	NAV1	-1.38092	1.1e-08	4.56e-07	211387_x_at	RNGTT	0.748699	2.65e-06	5.1e-05
11756711_x_at	CAST	0.86173	1.11e-08	4.59e-07	205352_at	SERPINI1	0.26812	2.65e-06	5.1e-05
11756321_x_at	USP21	-0.830864	1.11e-08	4.61e-07	217201_at	RASAL2	0.228434	2.65e-06	5.1e-05
11741239_x_at	COPE	-0.795849	1.12e-08	4.62e-07	201198_s_at	PSMD1	0.573407	2.66e-06	5.12e-05
11715801_s_at	BAT2L1	-0.549166	1.12e-08	4.62e-07	211929_at	HNRPA3	1.20702	2.67e-06	5.13e-05
11741932_a_at	KCNRG	-0.487873	1.12e-08	4.62e-07	215179_x_at	PGF	0.98239	2.68e-06	5.14e-05
11716752_x_at	GNS	1.35333	1.12e-08	4.63e-07	217306_at		0.215088	2.68e-06	5.14e-05
11751697_a_at	NAA50	0.552089	1.13e-08	4.64e-07	218463_s_at	MUS81	0.570184	2.69e-06	5.16e-05
11724482_x_at	SHOC2	0.901251	1.13e-08	4.64e-07	213436_at	CNR1	0.218674	2.71e-06	5.19e-05
11744376_a_at	MPI	-0.673271	1.13e-08	4.65e-07	210963_s_at	GYG2	0.250415	2.72e-06	5.2e-05
11736458_x_at	KCNK6	0.86735	1.13e-08	4.65e-07	220410_s_at	CAMSAP1	0.400453	2.73e-06	5.21e-05
11763182_at	RQCD1	-0.62661	1.14e-08	4.67e-07	210206_s_at	DDX11	0.182793	2.73e-06	5.21e-05
AFFX-HUMGAPDH/M33197_M_at	GAPDH	-0.358418	1.14e-08	4.67e-07	219235_s_at	PHACTR4	1.04929	2.74e-06	5.23e-05
11722332_x_at	INO80	-0.787959	1.15e-08	4.72e-07	204593_s_at	FLJ20232	-0.822196	2.75e-06	5.23e-05
11744872_x_at	ARF5	-0.366015	1.15e-08	4.72e-07	206043_s_at	KIAA0703	1.22327	2.75e-06	5.23e-05
11724738_a_at	CD36	2.16347	1.15e-08	4.72e-07	208958_at	TXNDC4	0.449673	2.74e-06	5.23e-05
11758974_at	H2AFV	-0.633665	1.15e-08	4.72e-07	206279_at	PRKY	0.270654	2.75e-06	5.23e-05
11723082_s_at	HEMK1	-0.443059	1.15e-08	4.72e-07	212911_at	DNAJC16	0.307375	2.74e-06	5.23e-05
11752398_a_at	C1orf228	-0.780515	1.18e-08	4.81e-07	213194_at	ROBO1	0.189744	2.75e-06	5.23e-05
11716519_s_at	SDR39U1	-0.629609	1.18e-08	4.83e-07	218326_s_at	LGR4	0.186875	2.76e-06	5.23e-05
11759100_x_at	EIF5A /// EIF5AL1	-0.641333	1.2e-08	4.89e-07	201624_at	DARS	1.25189	2.77e-06	5.26e-05
11744468_at	SYNCRIP	-0.597675	1.2e-08	4.91e-07	213507_s_at	KPNB1	0.850049	2.79e-06	5.28e-05
11754908_a_at	ILF3	-0.776684	1.22e-08	4.96e-07	203778_at	MANBA	1.01812	2.79e-06	5.28e-05
11739004_x_at	HDGF	-0.73512	1.22e-08	4.97e-07	212544_at	ZNHIT3	-0.862229	2.79e-06	5.28e-05
11718712_a_at	SFRS8	-0.576617	1.22e-08	4.98e-07	210163_at	CXCL11	0.196216	2.8e-06	5.28e-05
11728445_a_at	TGFBRAP1	-0.654992	1.23e-08	5e-07	222178_s_at		0.194089	2.79e-06	5.28e-05
11755067_a_at	CLEC16A	-0.544264	1.23e-08	5e-07	213505_s_at	SFRS14	0.742733	2.84e-06	5.36e-05
11716567_a_at	BAT2L2	-0.454911	1.23e-08	5e-07	219124_at	C8orf41	-1.26922	2.84e-06	5.36e-05
11739173_a_at	SNAP23	1.23882	1.23e-08	5e-07	218730_s_at	OGN	0.15569	2.84e-06	5.36e-05
11722086_x_at	Septin 1	-0.585603	1.23e-08	5e-07	213215_at		0.74736	2.86e-06	5.38e-05
11723044_at	SMAD1	-1.18357	1.24e-08	5.02e-07	215235_at	SPTAN1	0.864701	2.87e-06	5.39e-05
11725312_a_at	TMED7	0.489717	1.26e-08	5.11e-07	213111_at	PIP5K3	1.21553	2.88e-06	5.4e-05
11752797_a_at	PCMTD2	0.440074	1.27e-08	5.12e-07	206199_at	CEACAM7	0.226193	2.87e-06	5.4e-05
11744429_a_at	STX10	-0.567947	1.27e-08	5.15e-07	202380_s_at	NKTR	1.49868	2.89e-06	5.41e-05
11754376_a_at	JMJD8	-0.608571	1.28e-08	5.16e-07	215322_at		1.69288	2.9e-06	5.44e-05
11748410_a_at	FLII	-0.522883	1.28e-08	5.18e-07	217591_at	SKIL	1.60246	2.92e-06	5.47e-05
11756134_a_at	FHL2	0.9903	1.29e-08	5.19e-07	221441_at	GSCL	0.188341	2.94e-06	5.5e-05
11742907_at	TTLL5	-0.724567	1.29e-08	5.2e-07	205383_s_at	ZBTB20	0.815889	2.95e-06	5.52e-05
11715480_x_at	GABARAP	-0.509688	1.29e-08	5.2e-07	202862_at	FAH	0.543367	2.99e-06	5.58e-05
11755899_x_at	ANKRD36B	-0.659397	1.3e-08	5.21e-07	214852_x_at	VPS13A	0.247302	2.99e-06	5.59e-05
11757677_x_at	UBE2F	0.638497	1.31e-08	5.24e-07	200020_at	TARDBP	0.998041	3.02e-06	5.62e-05
11717627_a_at	BIRC2	0.743917	1.31e-08	5.24e-07	201027_s_at	EIF5B	0.427195	3.02e-06	5.62e-05
11725995_x_at	C3orf21	-0.528389	1.32e-08	5.27e-07	222166_at	C9orf16	0.173925	3.01e-06	5.62e-05
11727257_a_at	JAK3	-1.0405	1.32e-08	5.27e-07	201915_at	SEC63	0.33963	3.04e-06	5.64e-05
11750416_a_at	TXNRD1	0.781615	1.31e-08	5.27e-07	214068_at	BEAN	0.202026	3.03e-06	5.64e-05
11742899_a_at	CGGBP1	0.730829	1.32e-08	5.29e-07	219737_s_at	PCDH9	0.258379	3.04e-06	5.64e-05
11716461_at	COBRA1	-0.543719	1.33e-08	5.31e-07	208082_x_at	LOC441455	0.791447	3.04e-06	5.65e-05
11730478_at	RNF125	-0.86846	1.33e-08	5.31e-07	219333_s_at	CAPN10	0.59273	3.04e-06	5.65e-05
11728862_at	DCAF17	-1.06649	1.33e-08	5.31e-07	200859_x_at	FLNA	1.12886	3.06e-06	5.67e-05
11725317_s_at	VAPA	0.342022	1.33e-08	5.31e-07	215894_at	PTGDR	0.27383	3.06e-06	5.67e-05
11755906_a_at	FAM135A	-0.859151	1.34e-08	5.32e-07	39582_at	CYLD	0.929612	3.07e-06	5.68e-05
11730527_a_at	DAPK2	0.411061	1.34e-08	5.32e-07	218829_s_at	CHD7	0.884183	3.08e-06	5.68e-05
11747375_a_at	TMEM134	-0.575914	1.34e-08	5.35e-07	220640_at	CSNK1G1	0.325837	3.07e-06	5.68e-05
11745770_s_at	LOC643446 /// RNPS1	-0.441828	1.35e-08	5.35e-07	220109_at	TF	0.249681	3.09e-06	5.71e-05
11747424_x_at	RNPS1	-0.558049	1.35e-08	5.38e-07	221249_s_at	LOC81558	0.912294	3.11e-06	5.73e-05
11757767_s_at	NAV1	-1.11773	1.37e-08	5.44e-07	216240_at		0.262525	3.11e-06	5.73e-05
11751265_x_at	PTOV1	-0.83357	1.37e-08	5.44e-07	213934_s_at	ZNF19 /// ZNF23	0.27623	3.11e-06	5.73e-05
11719900_a_at	TRRAP	-0.528861	1.38e-08	5.45e-07	201831_s_at	VDP	0.516669	3.12e-06	5.74e-05
11743666_at	SPEN	-0.864791	1.38e-08	5.46e-07	209023_s_at	STAG2	1.00996	3.15e-06	5.77e-05
11716192_a_at	SETD2	-1.10646	1.39e-08	5.48e-07	213704_at	RABGGTB	0.417483	3.14e-06	5.77e-05
11750051_x_at	CAST	0.685712	1.39e-08	5.48e-07	210025_s_at	CARD10	0.347687	3.14e-06	5.77e-05
11716163_s_at	CIAPIN1	-0.658582	1.4e-08	5.51e-07	207991_x_at	ACRV1	0.240367	3.14e-06	5.77e-05
11755283_a_at	SNRNP70	-0.701414	1.4e-08	5.51e-07	209541_at	IGF1	0.229017	3.15e-06	5.77e-05
11761935_at	HNRPLL	0.461438	1.4e-08	5.51e-07	211946_s_at	BAT2D1	0.7242	3.16e-06	5.78e-05
11728666_s_at	PCBP2	-0.1942	1.4e-08	5.51e-07	221742_at	CUGBP1	0.68154	3.16e-06	5.78e-05
11737878_a_at	GALNT2	-0.690384	1.4e-08	5.52e-07	216305_s_at	C2orf3	0.302727	3.16e-06	5.78e-05
11726327_at	DCUN1D1	1.44465	1.41e-08	5.53e-07	211130_x_at	EDA	0.331487	3.17e-06	5.78e-05
11752700_a_at	ATP11B	0.613552	1.41e-08	5.53e-07	219048_at	PIGN	0.200892	3.17e-06	5.78e-05
AFFX-DapX-5_at	---	2.06536	1.42e-08	5.56e-07	212730_at	DMN	0.355895	3.17e-06	5.79e-05
11738435_x_at	CD74	-0.699309	1.42e-08	5.58e-07	217013_at	LOC392965 /// LOC401393 /// LOC402571 /// LOC442606	0.188823	3.2e-06	5.82e-05
11721551_a_at	SRCAP	-0.604356	1.43e-08	5.6e-07	214035_x_at	LOC399491	0.86037	3.21e-06	5.84e-05
11749031_a_at	ROD1	0.358134	1.43e-08	5.62e-07	210828_s_at	ARNT	0.341419	3.21e-06	5.84e-05
11755055_a_at	SCAMP2	-0.685431	1.45e-08	5.66e-07	204177_s_at	KLHL20	0.524631	3.22e-06	5.85e-05
11732391_a_at	EHMT2	-0.943179	1.45e-08	5.66e-07	208341_x_at	CSH2	0.21535	3.23e-06	5.86e-05
11744258_a_at	ATP1B3	-0.6608	1.45e-08	5.66e-07	218364_at	LRRFIP2	0.91687	3.24e-06	5.88e-05
11718112_at	SF3A3	-0.460699	1.45e-08	5.66e-07	204202_at	IQCE	0.824797	3.27e-06	5.92e-05
11729971_at	SPTB	0.759735	1.45e-08	5.66e-07	208775_at	XPO1	1.20404	3.27e-06	5.93e-05
11729757_a_at	RHAG	1.44204	1.46e-08	5.67e-07	208858_s_at	FAM62A	1.2617	3.28e-06	5.94e-05
11732805_at	EPX	0.682707	1.46e-08	5.67e-07	201798_s_at	FER1L3	0.817241	3.29e-06	5.94e-05
11730852_x_at	ELMO1	-0.608944	1.46e-08	5.68e-07	212325_at	KIAA1102	0.205564	3.29e-06	5.94e-05
11758138_s_at	MDC1	-0.676011	1.47e-08	5.7e-07	214842_s_at	ALB	0.181938	3.28e-06	5.94e-05
11716612_a_at	ABCF3	-0.757095	1.47e-08	5.7e-07	203230_at	DVL1	0.463325	3.3e-06	5.95e-05
11723011_s_at	CAPZA2	0.505609	1.47e-08	5.7e-07	204082_at	PBX3	0.701439	3.32e-06	5.99e-05
11743473_x_at	ZNF226	-0.742143	1.47e-08	5.71e-07	203801_at	MRPS14	0.226183	3.35e-06	6.03e-05
11745873_x_at	PAPOLA	1.15307	1.48e-08	5.75e-07	211044_at	TRIM14	0.1748	3.36e-06	6.06e-05
11749659_s_at	HSPH1	0.806393	1.48e-08	5.75e-07	201991_s_at	KIF5B	0.748764	3.38e-06	6.08e-05
11729940_x_at	TMEM56	1.51364	1.49e-08	5.77e-07	201657_at	ARL1	0.205091	3.38e-06	6.08e-05
11727991_at	STX11	0.617346	1.49e-08	5.77e-07	207245_at	UGT2B17	0.244617	3.39e-06	6.08e-05
11725351_x_at	C22orf9	-0.764318	1.5e-08	5.78e-07	213065_at	MGC23401	1.39888	3.39e-06	6.09e-05
11730765_at	CD177	1.08879	1.5e-08	5.78e-07	221548_s_at	ILKAP	0.817883	3.4e-06	6.1e-05
11745144_a_at	CLEC4E	1.51706	1.5e-08	5.8e-07	212997_s_at	TLK2	0.753649	3.41e-06	6.12e-05
11738999_a_at	SLC38A2	0.648806	1.5e-08	5.8e-07	213413_at	SBLF	0.253611	3.42e-06	6.12e-05
11717854_a_at	ZSCAN18	-0.912419	1.52e-08	5.84e-07	213598_at	HSA9761	1.18022	3.45e-06	6.16e-05
AFFX-r2-Bs-thr-M_s_at	---	1.62858	1.52e-08	5.85e-07	219853_at	FKRP	0.362307	3.45e-06	6.16e-05
11724095_a_at	PDE4B	-1.56932	1.53e-08	5.86e-07	200795_at	SPARCL1	0.21208	3.44e-06	6.16e-05
11715278_s_at	AURKAIP1	-0.622611	1.52e-08	5.86e-07	201836_s_at	SUPT7L	0.301755	3.46e-06	6.18e-05
11757197_s_at	NCRNA00201	-1.25978	1.54e-08	5.91e-07	209230_s_at	P8	0.265192	3.47e-06	6.19e-05
11727423_a_at	CANX	0.815588	1.54e-08	5.93e-07	219620_x_at	FLJ20245	0.453568	3.48e-06	6.21e-05
11721907_at	SGPP1	0.812725	1.56e-08	5.97e-07	217636_at	POLG	0.236298	3.49e-06	6.21e-05
11715998_s_at	CAB39	0.463667	1.56e-08	5.97e-07	219143_s_at	RPP25	0.235169	3.49e-06	6.21e-05
11731271_a_at	MGAM	1.29918	1.56e-08	5.97e-07	60474_at	C20orf42	0.173647	3.49e-06	6.21e-05
11759938_a_at	ITFG2	-0.996666	1.56e-08	5.98e-07	206827_s_at	TRPV6	0.253376	3.5e-06	6.22e-05
11718365_s_at	LYPLA1	0.844483	1.58e-08	6.04e-07	213250_at	DIPA	0.291294	3.51e-06	6.24e-05
11742678_s_at	PTBP1	-0.530493	1.58e-08	6.04e-07	215213_at	NUP54	0.608585	3.52e-06	6.24e-05
11752636_a_at	TRPC4AP	-0.70492	1.59e-08	6.05e-07	214764_at	KIAA0507	0.241552	3.52e-06	6.25e-05
11718685_a_at	TXNRD2	-0.578417	1.59e-08	6.05e-07	207953_at	AD7C-NTP	0.452655	3.54e-06	6.26e-05
11758893_at	MLXIP	-1.0084	1.6e-08	6.09e-07	221886_at	DENND2A	0.230352	3.53e-06	6.26e-05
11717760_a_at	GMFG	-0.334736	1.6e-08	6.1e-07	204411_at	KIF21B	1.01032	3.55e-06	6.27e-05
11720831_s_at	C1orf21	-0.571485	1.61e-08	6.12e-07	217528_at	CLCA2	0.162212	3.55e-06	6.27e-05
11749739_a_at	ASNA1	-0.805324	1.61e-08	6.14e-07	215330_at	FLJ43663	1.63121	3.56e-06	6.28e-05
11735521_x_at	NOMO2	-0.67067	1.63e-08	6.19e-07	218637_at	IMPACT	0.303244	3.56e-06	6.28e-05
11754436_s_at	MACF1	-0.682573	1.63e-08	6.19e-07	219821_s_at	GFOD1	1.32831	3.58e-06	6.31e-05
11733058_a_at	ROD1	0.762248	1.63e-08	6.2e-07	215803_at	FLJ10178	0.201183	3.58e-06	6.31e-05
11741768_a_at	VNN2	2.03161	1.64e-08	6.22e-07	200964_at	UBE1	1.03563	3.6e-06	6.33e-05
11715769_a_at	SET	-0.276178	1.64e-08	6.22e-07	212176_at	C6orf111	0.975106	3.6e-06	6.33e-05
11726432_a_at	OSBPL3	-1.1412	1.65e-08	6.24e-07	220906_at		0.228622	3.59e-06	6.33e-05
11741651_a_at	POT1	0.426977	1.65e-08	6.25e-07	206434_at	SPOCK3	0.144992	3.6e-06	6.33e-05
11720427_a_at	ILVBL	-0.570068	1.67e-08	6.29e-07	221021_s_at	CTNNBL1	1.1953	3.63e-06	6.38e-05
11750199_a_at	HCLS1	-0.621055	1.67e-08	6.31e-07	221965_at	MPHOSPH9	0.45567	3.66e-06	6.42e-05
11718609_a_at	VPS72	-0.653875	1.7e-08	6.4e-07	217371_s_at	IL15	0.328502	3.67e-06	6.43e-05
11715875_a_at	COMMD7	-0.313484	1.7e-08	6.4e-07	218260_at	PCIA1	-0.748425	3.7e-06	6.47e-05
11734565_s_at	C1QTNF3	-0.770441	1.71e-08	6.43e-07	214610_at	CYP11B1	0.204875	3.69e-06	6.47e-05
11755591_x_at	MSTO1 /// MSTO2P	-0.538118	1.73e-08	6.5e-07	213128_s_at	UBE3A	0.583167	3.72e-06	6.5e-05
11715905_x_at	DDX3X	0.824852	1.73e-08	6.51e-07	207932_at	IFNA8	0.196394	3.72e-06	6.5e-05
11733259_s_at	TAOK3	-0.923111	1.73e-08	6.51e-07	202951_at	STK38	1.11219	3.73e-06	6.51e-05
11722351_at	SFRS2B	-0.576834	1.75e-08	6.55e-07	211976_at	RPL35	0.897162	3.73e-06	6.51e-05
11719017_a_at	CBFB	0.501441	1.75e-08	6.55e-07	209527_at	EXOSC2	0.392141	3.75e-06	6.52e-05
11758978_at	ERGIC2	-0.670916	1.75e-08	6.55e-07	222196_at	LOC286434	0.200536	3.74e-06	6.52e-05
11746542_x_at	KIAA0146	-0.687689	1.76e-08	6.58e-07	213106_at	ATP8A1	1.03631	3.75e-06	6.53e-05
11747202_x_at	MPDU1	-0.746997	1.76e-08	6.59e-07	219928_s_at	CABYR	0.22043	3.76e-06	6.54e-05
11743167_at	ETV6	-0.709589	1.77e-08	6.63e-07	220259_at	FLJ21019	0.303635	3.76e-06	6.54e-05
11734038_a_at	ARFGAP2	-0.630714	1.79e-08	6.69e-07	HC-L34600_at	NA	0.662621	3.78e-06	6.56e-05
11721908_at	SGPP1	1.2246	1.8e-08	6.71e-07	220730_at	FLJ12986	0.371497	3.78e-06	6.56e-05
11739079_a_at	ANP32A	-0.449405	1.81e-08	6.75e-07	216467_s_at		0.212032	3.78e-06	6.56e-05
11720424_a_at	MEX3C	0.543297	1.81e-08	6.75e-07	222193_at	FLJ21820	0.274027	3.79e-06	6.57e-05
11754551_x_at	ENO1	-0.423032	1.81e-08	6.76e-07	211496_s_at	PDC	0.228681	3.79e-06	6.57e-05
11717012_s_at	VAMP8	-0.348713	1.82e-08	6.77e-07	205105_at	MAN2A1	1.26894	3.81e-06	6.58e-05
11725951_at	RIOK3	1.02277	1.83e-08	6.82e-07	214823_at	ZNF204	0.227138	3.81e-06	6.58e-05
11741357_s_at	FNDC3A	-0.574569	1.84e-08	6.82e-07	216524_x_at		0.70657	3.83e-06	6.61e-05
11719770_a_at	EXOC7	-0.598074	1.84e-08	6.83e-07	220459_at	MCM3APAS	0.216396	3.87e-06	6.68e-05
11724481_a_at	C5orf13	-0.535918	1.86e-08	6.9e-07	210662_at	KYNU	0.427882	3.9e-06	6.71e-05
11748732_x_at	PAPOLA	1.37938	1.86e-08	6.92e-07	215944_at		0.231929	3.89e-06	6.71e-05
11716019_at	RAB31	2.11696	1.87e-08	6.92e-07	219627_at	FLJ12700	0.430026	3.9e-06	6.72e-05
11741771_a_at	PSMD13	-0.573527	1.88e-08	6.95e-07	206134_at	ADAMDEC1	0.28849	3.91e-06	6.73e-05
11724900_a_at	GZMB	2.01928	1.89e-08	6.99e-07	217443_at		0.206287	3.91e-06	6.73e-05
11739034_s_at	ACTR2 /// LOC284441	1.33887	1.92e-08	7.09e-07	213118_at	KIAA0701	1.19031	3.93e-06	6.76e-05
11718544_s_at	ZBTB44	-0.593547	1.92e-08	7.1e-07	203318_s_at	ZNF148	1.20927	3.94e-06	6.76e-05
11748677_a_at	ULK3	-0.398679	1.93e-08	7.12e-07	220296_at	GALNT10	0.396394	3.94e-06	6.76e-05
11743177_a_at	RSF1	-0.464834	1.93e-08	7.14e-07	201320_at	SMARCC2	0.612338	3.95e-06	6.77e-05
11742219_a_at	CD46	1.19412	1.94e-08	7.16e-07	212368_at	ZNF292	1.59633	3.99e-06	6.84e-05
11729052_at	PPFIBP1	-0.798194	1.94e-08	7.16e-07	207985_at	ENO1B	0.289951	4e-06	6.85e-05
11758337_s_at	ADA	-0.873178	1.95e-08	7.18e-07	203262_s_at	FAM50A	0.793984	4.02e-06	6.87e-05
11758214_s_at	SRRM2	-0.998313	1.97e-08	7.23e-07	212109_at	C16orf34	0.273152	4.03e-06	6.88e-05
11736457_at	KCNK6	0.696127	1.97e-08	7.26e-07	220809_at	FLJ14327	0.833532	4.03e-06	6.89e-05
11737911_a_at	GPR84	0.706471	1.98e-08	7.26e-07	215222_x_at	MACF1	1.08592	4.05e-06	6.9e-05
11720216_x_at	PIGU	-0.530209	1.99e-08	7.29e-07	210287_s_at	FLT1	0.20996	4.04e-06	6.9e-05
11755103_a_at	CDA	1.11367	2e-08	7.35e-07	217812_at	YTHDF2	-0.741943	4.09e-06	6.97e-05
11720083_a_at	NUDT22	-0.780791	2.01e-08	7.38e-07	209654_at	KIAA0947	1.12977	4.11e-06	7e-05
11742681_s_at	ERP29	-0.545867	2.02e-08	7.41e-07	AFFX-r2-TagJ-5_at	NA	0.232733	4.12e-06	7.01e-05
11715526_s_at	BAT1	-0.654293	2.03e-08	7.45e-07	216550_x_at	ANKRD12	1.04235	4.13e-06	7.02e-05
11754671_s_at	NFYC	-0.672109	2.04e-08	7.48e-07	212094_at	PEG10	0.219848	4.16e-06	7.07e-05
11753080_s_at	DPF2	-0.443559	2.06e-08	7.52e-07	207910_at	SCGB1D1	0.214521	4.17e-06	7.08e-05
11751713_a_at	C6orf62	0.726698	2.07e-08	7.56e-07	202622_s_at	ATXN2	0.74177	4.18e-06	7.09e-05
11747765_a_at	PPP2R5A	1.10752	2.08e-08	7.59e-07	203741_s_at	ADCY7	0.911166	4.18e-06	7.09e-05
11741229_a_at	FAM111A	0.665854	2.08e-08	7.6e-07	208322_s_at	ST3GAL1	1.20202	4.18e-06	7.09e-05
11723629_a_at	TAF1	-0.588718	2.09e-08	7.61e-07	220201_at	MNAB	0.470894	4.19e-06	7.1e-05
11747379_x_at	ATP6AP2	0.764161	2.09e-08	7.61e-07	203925_at	GCLM	0.851629	4.22e-06	7.13e-05
11757833_a_at	RAB31	1.60883	2.1e-08	7.63e-07	209883_at	GLT25D2	0.204205	4.22e-06	7.13e-05
11747051_x_at	SLC35C2	-0.412188	2.11e-08	7.67e-07	212523_s_at	KIAA0146	0.210497	4.23e-06	7.15e-05
11730374_a_at	FYB	1.53606	2.13e-08	7.72e-07	206529_x_at	SLC26A4	0.236593	4.23e-06	7.15e-05
11728138_at	XK	0.727666	2.13e-08	7.74e-07	208121_s_at	PTPRO	0.237743	4.26e-06	7.18e-05
11748405_a_at	MDC1	-0.511007	2.16e-08	7.82e-07	203688_at	PKD2	0.643161	4.26e-06	7.19e-05
11715904_s_at	DDX3X	1.08473	2.16e-08	7.82e-07	222365_at		0.170353	4.27e-06	7.19e-05
11748355_a_at	SLC16A1	1.01796	2.16e-08	7.82e-07	203774_at	MTR	0.899193	4.28e-06	7.2e-05
11748988_x_at	REEP5	0.594237	2.16e-08	7.82e-07	212435_at	TRIM33	1.34496	4.29e-06	7.21e-05
11763233_x_at	TRA@ /// TRAC /// TRAJ17 /// TRAV20	1.51482	2.16e-08	7.82e-07	206727_at	C9	0.205146	4.29e-06	7.21e-05
11732236_a_at	GYPA /// GYPB	2.37732	2.16e-08	7.82e-07	215069_at	NMT2	0.219673	4.3e-06	7.22e-05
11718828_s_at	ITM2C	-0.805043	2.17e-08	7.83e-07	221569_at	AHI1	0.435588	4.32e-06	7.25e-05
11716802_a_at	SETD5	-0.84273	2.17e-08	7.84e-07	221031_s_at	DKFZP434F0318	0.286584	4.32e-06	7.25e-05
11744748_x_at	FGFR1OP2	0.491556	2.18e-08	7.87e-07	203870_at	USP46	0.235125	4.32e-06	7.25e-05
11755793_a_at	WDR27	-0.475332	2.19e-08	7.88e-07	205586_x_at	VGF	0.390814	4.33e-06	7.26e-05
11720012_at	JARID2	-0.587866	2.22e-08	7.94e-07	214815_at	TRIM33	0.583082	4.35e-06	7.28e-05
11754556_x_at	EIF2AK4	-0.495463	2.21e-08	7.94e-07	214757_at		0.249516	4.35e-06	7.28e-05
11753722_x_at	PFN1	-0.852877	2.22e-08	7.94e-07	213857_s_at	CD47	0.671394	4.37e-06	7.29e-05
11749367_a_at	FXYD5	-0.782278	2.21e-08	7.94e-07	215350_at	SYNE1	0.320792	4.39e-06	7.33e-05
11735109_a_at	FBXO3	0.559207	2.22e-08	7.94e-07	215387_x_at	GPC6	0.399453	4.41e-06	7.35e-05
11749492_a_at	RPS6KA1	-0.522218	2.21e-08	7.94e-07	216280_s_at	DICER1	0.22079	4.41e-06	7.35e-05
11726363_x_at	ATXN3	-0.768163	2.21e-08	7.94e-07	221391_at	TAS2R14	0.221713	4.41e-06	7.35e-05
11716781_s_at	TBL1XR1	-0.365377	2.21e-08	7.94e-07	AFFX-r2-TagD_x_at	NA	0.17154	4.41e-06	7.35e-05
11731744_a_at	TRDMT1	-0.37497	2.21e-08	7.94e-07	211077_s_at	TLK1	0.458157	4.46e-06	7.41e-05
11725702_a_at	AQP9	1.89972	2.22e-08	7.95e-07	213231_at	DMWD	0.214169	4.46e-06	7.41e-05
11717398_at	ZNF212	-0.795164	2.23e-08	7.97e-07	209029_at	COPS7A	0.661473	4.47e-06	7.42e-05
11746473_x_at	CDIPT	-0.502311	2.24e-08	8e-07	45288_at	ABHD6	0.186827	4.47e-06	7.42e-05
11751377_a_at	MBOAT2	1.1997	2.25e-08	8e-07	220799_at	GCM2	0.228093	4.48e-06	7.43e-05
11745000_x_at	TXNRD2	-0.466065	2.24e-08	8e-07	220883_at		0.185427	4.49e-06	7.44e-05
11749787_a_at	Septin 2	0.78983	2.24e-08	8e-07	206489_s_at	DLGAP1	0.191583	4.49e-06	7.44e-05
11730656_a_at	LILRA3	0.794716	2.24e-08	8e-07	215378_at	ANKHD1	0.367786	4.51e-06	7.47e-05
11747000_a_at	LTA4H	0.587735	2.26e-08	8.05e-07	210236_at	PPFIA1	0.51741	4.51e-06	7.47e-05
11717269_a_at	FPGS	-0.62218	2.27e-08	8.06e-07	218673_s_at	ATG7	1.33513	4.56e-06	7.54e-05
11752226_a_at	SNRNP200	-0.535071	2.27e-08	8.06e-07	203607_at	INPP5F	0.297112	4.56e-06	7.54e-05
11745728_s_at	TCF12	0.744156	2.27e-08	8.06e-07	206204_at	GRB14	0.248961	4.59e-06	7.57e-05
11720167_at	SELL	-0.550812	2.27e-08	8.06e-07	208070_s_at	REV3L	0.826179	4.59e-06	7.58e-05
11746014_s_at	NCF1 /// NCF1B /// NCF1C	1.27466	2.28e-08	8.1e-07	222207_x_at		0.824273	4.6e-06	7.59e-05
11738903_a_at	LILRA5	1.04099	2.29e-08	8.1e-07	218242_s_at	SUV420H1	0.900925	4.61e-06	7.59e-05
11717188_s_at	DNAJA1	0.589412	2.29e-08	8.11e-07	219296_at	ZDHHC13	0.515066	4.61e-06	7.59e-05
11724726_s_at	EIF5	1.52926	2.3e-08	8.12e-07	216469_at	LOC441955	0.17687	4.61e-06	7.59e-05
11715368_a_at	SERPING1	-1.32222	2.3e-08	8.12e-07	214677_x_at	IGL@ /// IGLC1 /// IGLC2 /// IGLV3-25 /// IGLV2-14 /// IGLJ3	-1.74079	4.62e-06	7.6e-05
11728489_a_at	CLEC4A	1.46121	2.3e-08	8.14e-07	216614_at	ITPR2	1.20048	4.64e-06	7.61e-05
11744592_a_at	GON4L	-0.395705	2.31e-08	8.15e-07	219223_at	C9orf7	0.341199	4.63e-06	7.61e-05
11747979_a_at	MAP4	-0.679746	2.32e-08	8.18e-07	204548_at	STAR	0.241603	4.64e-06	7.61e-05
11719509_a_at	CSRP2BP /// PET117	-0.447843	2.32e-08	8.19e-07	203772_at	BLVRA	0.227952	4.66e-06	7.64e-05
11739512_a_at	TIMM50	-0.833056	2.33e-08	8.21e-07	212172_at	AK2	0.86834	4.68e-06	7.66e-05
11746553_a_at	SSX2IP	0.744281	2.34e-08	8.23e-07	207928_s_at	GLRA3	0.179504	4.68e-06	7.66e-05
11722858_s_at	ZNF395	-0.456506	2.35e-08	8.27e-07	207728_at	ATF7IP	0.249284	4.7e-06	7.69e-05
11717063_s_at	SMARCD2	-0.889272	2.4e-08	8.44e-07	204137_at	TM7SF1	0.712313	4.72e-06	7.72e-05
11761655_at	NPCDR1	-1.6198	2.4e-08	8.44e-07	203804_s_at	CROP	1.45543	4.73e-06	7.73e-05
11752840_a_at	ELL2	0.329883	2.4e-08	8.44e-07	203344_s_at	RBBP8	0.836739	4.74e-06	7.74e-05
200010_PM_at	RPL11	-0.164144	2.4e-08	8.44e-07	220221_at	VPS13D	0.542698	4.75e-06	7.75e-05
11753467_a_at	AMT	-0.802214	2.43e-08	8.53e-07	214925_s_at	SPTAN1	0.851854	4.77e-06	7.77e-05
11748806_x_at	ACTR2	1.28887	2.44e-08	8.54e-07	211591_s_at	PDE4A	0.245785	4.86e-06	7.91e-05
11722129_at	FAM102B	0.420192	2.44e-08	8.54e-07	203690_at	TUBGCP3	0.833335	4.88e-06	7.93e-05
11757740_x_at	DULLARD	-0.526776	2.46e-08	8.61e-07	216944_s_at	ITPR1	0.530779	4.88e-06	7.93e-05
11719448_at	RAB14	0.734065	2.47e-08	8.62e-07	215135_at	DNPEP	0.309346	4.9e-06	7.96e-05
11760217_a_at	PIK3CB	0.874268	2.46e-08	8.62e-07	215785_s_at	CYFIP2	0.917465	4.91e-06	7.97e-05
11727597_at	PADI2	0.759696	2.49e-08	8.69e-07	206853_s_at	MAP3K7	0.380416	4.91e-06	7.97e-05
11732267_s_at	SNX6	0.521201	2.5e-08	8.72e-07	202792_s_at	SAPS2	0.582591	4.92e-06	7.98e-05
11716855_a_at	COPG	-0.864974	2.5e-08	8.73e-07	210801_at	HSA9761	0.18015	4.93e-06	7.99e-05
11746371_a_at	AASDHPPT	1.07604	2.51e-08	8.73e-07	220651_s_at	MCM10	0.228867	4.95e-06	8.02e-05
11744473_x_at	BAT3	-0.792018	2.51e-08	8.75e-07	220071_x_at	C15orf25	0.777234	4.96e-06	8.03e-05
11716224_a_at	CKAP5	-0.807248	2.52e-08	8.77e-07	216113_at	ABI2	0.192885	4.97e-06	8.03e-05
11731270_a_at	MGAM	0.748849	2.52e-08	8.77e-07	219233_s_at	GSDML	0.689346	5e-06	8.07e-05
11735394_s_at	XCL1 /// XCL2	0.521243	2.52e-08	8.77e-07	202630_at	APPBP2	0.452471	5e-06	8.07e-05
11717600_a_at	SECISBP2	-0.841792	2.53e-08	8.78e-07	217558_at	CYP2C9	0.216975	5.01e-06	8.09e-05
11723528_s_at	LENG8	-0.802437	2.54e-08	8.82e-07	214705_at	INADL	0.347496	5.02e-06	8.1e-05
AFFX-M27830_M_at	---	1.04844	2.55e-08	8.85e-07	207195_at	CNTN6	0.221999	5.03e-06	8.1e-05
11745552_a_at	CAB39	0.918656	2.57e-08	8.92e-07	41386_i_at	JMJD3	1.08129	5.04e-06	8.12e-05
11729830_s_at	DCLRE1A	0.908359	2.58e-08	8.95e-07	201733_at	CLCN3	0.24143	5.06e-06	8.13e-05
11741059_s_at	SATB1	-0.679045	2.6e-08	8.99e-07	212381_at	USP24	0.604076	5.07e-06	8.15e-05
11742800_s_at	E2F3	-0.408168	2.61e-08	9.01e-07	210905_x_at	ASH1L	0.259498	5.07e-06	8.15e-05
11723325_a_at	KCNQ1	0.697021	2.61e-08	9.01e-07	212945_s_at	MGA	0.348067	5.07e-06	8.15e-05
11757835_s_at	CPEB4	1.44944	2.61e-08	9.01e-07	217894_at	KCTD3	0.263623	5.12e-06	8.21e-05
11749252_a_at	STOM	1.30126	2.62e-08	9.03e-07	221785_at	WIZ	0.226766	5.13e-06	8.22e-05
11727400_a_at	GSTZ1	-0.52901	2.63e-08	9.06e-07	217841_s_at	PME-1	0.67817	5.14e-06	8.24e-05
11741138_a_at	GSDMD	-0.460149	2.63e-08	9.07e-07	AFFX-TrpnX-5_at		0.161457	5.18e-06	8.29e-05
11742098_a_at	SEC61A2	-0.522061	2.63e-08	9.07e-07	219487_at	FLJ23560	0.17961	5.19e-06	8.3e-05
11722003_at	CYCS	-0.597651	2.64e-08	9.09e-07	215913_s_at	GULP1	0.260908	5.23e-06	8.36e-05
200061_PM_s_at	RPS24	-0.11854	2.64e-08	9.09e-07	218918_at	MAN1C1	0.444212	5.23e-06	8.36e-05
11742081_a_at	NAALADL1	-1.01052	2.65e-08	9.11e-07	211227_s_at	PCDH11Y	0.210061	5.23e-06	8.36e-05
11747799_x_at	ENO1	-0.429105	2.65e-08	9.11e-07	212642_s_at	HIVEP2	1.17403	5.26e-06	8.39e-05
11756422_s_at	RAPGEF1	-0.589279	2.66e-08	9.14e-07	210919_at		0.218237	5.26e-06	8.39e-05
11715799_s_at	BAT2L1	-0.591396	2.67e-08	9.14e-07	215615_x_at	RERE	0.317747	5.27e-06	8.39e-05
11715515_a_at	PSMD3	-0.805631	2.67e-08	9.16e-07	206623_at	PDE6A	0.221491	5.28e-06	8.41e-05
11737378_s_at	LOC100132288 /// MAFIP /// TEKT4P1	0.340187	2.68e-08	9.17e-07	217651_at		0.218378	5.28e-06	8.41e-05
11763302_at	LOC100128751	-1.25744	2.69e-08	9.2e-07	203291_at	CNOT4	0.519913	5.33e-06	8.46e-05
11732420_at	C2orf60	-0.438308	2.69e-08	9.21e-07	216665_s_at	TTTY2	0.24518	5.32e-06	8.46e-05
11727393_a_at	COX15	0.67802	2.71e-08	9.27e-07	204001_at	SNAPC3	0.329795	5.35e-06	8.48e-05
11721507_at	DVL3	-0.728021	2.74e-08	9.34e-07	214493_s_at	INADL	0.215719	5.35e-06	8.48e-05
11730700_a_at	C11orf49	-0.410038	2.73e-08	9.34e-07	212077_at	CALD1	0.406397	5.35e-06	8.48e-05
11716873_a_at	WDR46	-0.654016	2.75e-08	9.39e-07	201986_at	THRAP1	0.947288	5.37e-06	8.51e-05
11729351_a_at	MMP8	1.71042	2.76e-08	9.4e-07	217126_at		0.149662	5.37e-06	8.51e-05
11718008_a_at	CPNE2	-0.674405	2.77e-08	9.41e-07	HC-AF007551_at	NA	0.202145	5.39e-06	8.52e-05
11744499_x_at	CHMP1A	-0.75388	2.76e-08	9.41e-07	220931_at	MGC5590	0.249246	5.4e-06	8.54e-05
11729739_at	SIGLEC5	1.12171	2.76e-08	9.41e-07	216420_at	LOC219414	0.190178	5.42e-06	8.56e-05
11758264_s_at	HNRNPA0	-0.60516	2.77e-08	9.41e-07	222073_at	COL4A3	0.18298	5.43e-06	8.58e-05
11748522_a_at	ARFIP2	-0.306215	2.77e-08	9.42e-07	203487_s_at	ARMC8	0.812333	5.46e-06	8.61e-05
11718414_s_at	NONO	-0.428348	2.78e-08	9.45e-07	218490_s_at	ZNF302	0.256699	5.46e-06	8.61e-05
11743977_s_at	MYL12A	0.508313	2.79e-08	9.46e-07	202311_s_at	COL1A1	0.189144	5.48e-06	8.63e-05
11758829_s_at	C1orf77	-0.64798	2.81e-08	9.51e-07	201984_s_at	EGFR	0.240327	5.49e-06	8.64e-05
11715233_s_at	C21orf56	-0.645633	2.81e-08	9.52e-07	221860_at		1.05534	5.5e-06	8.65e-05
11745645_x_at	STMN1	-0.666359	2.85e-08	9.65e-07	216314_at	CRISP1	0.182062	5.51e-06	8.66e-05
11756398_a_at	VPRBP	-0.944693	2.87e-08	9.7e-07	215285_s_at	PHTF1	1.45836	5.54e-06	8.7e-05
11759591_at	C6orf134	-0.487407	2.87e-08	9.7e-07	213835_x_at	GTPBP3	0.333858	5.54e-06	8.7e-05
11721735_at	DHTKD1	-0.555665	2.89e-08	9.77e-07	214976_at	RPL13 /// LOC388344 /// HBII-202	0.294301	5.57e-06	8.73e-05
11755648_a_at	MICAL2	0.733829	2.92e-08	9.85e-07	216320_x_at	MST1	0.375354	5.58e-06	8.74e-05
11726139_at	MTMR9	-0.777825	2.92e-08	9.85e-07	221093_at	BP75	0.298928	5.58e-06	8.74e-05
11754826_x_at	EEF1D	-0.34285	2.93e-08	9.87e-07	217093_at	RNASE1	0.16396	5.58e-06	8.74e-05
11731652_a_at	C20orf24	0.474668	2.94e-08	9.92e-07	200617_at	KIAA0152	0.374703	5.62e-06	8.79e-05
11746423_a_at	RNFT1	0.994271	2.97e-08	1e-06	201025_at	EIF5B	0.228727	5.62e-06	8.79e-05
11724111_x_at	ARHGAP4	-0.675627	3e-08	1.01e-06	209715_at	CBX5	0.306771	5.64e-06	8.82e-05
11720315_x_at	ATP6V0B	-0.801036	3e-08	1.01e-06	214092_x_at	SFRS14	0.81095	5.66e-06	8.83e-05
11753871_a_at	GNG7	-1.06612	2.99e-08	1.01e-06	203269_at	NSMAF	1.02919	5.65e-06	8.83e-05
11762694_x_at	DNAJB9	-0.683157	3e-08	1.01e-06	203255_at	FBXO11	1.11282	5.66e-06	8.83e-05
11755051_a_at	USP25	0.65485	3.03e-08	1.02e-06	206543_at	SMARCA2	0.247398	5.66e-06	8.83e-05
11733870_at	HLA-DOA	-0.950789	3.05e-08	1.02e-06	203195_s_at	NUP98	1.23358	5.69e-06	8.86e-05
11716422_x_at	SPTBN1	-1.08466	3.03e-08	1.02e-06	218683_at	PTBP2	0.721642	5.71e-06	8.89e-05
11756527_a_at	SNX10	0.973352	3.06e-08	1.02e-06	201462_at	SCRN1	0.685504	5.72e-06	8.9e-05
11751908_a_at	ZMAT1	-1.07709	3.07e-08	1.03e-06	201615_x_at	CALD1	0.335195	5.72e-06	8.9e-05
11723330_a_at	DNAJB12	-0.601529	3.07e-08	1.03e-06	222225_at	OR4F21	0.383601	5.78e-06	8.97e-05
11764106_s_at	ERGIC2	-0.545017	3.09e-08	1.03e-06	217778_at	SLC39A1	0.248397	5.79e-06	8.99e-05
11726069_a_at	PDDC1	-0.682042	3.12e-08	1.04e-06	206065_s_at	DPYS	0.185258	5.8e-06	9e-05
11718862_at	SEC63	-1.28133	3.13e-08	1.04e-06	212062_at	ATP9A	0.629253	5.83e-06	9.04e-05
11718053_a_at	TBC1D23	0.896332	3.11e-08	1.04e-06	213624_at	SMPDL3A	0.889506	5.85e-06	9.06e-05
11749122_a_at	MAP7D3	-0.582335	3.16e-08	1.05e-06	210410_s_at	MSH5	0.290276	5.85e-06	9.06e-05
11716992_at	CIC	-0.613852	3.17e-08	1.05e-06	214367_at	RASGRP2	0.20177	5.87e-06	9.07e-05
11751490_a_at	MAPKAP1	-0.526769	3.15e-08	1.05e-06	212201_at	KIAA0692	0.897886	5.88e-06	9.08e-05
11721380_x_at	GNPTAB	-0.599832	3.21e-08	1.07e-06	222104_x_at	GTF2H3	0.912699	5.88e-06	9.08e-05
11749724_a_at	MEGF9	0.658693	3.23e-08	1.07e-06	214373_at		0.336078	5.88e-06	9.08e-05
11723714_a_at	CPXM1	-0.820033	3.25e-08	1.08e-06	213459_at	RPL37A	0.396621	5.91e-06	9.11e-05
11716738_at	SEPX1	1.05608	3.25e-08	1.08e-06	214752_x_at	FLNA	1.17212	5.92e-06	9.13e-05
11756564_a_at	AUP1	-0.500762	3.24e-08	1.08e-06	211430_s_at	IGH@ /// IGHG1 /// IGHG2 /// IGHG3 /// IGHM	-1.86547	5.94e-06	9.15e-05
11737073_a_at	COPE	-0.688046	3.3e-08	1.09e-06	215377_at	CTBP2	0.369371	5.94e-06	9.15e-05
11719467_s_at	PRPF31	-0.426171	3.3e-08	1.09e-06	208807_s_at	CHD3	0.799061	5.97e-06	9.17e-05
11752296_x_at	DDX3X	0.68847	3.29e-08	1.09e-06	200848_at	AHCYL1	0.801829	5.97e-06	9.17e-05
11754918_s_at	HMGCS1	-0.876026	3.31e-08	1.09e-06	212343_at	YIPF6	0.427724	5.96e-06	9.17e-05
11719125_a_at	C7orf27	-0.529033	3.28e-08	1.09e-06	215991_s_at	KIAA0090	0.143947	5.96e-06	9.17e-05
11721411_a_at	BSPRY	-0.814132	3.29e-08	1.09e-06	202569_s_at	MARK3	0.860245	5.98e-06	9.18e-05
11724634_s_at	ABCB10	0.690703	3.3e-08	1.09e-06	214956_at		0.331752	6e-06	9.2e-05
11747814_a_at	IDH2	-0.692326	3.35e-08	1.1e-06	211054_at	INVS	0.209932	6e-06	9.2e-05
11741605_a_at	CHD3	-0.46306	3.35e-08	1.1e-06	211257_x_at	ZNF638	1.1897	6.02e-06	9.21e-05
11721676_a_at	C12orf10	-0.64032	3.38e-08	1.11e-06	214030_at	DKFZp667G2110	0.276622	6.01e-06	9.21e-05
11739624_at	ZNF740	-0.670183	3.37e-08	1.11e-06	222276_at		0.185654	6.02e-06	9.21e-05
11717020_a_at	TMEM222	-1.12715	3.39e-08	1.11e-06	205640_at	ALDH3B1	0.90755	6.05e-06	9.23e-05
11716650_a_at	UBE2Z	-0.338546	3.38e-08	1.11e-06	201330_at	RARS	0.955806	6.05e-06	9.23e-05
11757461_s_at	BTBD3	-0.793637	3.38e-08	1.11e-06	210004_at	OLR1	1.28731	6.05e-06	9.23e-05
11732515_x_at	BAK1	-0.511072	3.39e-08	1.11e-06	221365_at	MLNR	0.144684	6.04e-06	9.23e-05
11721096_a_at	TMX1	1.5937	3.42e-08	1.12e-06	221472_at	TDE1	0.887348	6.08e-06	9.26e-05
11724249_a_at	SLC39A8	1.24217	3.41e-08	1.12e-06	213174_at	TTC9	-0.781894	6.08e-06	9.26e-05
11758171_s_at	KTN1	-0.404951	3.43e-08	1.12e-06	217047_s_at	FAM13A1	0.767566	6.07e-06	9.26e-05
11758777_x_at	RBM8A	-0.768827	3.46e-08	1.13e-06	218155_x_at	FLJ10534	0.84883	6.11e-06	9.27e-05
11719287_a_at	PEX11B	-0.803546	3.46e-08	1.13e-06	209677_at	PRKCI	0.270032	6.11e-06	9.27e-05
11746983_a_at	INTS3	-0.325279	3.47e-08	1.13e-06	205389_s_at	ANK1	0.363464	6.1e-06	9.27e-05
11724766_a_at	FASTKD2	-0.459511	3.5e-08	1.14e-06	212559_at	PRKAR1B	0.221904	6.09e-06	9.27e-05
11717847_a_at	FARSA	-0.886487	3.52e-08	1.15e-06	220845_at	ACOXL	0.193611	6.11e-06	9.27e-05
11755606_x_at	IFI30	2.4637	3.52e-08	1.15e-06	220787_at		0.146249	6.1e-06	9.27e-05
11740233_s_at	MYST4	-0.613237	3.54e-08	1.15e-06	220741_s_at	PPA2	0.824115	6.14e-06	9.29e-05
11755355_s_at	RCSD1	-1.01032	3.53e-08	1.15e-06	212784_at	CIC	0.872466	6.13e-06	9.29e-05
11734679_a_at	TXNL4A	-0.282278	3.52e-08	1.15e-06	206186_at	MPP3	0.25947	6.14e-06	9.29e-05
11716613_s_at	RPLP2	-0.176225	3.51e-08	1.15e-06	220790_s_at	MS4A5	0.203527	6.14e-06	9.29e-05
11718785_a_at	R3HCC1	-0.513818	3.57e-08	1.16e-06	215513_at	HYMAI	0.971451	6.15e-06	9.3e-05
11717446_x_at	DHPS	-0.572407	3.59e-08	1.16e-06	209921_at	SLC7A11	1.1216	6.17e-06	9.31e-05
11756882_a_at	RTTN	-0.690236	3.57e-08	1.16e-06	AFFX-M27830_5_at	SOX18	-1.81205	6.23e-06	9.39e-05
11734691_a_at	TAF11	-0.665955	3.57e-08	1.16e-06	202778_s_at	ZNF198	1.23735	6.22e-06	9.39e-05
11748700_a_at	TOMM34	-0.721732	3.56e-08	1.16e-06	219583_s_at	SPATA7	0.263798	6.23e-06	9.39e-05
11715650_a_at	TXNRD1	0.78918	3.59e-08	1.16e-06	210870_s_at	EPM2A	0.198008	6.22e-06	9.39e-05
11756563_a_at	RCBTB2	0.558647	3.58e-08	1.16e-06	214563_at	PCDHGC3	0.216777	6.26e-06	9.43e-05
11744359_s_at	MBD3	-0.846457	3.62e-08	1.17e-06	212215_at	PREPL	0.254533	6.27e-06	9.44e-05
11717510_a_at	EXOSC10	-0.468465	3.61e-08	1.17e-06	220173_at	C14orf45	0.417444	6.33e-06	9.51e-05
11754646_a_at	ERCC3	-0.603139	3.62e-08	1.17e-06	218587_s_at	MDSRP	0.48593	6.34e-06	9.52e-05
11756458_a_at	C6orf26	-0.742982	3.64e-08	1.17e-06	217661_x_at	SIX5	0.266375	6.34e-06	9.52e-05
11752227_x_at	SNRNP200	-0.367123	3.62e-08	1.17e-06	203851_at	IGFBP6	0.255194	6.36e-06	9.53e-05
11743580_s_at	ACTR2 /// LOC284441	1.13284	3.67e-08	1.18e-06	207437_at	NOVA1	0.174173	6.35e-06	9.53e-05
11717448_a_at	MRPS2	-0.837146	3.68e-08	1.18e-06	201788_at	DDX42	0.921177	6.41e-06	9.59e-05
11718342_a_at	TUBGCP2	-0.68043	3.66e-08	1.18e-06	203788_s_at	SEMA3C	0.217194	6.4e-06	9.59e-05
11746895_a_at	BIN1	-0.714139	3.69e-08	1.18e-06	205530_at	ETFDH	0.298112	6.41e-06	9.59e-05
11742959_a_at	SMARCA4	-0.560253	3.68e-08	1.18e-06	210800_at		0.274243	6.41e-06	9.59e-05
11747105_a_at	HSPH1	1.2843	3.68e-08	1.18e-06	HC-AF091090_at	NA	1.00974	6.44e-06	9.62e-05
11748203_x_at	SAPS2	-0.400734	3.64e-08	1.18e-06	202554_s_at	GSTM3	0.357921	6.44e-06	9.62e-05
11758448_s_at	TICAM2 /// TMED7-TICAM2	0.596506	3.65e-08	1.18e-06	212263_at	QKI	0.898403	6.47e-06	9.65e-05
11727850_x_at	NIP7	-0.758295	3.73e-08	1.2e-06	217097_s_at	PHTF2	0.316275	6.47e-06	9.65e-05
11755224_a_at	RBM33	-0.798909	3.73e-08	1.2e-06	215509_s_at	BUB1	0.246065	6.47e-06	9.65e-05
11734946_a_at	CNTROB	-0.651609	3.75e-08	1.2e-06	214934_at	ATP9B	0.309868	6.51e-06	9.7e-05
11754463_a_at	SNRNP70	-0.650216	3.74e-08	1.2e-06	218632_at	HECTD3	0.659394	6.54e-06	9.73e-05
11725441_a_at	FOXM1	-1.04867	3.78e-08	1.21e-06	216123_x_at	CAPZA1	0.395146	6.54e-06	9.73e-05
11727354_x_at	CALN1	-0.846935	3.77e-08	1.21e-06	203987_at	FZD6	0.205638	6.55e-06	9.74e-05
11749487_x_at	SNRNP200	-0.394977	3.79e-08	1.21e-06	201153_s_at	MBNL1	0.875542	6.59e-06	9.78e-05
11734029_at	FAM73A	-0.460236	3.8e-08	1.21e-06	213637_at		0.576803	6.58e-06	9.78e-05
11753288_a_at	ZNF148	-0.860497	3.84e-08	1.23e-06	216110_x_at		0.31879	6.61e-06	9.81e-05
11744446_a_at	SUN2	-0.812265	3.87e-08	1.23e-06	216782_at		1.81429	6.64e-06	9.85e-05
11721009_at	MED1	-0.589151	3.84e-08	1.23e-06	203486_s_at	ARMC8	0.824867	6.65e-06	9.85e-05
11741346_a_at	C6orf170	-1.01379	3.85e-08	1.23e-06	210594_x_at	MPZL1	-1.45043	6.64e-06	9.85e-05
11728097_a_at	CROCC	-0.636461	3.88e-08	1.23e-06	221740_x_at	LOC474170	0.249131	6.69e-06	9.9e-05
11731424_x_at	CXCR2	1.04719	3.84e-08	1.23e-06	205128_x_at	PTGS1	1.57395	6.7e-06	9.91e-05
AFFX-Nonspecific-GC25_at	---	0.765543	3.9e-08	1.24e-06	212852_s_at	TROVE2	0.780782	6.71e-06	9.92e-05
11724244_s_at	TCF4	-0.988172	3.93e-08	1.25e-06	213044_at	ROCK1	0.959063	6.74e-06	9.96e-05
11729879_at	ZNF445	-0.302762	3.92e-08	1.25e-06	212080_at	LOC143941	1.05065	6.78e-06	9.97e-05
11734373_a_at	CSPP1	-0.724158	3.96e-08	1.26e-06	214730_s_at	GLG1	1.0529	6.77e-06	9.97e-05
11727729_x_at	ZNF329	-0.892764	3.97e-08	1.26e-06	218650_at	DGCR8	0.655929	6.75e-06	9.97e-05
11724728_a_at	CD8A	1.50252	3.99e-08	1.27e-06	206155_at	ABCC2	0.424339	6.77e-06	9.97e-05
11747673_a_at	SACM1L	0.653883	4.01e-08	1.27e-06	206541_at	KLKB1	0.24871	6.76e-06	9.97e-05
11753228_x_at	FCAR	0.66945	4.05e-08	1.28e-06	219636_s_at	ARMC9	0.255788	6.78e-06	9.97e-05
11749249_a_at	PI4K2B	0.54395	4.04e-08	1.28e-06	204962_s_at	CENPA	0.216703	6.76e-06	9.97e-05
11741630_a_at	C3orf58	0.644427	4.04e-08	1.28e-06	215066_at	PTPRF	0.216378	6.79e-06	9.99e-05
11739539_a_at	PIK3R1	-0.97847	4.15e-08	1.31e-06	208614_s_at	FLNB	0.813703	6.83e-06	0.0001
11716169_at	CCDC28A	-0.424609	4.15e-08	1.31e-06	210918_at		0.238685	6.81e-06	0.0001
11734805_a_at	KIAA0652	-0.413309	4.13e-08	1.31e-06	217501_at	WDR39	0.70958	6.94e-06	0.000101
11763865_at	RALGAPA1	-0.294755	4.16e-08	1.31e-06	203919_at	TCEA2	0.432078	6.93e-06	0.000101
11763180_x_at	UBE2F	0.601791	4.18e-08	1.32e-06	220569_at		0.261989	6.94e-06	0.000101
11744283_a_at	COQ4	-0.557939	4.21e-08	1.33e-06	215802_at	TLE1	0.342464	6.94e-06	0.000101
11733730_x_at	DPH1 /// OVCA2	-0.496109	4.25e-08	1.34e-06	220169_at	FLJ23235	0.243638	6.88e-06	0.000101
11760031_s_at	NSUN5P1 /// NSUN5P2 /// TRIM73	-1.1179	4.26e-08	1.34e-06	202987_at	TRAF3IP2	0.221645	6.86e-06	0.000101
11729053_x_at	PPFIBP1	-0.681066	4.29e-08	1.35e-06	215704_at	FLG	0.17173	6.86e-06	0.000101
11726119_at	RPGR	-0.93322	4.38e-08	1.37e-06	221158_at	C21orf66	0.74965	7.02e-06	0.000102
11740111_a_at	COASY	-0.584397	4.38e-08	1.37e-06	214195_at	TPP1	0.678675	6.97e-06	0.000102
11757851_s_at	ABL1	-0.421896	4.36e-08	1.37e-06	216022_at	WNK1	0.810505	7.03e-06	0.000102
11717240_at	RBBP4	-0.570198	4.42e-08	1.38e-06	219726_at	NLGN3	0.388064	7e-06	0.000102
11720248_a_at	FBXL15	-0.492352	4.41e-08	1.38e-06	222339_x_at		0.402577	7e-06	0.000102
11720011_at	JARID2	-1.02496	4.42e-08	1.38e-06	210540_s_at	B4GALT4	0.483314	6.99e-06	0.000102
11739137_at	RNF26	-0.749053	4.43e-08	1.38e-06	220506_at	GUCY1B2	0.25821	7.04e-06	0.000102
11759550_at	C20orf199	-0.782738	4.43e-08	1.38e-06	215234_at		0.173987	6.95e-06	0.000102
11733854_a_at	CD164	1.46121	4.43e-08	1.38e-06	204969_s_at	RDX	0.194267	7e-06	0.000102
11716199_x_at	UBE2Q2	0.774826	4.4e-08	1.38e-06	210771_at	PPARA	0.192537	6.96e-06	0.000102
11748432_s_at	ARMC6	-0.474459	4.39e-08	1.38e-06	219239_s_at	ZNF654	1.63666	7.14e-06	0.000103
11740158_x_at	ATG10	-0.62385	4.45e-08	1.39e-06	208650_s_at	CD24	1.77323	7.1e-06	0.000103
11754085_a_at	PMVK	-0.923135	4.45e-08	1.39e-06	212076_at	MLL	0.77878	7.14e-06	0.000103
11723490_at	GCLM	0.978186	4.5e-08	1.4e-06	209913_x_at		0.377014	7.13e-06	0.000103
11722444_s_at	C17orf81	-0.549702	4.49e-08	1.4e-06	216952_s_at	LMNB2	0.290764	7.11e-06	0.000103
11748991_a_at	CDK5RAP2	-0.584736	4.49e-08	1.4e-06	211707_s_at	IQCB1	0.494467	7.22e-06	0.000104
11749635_a_at	FLII	-0.513877	4.49e-08	1.4e-06	213430_at	RIPX	0.199926	7.16e-06	0.000104
11758523_s_at	SMC5	-0.602428	4.52e-08	1.4e-06	204569_at	ICK	0.286854	7.16e-06	0.000104
11737839_a_at	MBOAT7	-0.746109	4.53e-08	1.41e-06	213321_at	BCKDHB	0.19967	7.26e-06	0.000105
11748160_s_at	LAMP2	1.24249	4.58e-08	1.42e-06	215611_at	TCF12	0.340145	7.25e-06	0.000105
11747314_a_at	PDP1	0.510001	4.57e-08	1.42e-06	200041_s_at	BAT1	0.714131	7.4e-06	0.000106
11722314_a_at	RAPGEF6	-0.603449	4.61e-08	1.43e-06	212766_s_at	ISG20L2	-0.932304	7.36e-06	0.000106
11755945_a_at	YPEL4	0.35369	4.6e-08	1.43e-06	215379_x_at	IGL@ /// IGLC1 /// IGLC2 /// IGLV3-25 /// IGLV2-14 /// IGLJ3	-0.93531	7.39e-06	0.000106
11763978_a_at	SRRT	-0.658029	4.65e-08	1.44e-06	211065_x_at	PFKL	0.756629	7.35e-06	0.000106
11754912_x_at	GAPDH	-0.264167	4.67e-08	1.44e-06	218196_at	OSTM1	0.956031	7.42e-06	0.000106
11758814_at	LOC100132658 /// NSA2	-0.486815	4.68e-08	1.45e-06	215910_s_at	FNDC3A	0.558859	7.39e-06	0.000106
11730106_a_at	PLCB1	-0.698042	4.72e-08	1.46e-06	202502_at	ACADM	0.350912	7.33e-06	0.000106
11742909_at	ANKRD50	-0.854296	4.71e-08	1.46e-06	213832_at		0.191764	7.36e-06	0.000106
11744147_x_at	RPL18	-0.198113	4.76e-08	1.47e-06	204942_s_at	ALDH3B2	0.197693	7.39e-06	0.000106
11743164_x_at	ATF1	0.886753	4.78e-08	1.48e-06	215874_at	SIAT4A	0.869073	7.47e-06	0.000107
11730828_a_at	CPSF2	0.975441	4.8e-08	1.48e-06	HC-U97198_at	NA	0.264883	7.45e-06	0.000107
11726869_a_at	C19orf28	-0.643618	4.83e-08	1.49e-06	212638_s_at	WWP1	1.47078	7.55e-06	0.000108
11739371_a_at	CPOX	1.1409	4.84e-08	1.49e-06	215191_at	FBXL11	1.42023	7.59e-06	0.000108
11716045_s_at	FAM168B	-0.457916	4.89e-08	1.5e-06	217046_s_at	AGER	0.413888	7.55e-06	0.000108
11736122_a_at	GOLIM4	1.15917	4.86e-08	1.5e-06	HC-D13633_at	NA	0.289744	7.52e-06	0.000108
11728285_at	RBMS2	-0.595068	4.88e-08	1.5e-06	215146_s_at	KIAA1043	0.181617	7.52e-06	0.000108
11751613_x_at	C20orf24	0.363979	4.91e-08	1.51e-06	218819_at	DDX26	0.902324	7.64e-06	0.000109
11719468_a_at	PRPF31	-0.582783	4.92e-08	1.51e-06	209022_at	STAG2	0.910147	7.64e-06	0.000109
11741689_s_at	SUMF2	-0.861019	4.95e-08	1.52e-06	221529_s_at	PLVAP	0.242164	7.65e-06	0.000109
11721007_a_at	MED1	-0.652375	4.95e-08	1.52e-06	205023_at	RAD51	0.240436	7.64e-06	0.000109
11754704_a_at	DNAJC11	-0.573087	4.98e-08	1.52e-06	220759_at	FAM12B	0.183673	7.6e-06	0.000109
11747542_a_at	MPDU1	-0.976016	4.98e-08	1.52e-06	207703_at	NLGN4Y	0.182368	7.66e-06	0.000109
11747401_s_at	COPS7A	-0.661243	4.98e-08	1.52e-06	211950_at	RBAF600	1.11648	7.75e-06	0.00011
11720603_a_at	STOM	0.997659	4.97e-08	1.52e-06	202361_at	SEC24C	0.922169	7.74e-06	0.00011
11723271_x_at	KPNA6	-0.344061	5.03e-08	1.53e-06	206977_at	PTH	0.18729	7.77e-06	0.00011
11747086_a_at	GCA	1.36505	5.02e-08	1.53e-06	213396_s_at	AKAP10	1.18589	7.86e-06	0.000111
11730026_x_at	PQBP1	-0.480177	4.99e-08	1.53e-06	40225_at	GAK	0.654727	7.88e-06	0.000111
11744570_x_at	MAN2C1	-0.997644	5e-08	1.53e-06	219560_at	FLJ21125	0.279778	7.8e-06	0.000111
11760507_at	ELF2	-1.02678	5.01e-08	1.53e-06	211593_s_at	MAST2	0.280547	7.83e-06	0.000111
11748624_a_at	HYOU1	-0.670448	5.04e-08	1.54e-06	203476_at	TPBG	0.259237	7.86e-06	0.000111
11719857_a_at	ARID1A	-0.67804	5.05e-08	1.54e-06	215960_at	SLC5A4	0.233429	7.85e-06	0.000111
11735234_a_at	SLC38A5	-0.664119	5.09e-08	1.55e-06	202705_at	CCNB2	0.330866	7.86e-06	0.000111
11739642_a_at	STXBP5	1.04755	5.14e-08	1.56e-06	214461_at	LBP	0.195505	7.83e-06	0.000111
11727020_at	ABI2	-0.532121	5.11e-08	1.56e-06	207073_at	CDKL2	0.212025	7.9e-06	0.000111
11749728_a_at	KIAA1715	0.736699	5.12e-08	1.56e-06	216681_at		0.227655	7.84e-06	0.000111
11741238_a_at	COPE	-0.846874	5.16e-08	1.57e-06	210893_at		0.225807	7.86e-06	0.000111
11763411_x_at	PRR5	-0.450808	5.17e-08	1.57e-06	207539_s_at	IL4	0.224973	7.88e-06	0.000111
11740203_a_at	C10orf32	-0.703652	5.21e-08	1.58e-06	207906_at	IL3	0.180093	7.87e-06	0.000111
11752748_x_at	MRS2	0.794651	5.2e-08	1.58e-06	204064_at	THOC1	1.17804	7.93e-06	0.000112
11756615_x_at	SHMT2	-0.686879	5.24e-08	1.59e-06	209193_at	PIM1	0.984405	7.97e-06	0.000112
11756188_x_at	PSMD13	-0.49029	5.33e-08	1.61e-06	212808_at	NFATC2IP	0.710503	8.01e-06	0.000112
11717527_a_at	RDX	0.299169	5.33e-08	1.61e-06	217322_x_at		0.552524	7.96e-06	0.000112
11726084_a_at	FAM69B	-0.609244	5.39e-08	1.63e-06	205839_s_at	BZRAP1	0.596087	7.94e-06	0.000112
11719593_at	RPRD2	-0.591014	5.39e-08	1.63e-06	212814_at	KIAA0828	0.305475	7.99e-06	0.000112
11736410_a_at	NUP62	-0.800615	5.45e-08	1.64e-06	220396_at		0.316254	7.93e-06	0.000112
11718808_a_at	TP53BP1	-0.518399	5.45e-08	1.64e-06	213929_at		0.234789	7.94e-06	0.000112
11723688_at	CREBL2	0.581612	5.45e-08	1.64e-06	220346_at	MTHFD2L	0.202773	7.97e-06	0.000112
11756412_a_at	NT5DC2	-1.20134	5.41e-08	1.64e-06	216322_at	CD58	0.348686	8.02e-06	0.000112
11757049_a_at	CTDP1	-0.836183	5.5e-08	1.65e-06	214002_at	MYL6	0.619463	8.06e-06	0.000113
11743139_a_at	March 5	0.46496	5.5e-08	1.65e-06	219297_at	WDR44	0.478847	8.12e-06	0.000113
11745950_a_at	PARP1	-0.672796	5.51e-08	1.65e-06	203016_s_at	SSX2IP	0.48883	8.06e-06	0.000113
11716498_s_at	ADRM1	-0.622352	5.51e-08	1.65e-06	217643_x_at	FLJ22795	0.377547	8.12e-06	0.000113
11736120_s_at	ZFAND5	0.99725	5.49e-08	1.65e-06	211915_s_at	TUBB4Q /// TUBB8 /// LOC388579 /// LOC389192	0.210149	8.1e-06	0.000113
11745624_s_at	INADL	-0.701567	5.49e-08	1.65e-06	212889_x_at	GADD45GIP1	0.200029	8.11e-06	0.000113
11729958_at	SDK2	-0.883444	5.52e-08	1.66e-06	220767_at		0.189016	8.06e-06	0.000113
11757750_a_at	DHX8	-0.551687	5.54e-08	1.66e-06	208062_s_at	NRG2	0.178132	8.09e-06	0.000113
11744020_at	NUP210	-0.720416	5.56e-08	1.67e-06	215714_s_at	SMARCA4	0.735724	8.19e-06	0.000114
11729319_a_at	SOCS5	0.86806	5.65e-08	1.69e-06	210571_s_at	CMAH	0.4776	8.18e-06	0.000114
11733831_s_at	GMCL1 /// GMCL1L	0.705581	5.64e-08	1.69e-06	210822_at	LOC283345	0.353133	8.19e-06	0.000114
11736308_s_at	CSNK1A1	0.675321	5.68e-08	1.7e-06	216844_at	ZC3H7B	0.309357	8.18e-06	0.000114
11756591_a_at	MBNL1	1.46489	5.68e-08	1.7e-06	202955_s_at	ARFGEF1	1.10034	8.26e-06	0.000115
11754465_s_at	LOC100132288 /// MAFIP /// TEKT4P1	0.33993	5.7e-08	1.7e-06	218761_at	RNF111	1.16847	8.27e-06	0.000115
11724732_s_at	TUBB	-0.648523	5.68e-08	1.7e-06	205767_at	EREG	1.46014	8.25e-06	0.000115
11723287_at	TYROBP	1.6126	5.73e-08	1.71e-06	222293_at	IGSF4C	0.306686	8.32e-06	0.000115
11732441_x_at	BPTF	-0.63629	5.72e-08	1.71e-06	32042_at	COVA1	0.144596	8.24e-06	0.000115
11732156_a_at	UFM1	0.92028	5.79e-08	1.72e-06	220897_at		0.211979	8.28e-06	0.000115
11748963_x_at	ASPSCR1	-0.527447	5.78e-08	1.72e-06	221617_at	PGK1	1.21749	8.37e-06	0.000116
11744878_x_at	ITIH4	-0.444368	5.76e-08	1.72e-06	213775_x_at	ZNF638	1.14238	8.47e-06	0.000117
11734686_x_at	ZEB1	-0.655893	5.81e-08	1.73e-06	215067_x_at	PRDX2	0.621167	8.44e-06	0.000117
11726255_x_at	CD74	-0.726032	5.81e-08	1.73e-06	216071_x_at	MED12	0.89644	8.57e-06	0.000118
11749423_a_at	LIG1	-0.602644	5.87e-08	1.75e-06	209659_s_at	CDC16	0.824051	8.57e-06	0.000118
11732137_at	AATF	-0.480831	5.89e-08	1.75e-06	212139_at	GCN1L1	0.8284	8.64e-06	0.000119
11736468_at	SLC35D1	-1.04504	5.9e-08	1.75e-06	202766_s_at	FBN1	1.06698	8.63e-06	0.000119
11715366_a_at	Septin 2	0.806602	5.88e-08	1.75e-06	202451_at	GTF2H1	0.387315	8.66e-06	0.000119
11722380_at	NUDT3	-0.487611	5.94e-08	1.76e-06	213989_x_at	C21orf18	-0.461613	8.7e-06	0.00012
11721118_a_at	ANKHD1-EIF4EBP3 /// EIF4EBP3	-0.554077	5.95e-08	1.76e-06	220007_at	FLJ13984	0.254892	8.71e-06	0.00012
11717116_at	CERK	-0.523606	5.92e-08	1.76e-06	215791_at	ITSN1	0.299579	8.76e-06	0.00012
11743975_a_at	CHD8	-0.410384	5.97e-08	1.77e-06	219754_at	FLJ11016	0.257396	8.69e-06	0.00012
11739486_at	SUZ12	-0.614522	5.97e-08	1.77e-06	220943_s_at	PRO1853	0.216964	8.72e-06	0.00012
11722347_a_at	REPS2	0.562125	5.99e-08	1.77e-06	208735_s_at	CTDSP2	-1.10655	8.79e-06	0.000121
11715276_s_at	AURKAIP1	-0.583227	6.01e-08	1.78e-06	213612_x_at	FLJ20719 /// MGC8902 /// AE01 /// AG1 /// LOC440675	0.552776	8.84e-06	0.000121
11727460_at	ZXDC	-0.589396	6.07e-08	1.79e-06	216847_at	KIAA1660	0.893798	8.83e-06	0.000121
11756997_x_at	LENG8	-0.720212	6.06e-08	1.79e-06	219446_at	RIC8B	0.248655	8.78e-06	0.000121
11743502_a_at	GTF3C2	-0.418402	6.09e-08	1.79e-06	215570_s_at	LOC163131 /// LOC284323	0.177934	8.86e-06	0.000121
11717574_s_at	PFN1	-0.820467	6.09e-08	1.79e-06	219174_at	CCDC2	0.229671	8.87e-06	0.000121
11723141_at	ZBTB11	0.847263	6.05e-08	1.79e-06	211179_at	RUNX1	0.189393	8.82e-06	0.000121
11731423_at	CXCR2	1.18223	6.1e-08	1.79e-06	218768_at	NUP107	0.782435	8.92e-06	0.000122
11732168_x_at	STAG3	-0.737321	6.04e-08	1.79e-06	213328_at	NEK1	0.440409	8.89e-06	0.000122
11746037_at	RBM19	-0.831304	6.13e-08	1.8e-06	205846_at	PTPRB	0.202826	8.94e-06	0.000122
11730964_a_at	DAZAP1	-0.515299	6.14e-08	1.8e-06	216468_s_at	ZNF682	0.210246	8.91e-06	0.000122
11729606_a_at	PGM2	0.643601	6.14e-08	1.8e-06	202962_at	KIF13B	0.571703	9.02e-06	0.000123
11756104_a_at	SMC1A	-0.770851	6.14e-08	1.8e-06	206982_at	CRYBA1	0.161517	9.02e-06	0.000123
11741153_a_at	NCF2	1.73472	6.13e-08	1.8e-06	216346_at	SEC14L3	0.195697	9.1e-06	0.000124
11721547_s_at	ZEB1	-0.683934	6.23e-08	1.83e-06	213623_at	KIF3A	0.246318	9.13e-06	0.000124
11748841_a_at	SAMHD1	1.19834	6.24e-08	1.83e-06	217168_s_at	HERPUD1	-0.617852	9.19e-06	0.000125
11717784_a_at	THYN1	-0.436051	6.28e-08	1.84e-06	214430_at	GLA	0.919424	9.16e-06	0.000125
11715466_at	ARHGDIB	-0.532306	6.28e-08	1.84e-06	211177_s_at	TXNRD2	0.306075	9.2e-06	0.000125
11759522_a_at	ALKBH7	-0.751797	6.33e-08	1.85e-06	216880_at	RAD51L1	0.199152	9.15e-06	0.000125
11756751_x_at	UBE2F	0.593937	6.34e-08	1.85e-06	202986_at	ARNT2	0.230026	9.24e-06	0.000125
11725725_a_at	MICAL3	-0.565369	6.35e-08	1.85e-06	207779_at		0.157911	9.17e-06	0.000125
11733428_a_at	BICD1	-0.672192	6.33e-08	1.85e-06	213514_s_at	DIAPH1	0.707829	9.33e-06	0.000126
11761390_a_at	ANKRD10	-0.581152	6.32e-08	1.85e-06	213159_at	PCNX	1.08771	9.32e-06	0.000126
11730679_a_at	ASB7	0.384227	6.33e-08	1.85e-06	204435_at	NUPL1	1.69054	9.36e-06	0.000126
11749286_a_at	USF2	-0.842672	6.38e-08	1.86e-06	210644_s_at	LAIR1	1.65034	9.36e-06	0.000126
11755112_s_at	HNRNPUL1	-0.8618	6.37e-08	1.86e-06	HC-L35546_at	NA	0.895821	9.31e-06	0.000126
11758532_s_at	IFT57	-0.667994	6.38e-08	1.86e-06	204735_at	PDE4A	1.11031	9.25e-06	0.000126
11730854_a_at	TMEM39B	-0.693821	6.45e-08	1.87e-06	210203_at	CNOT4	0.597146	9.31e-06	0.000126
11749289_a_at	CHMP1A	-0.427358	6.47e-08	1.87e-06	210868_s_at	ELOVL6	0.228992	9.35e-06	0.000126
11717544_a_at	POLR2A	-0.672875	6.47e-08	1.87e-06	208065_at	ST8SIA3	0.175375	9.35e-06	0.000126
11743054_a_at	CHORDC1	0.891835	6.47e-08	1.87e-06	201715_s_at	ACIN1	0.729023	9.37e-06	0.000127
11734844_a_at	MPHOSPH8	-0.45843	6.46e-08	1.87e-06	214237_x_at	PAWR	0.328164	9.46e-06	0.000127
11717382_a_at	C16orf63	0.5504	6.47e-08	1.87e-06	201990_s_at	CREBL2	0.543351	9.46e-06	0.000127
11747500_a_at	AP1M1	-0.616446	6.42e-08	1.87e-06	206525_at	GABRR1	0.172006	9.46e-06	0.000127
11746148_a_at	SLC25A29	-0.639294	6.47e-08	1.87e-06	201952_at	ALCAM	1.16845	9.51e-06	0.000128
11739193_a_at	SLMAP	0.629282	6.41e-08	1.87e-06	206862_at	ZNF254 /// ZNF539	0.960969	9.55e-06	0.000128
11748665_a_at	PICALM	0.647076	6.45e-08	1.87e-06	215401_at	SLC7A1	0.305593	9.56e-06	0.000128
11725408_a_at	DEAF1	-0.724149	6.49e-08	1.88e-06	206613_s_at	TAF1A	0.200395	9.53e-06	0.000128
11731483_a_at	CNRIP1	1.00234	6.58e-08	1.9e-06	201547_at	JARID1B	0.206628	9.63e-06	0.000129
11722336_a_at	TBC1D9B	-0.418791	6.56e-08	1.9e-06	209351_at	KRT14	0.21697	9.63e-06	0.000129
11724116_at	ZNF512B	-0.685773	6.62e-08	1.91e-06	91580_at	HT017	0.196113	9.57e-06	0.000129
11748052_x_at	EI24	-0.596628	6.62e-08	1.91e-06	212439_at	IHPK1	0.920387	9.71e-06	0.00013
11744597_a_at	KIAA0100	-0.497005	6.62e-08	1.91e-06	219273_at	CCNK	-0.50467	9.66e-06	0.00013
11719032_a_at	FADS3	-0.714804	6.61e-08	1.91e-06	214039_s_at	LAPTM4B	1.29506	9.72e-06	0.00013
11741650_a_at	LRP12	0.745486	6.62e-08	1.91e-06	216794_at		0.283584	9.69e-06	0.00013
11722568_at	NT5C2	-1.16627	6.65e-08	1.92e-06	209084_s_at	RAB28	0.36316	9.67e-06	0.00013
11716592_s_at	BTBD1	0.516105	6.69e-08	1.92e-06	216452_at	TRPM3	0.236195	9.72e-06	0.00013
11716459_at	TUBA4A	1.67341	6.69e-08	1.93e-06	206815_at	SPAG8	0.2268	9.77e-06	0.00013
11751315_x_at	SLC39A1	-0.402715	6.73e-08	1.93e-06	207402_at	ZNF132	0.168154	9.72e-06	0.00013
11747252_a_at	GTF2F1	-0.520912	6.74e-08	1.94e-06	217863_at	PIAS1	0.916725	9.86e-06	0.000131
11747422_a_at	WBSCR22	-0.619147	6.78e-08	1.94e-06	214109_at	LRBA	0.42581	9.81e-06	0.000131
11739339_s_at	FAM46C	1.02578	6.75e-08	1.94e-06	220338_at	RALGPS2	0.32601	9.88e-06	0.000131
11731252_a_at	PSMG4	-0.47752	6.76e-08	1.94e-06	220915_s_at		0.214929	9.8e-06	0.000131
11749090_a_at	FOXP1	-0.523627	6.78e-08	1.94e-06	205271_s_at	CCRK	0.262356	9.84e-06	0.000131
11723417_s_at	HSP90AB1 /// HSP90AB3P	-0.320984	6.76e-08	1.94e-06	215108_x_at	TNRC9	0.167748	9.8e-06	0.000131
11719306_a_at	WRAP53	-0.570873	6.8e-08	1.95e-06	AFFX-ThrX-5_at		0.128233	9.8e-06	0.000131
11751164_a_at	CPPED1	1.39442	6.8e-08	1.95e-06	215653_at	GPC5	0.161686	9.79e-06	0.000131
11721721_a_at	C6orf26 /// MSH5	-0.698511	6.9e-08	1.97e-06	AFFX-TrpnX-3_at		0.171253	9.91e-06	0.000132
11742716_a_at	TBRG1	-0.501229	6.88e-08	1.97e-06	212687_at	LIMS1	1.12557	1.01e-05	0.000133
11720496_at	GZMA	1.65586	6.91e-08	1.97e-06	216436_at	PIK3R4	0.225873	9.99e-06	0.000133
200060_PM_s_at	RNPS1	-0.452005	6.92e-08	1.97e-06	215993_at	ODZ2	0.179581	9.98e-06	0.000133
11732642_at	PGLYRP1	1.34421	6.87e-08	1.97e-06	217952_x_at	PHF3	0.970437	1.01e-05	0.000134
11718417_a_at	ECSIT	-0.616875	6.94e-08	1.98e-06	212211_at	ANKRD17	0.742701	1.02e-05	0.000134
11739517_x_at	DFFA	-0.453714	6.97e-08	1.98e-06	219953_s_at	C11orf17	0.253321	1.01e-05	0.000134
11744364_s_at	INPP5D	-0.348455	6.97e-08	1.98e-06	203598_s_at	WBP4	0.348306	1.01e-05	0.000134
11750282_x_at	DBNL	-0.665736	7e-08	1.99e-06	220847_x_at	ZNF221	0.209685	1.01e-05	0.000134
11754278_x_at	GAK	-0.694106	7.09e-08	2.01e-06	213714_at	CACNB2	0.203434	1.01e-05	0.000134
11732440_a_at	BPTF	-0.711708	7.05e-08	2.01e-06	217526_at	NFATC2IP	0.924724	1.02e-05	0.000135
11753619_s_at	EIF5A /// EIF5AL1	-1.06329	7.08e-08	2.01e-06	214736_s_at	ADD1	0.824901	1.02e-05	0.000135
11750560_s_at	FAM168B	-0.444721	7.08e-08	2.01e-06	214550_s_at	TNPO3	0.834968	1.03e-05	0.000135
11730764_a_at	CD177	0.49019	7.06e-08	2.01e-06	207093_s_at	OMG	1.00215	1.03e-05	0.000135
11725331_a_at	USP9X	-0.68771	7.11e-08	2.02e-06	212351_at	EIF2B5	0.559705	1.03e-05	0.000135
11746212_a_at	ODF2	-0.51372	7.17e-08	2.03e-06	216038_x_at	DAXX	0.360246	1.02e-05	0.000135
11722635_at	IL2RB	1.50547	7.18e-08	2.03e-06	215564_at	AREG	0.192882	1.03e-05	0.000135
11745216_s_at	KBTBD4 /// PTPMT1	-0.432171	7.2e-08	2.04e-06	216632_at	NAV3	0.191901	1.03e-05	0.000135
11719312_a_at	MAP2K5	-0.511474	7.23e-08	2.05e-06	215373_x_at	FLJ12151	0.904079	1.04e-05	0.000136
11722817_a_at	ZNF3	-0.842222	7.25e-08	2.05e-06	201935_s_at	EIF4G3	0.999654	1.03e-05	0.000136
11758430_s_at	SLC4A1	1.76181	7.26e-08	2.05e-06	202176_at	ERCC3	0.56424	1.04e-05	0.000136
11753031_x_at	AES	-1.03378	7.3e-08	2.06e-06	210496_at	NAG18	0.245774	1.04e-05	0.000136
11716336_a_at	PRCC	-0.975571	7.35e-08	2.07e-06	AFFX-ThrX-M_at		0.140041	1.04e-05	0.000136
11720530_at	JAZF1	1.30561	7.38e-08	2.08e-06	204566_at	PPM1D	-1.18677	1.05e-05	0.000137
11736211_at	MRP63	-0.597901	7.43e-08	2.09e-06	203568_s_at	TRIM38	1.04214	1.05e-05	0.000137
11747415_a_at	CKAP5	-0.811898	7.47e-08	2.1e-06	207496_at	MS4A2	0.181634	1.05e-05	0.000137
11742838_at	ARRB1	-0.842248	7.48e-08	2.1e-06	215957_at	UBE2D1	0.205233	1.04e-05	0.000137
11732184_a_at	PAPOLG	0.453376	7.47e-08	2.1e-06	207869_s_at	CACNA1G	0.138632	1.04e-05	0.000137
11723060_at	RILPL2	-0.613228	7.51e-08	2.11e-06	212152_x_at	ARID1A	0.650029	1.05e-05	0.000138
11723200_s_at	HNRNPA3	-0.515004	7.51e-08	2.11e-06	209241_x_at	MINK1	0.892466	1.05e-05	0.000138
11757352_a_at	TRMT1	-1.07435	7.56e-08	2.12e-06	202382_s_at	GNPDA1	0.875896	1.06e-05	0.000138
11724630_at	SYT13	0.298543	7.54e-08	2.12e-06	219592_at	MCPH1	0.177535	1.06e-05	0.000138
11719324_x_at	PTEN	-0.512275	7.58e-08	2.13e-06	213362_at	PTPRD	0.212759	1.07e-05	0.000139
11747385_a_at	STK25	-0.504132	7.64e-08	2.14e-06	212565_at	STK38L	0.338639	1.07e-05	0.00014
11754478_x_at	ATP6V0B	-0.684229	7.68e-08	2.15e-06	206842_at	KCND1	0.341813	1.08e-05	0.00014
11717771_a_at	OTUB1	-0.64402	7.73e-08	2.16e-06	221344_at	OR12D2	0.225265	1.08e-05	0.00014
11743882_a_at	STRN3	-0.738799	7.73e-08	2.16e-06	203293_s_at	LMAN1	0.248357	1.08e-05	0.00014
11720246_x_at	C22orf40	-0.54089	7.7e-08	2.16e-06	219454_at	EGFL6	0.246596	1.08e-05	0.00014
11751827_a_at	LRRC28	-0.460987	7.72e-08	2.16e-06	206270_at	PRKCG	0.194226	1.08e-05	0.00014
11759141_at	HIP1	-0.724656	7.81e-08	2.18e-06	214524_at	GHRH	0.230645	1.08e-05	0.00014
11718588_a_at	BEX4	-0.440499	7.81e-08	2.18e-06	221289_at	DLX6	0.250548	1.08e-05	0.00014
11756341_a_at	RBM23	-0.580365	7.84e-08	2.19e-06	208374_s_at	CAPZA1	0.696621	1.08e-05	0.000141
11758146_s_at	GORASP1	-0.700509	7.85e-08	2.19e-06	218425_at	TRIAD3	0.949169	1.09e-05	0.000141
11748124_a_at	CIRBP	-0.545131	7.84e-08	2.19e-06	205804_s_at	TRAF3IP3	1.20974	1.09e-05	0.000142
11743563_a_at	MAP7D3	-0.571445	7.87e-08	2.2e-06	203200_s_at	MTRR	0.895707	1.09e-05	0.000142
11757568_x_at	ATG4B	-0.525512	7.9e-08	2.2e-06	212298_at	NRP1	0.199062	1.09e-05	0.000142
11721996_a_at	PARP14	-0.998339	7.89e-08	2.2e-06	203605_at	SRP54	1.22854	1.11e-05	0.000144
11757065_x_at	BANF1	-0.762322	7.92e-08	2.2e-06	217792_at	SNX5	0.355591	1.11e-05	0.000144
11742415_a_at	BAHCC1	-1.30823	7.93e-08	2.2e-06	214691_x_at	FAM63B	0.319998	1.12e-05	0.000144
11732373_a_at	TSEN34	-0.420695	7.92e-08	2.2e-06	207822_at	FGFR1	0.283133	1.13e-05	0.000145
11748438_a_at	FANCA	-0.58232	7.94e-08	2.2e-06	211089_s_at	NEK3	0.199396	1.12e-05	0.000145
11724808_at	CBL	0.371701	7.9e-08	2.2e-06	206618_at	IL18R1	1.81998	1.13e-05	0.000146
11749100_a_at	UBAP2	-0.511943	7.97e-08	2.21e-06	202372_at	FLJ10326	0.592658	1.14e-05	0.000146
11739942_s_at	SEPSECS	-0.874101	7.96e-08	2.21e-06	220175_s_at	CBWD1 /// CBWD2 /// CBWD5 /// DC36 /// CBWD3	0.828219	1.13e-05	0.000146
11722495_a_at	MYBBP1A	-1.05126	7.98e-08	2.21e-06	210334_x_at	BIRC5	0.268093	1.13e-05	0.000146
11722007_a_at	PRKAR1A	0.704505	7.99e-08	2.21e-06	216916_s_at	DLGAP2	0.232319	1.13e-05	0.000146
11720169_at	MRPS16	-0.880391	7.97e-08	2.21e-06	217885_at	IPO9	0.84641	1.14e-05	0.000147
11746193_a_at	METTL3	-0.92609	8.03e-08	2.22e-06	209935_at	ATP2C1	0.399581	1.14e-05	0.000147
11726472_at	TAF5L	-0.409102	8.06e-08	2.23e-06	212834_at	DDX52	0.312169	1.14e-05	0.000147
11741793_a_at	C10orf125	-0.562913	8.14e-08	2.25e-06	222085_at	LOC400451	0.218487	1.15e-05	0.000147
AFFX-ThrX-M_at	---	1.53181	8.15e-08	2.25e-06	65585_at	FAM86B1	0.220392	1.14e-05	0.000147
11746949_x_at	HNRPDL	-0.628839	8.23e-08	2.27e-06	206960_at	GPR23	0.190027	1.15e-05	0.000147
AFFX-LysX-3_at	---	1.52164	8.27e-08	2.28e-06	211917_s_at	PRLR	0.170137	1.14e-05	0.000147
11721973_at	PHF16	-0.485061	8.27e-08	2.28e-06	204789_at	FMNL1	0.873361	1.16e-05	0.000148
11747709_a_at	PITPNB	0.409351	8.25e-08	2.28e-06	203556_at	ZHX2	1.46672	1.15e-05	0.000148
11733511_a_at	MTMR1	-0.503422	8.34e-08	2.3e-06	205986_at	AATK	0.996211	1.16e-05	0.000148
11724875_a_at	CD36	2.0419	8.34e-08	2.3e-06	214246_x_at	MINK1	1.24794	1.16e-05	0.000148
11747546_a_at	PIP5K1B	0.774843	8.33e-08	2.3e-06	218749_s_at	SLC24A6	0.567663	1.17e-05	0.000148
11720010_s_at	JARID2	-0.497765	8.35e-08	2.3e-06	218763_at	STX18	0.496298	1.16e-05	0.000148
11754631_x_at	PIK3R1	-0.879343	8.35e-08	2.3e-06	206373_at	ZIC1	0.261647	1.16e-05	0.000148
11743879_at	MAML3	-0.599695	8.41e-08	2.31e-06	209642_at	BUB1	0.270606	1.15e-05	0.000148
11758158_s_at	FOXP1	-0.451767	8.42e-08	2.31e-06	210041_s_at	PGM3	0.245804	1.16e-05	0.000148
11733260_s_at	TNPO2	-0.463908	8.47e-08	2.33e-06	222330_at	PDE3B	0.297768	1.16e-05	0.000148
11719718_a_at	SYK	-0.487437	8.48e-08	2.33e-06	215486_at	PRPS1L1	0.20409	1.16e-05	0.000148
11717869_at	ZNF263	-0.610663	8.54e-08	2.34e-06	214751_at	ZNF468	0.205957	1.15e-05	0.000148
11722973_s_at	FOXK1	-0.615501	8.53e-08	2.34e-06	215793_at	MTMR7	0.162999	1.16e-05	0.000148
11755674_s_at	RALGAPA1	-0.487847	8.59e-08	2.35e-06	205625_s_at	CALB1	0.233092	1.16e-05	0.000148
11723239_a_at	GNG7	-1.21463	8.61e-08	2.35e-06	221751_at	PANK3	1.01806	1.17e-05	0.000149
11754245_x_at	SDCBP	1.01758	8.56e-08	2.35e-06	209984_at	JMJD2C	0.515744	1.18e-05	0.000149
11757676_x_at	SHFM1	-0.471735	8.64e-08	2.36e-06	204532_x_at	UGT1A10 /// UGT1A8 /// UGT1A7 /// UGT1A6 /// UGT1A5 /// UGT1A9 /// UGT1A4 /// UGT1A1 /// UGT1A3	0.2179	1.18e-05	0.000149
11756399_x_at	C16orf93	-0.737214	8.66e-08	2.37e-06	MC_AB006758_s_at	NA	0.169582	1.18e-05	0.000149
11736884_a_at	STXBP5	0.769414	8.71e-08	2.37e-06	215813_s_at	PTGS1	1.65731	1.18e-05	0.00015
11735881_x_at	MYBBP1A	-0.501253	8.68e-08	2.37e-06	200768_s_at	MAT2A	0.976015	1.18e-05	0.00015
11739140_a_at	FPR2	0.746923	8.7e-08	2.37e-06	212219_at	PSME4	0.961013	1.19e-05	0.00015
11752303_a_at	ZYG11B	0.309976	8.71e-08	2.37e-06	208420_x_at	SUPT6H	0.866246	1.18e-05	0.00015
11748968_x_at	RDX	0.503056	8.67e-08	2.37e-06	203845_at	PCAF	1.09777	1.19e-05	0.00015
11733108_at	GNAQ	1.14197	8.73e-08	2.38e-06	219237_s_at	DNAJB14	0.910208	1.2e-05	0.00015
11739081_at	DNAJB4	0.451642	8.74e-08	2.38e-06	215995_x_at		1.09438	1.19e-05	0.00015
11724005_s_at	FYB	1.43275	8.84e-08	2.4e-06	215909_x_at	MINK1	0.786604	1.19e-05	0.00015
11743532_at	RUFY3	-0.965516	8.83e-08	2.4e-06	57532_at	DVL2	0.417392	1.19e-05	0.00015
11755426_x_at	SEC61A1	-0.546868	8.81e-08	2.4e-06	212944_at	MRPS6	0.689601	1.19e-05	0.00015
11721025_a_at	TRAPPC6A	-0.516113	8.88e-08	2.41e-06	219028_at	HIPK2	0.596751	1.19e-05	0.00015
11719717_x_at	PPP1R14B	-0.738254	8.86e-08	2.41e-06	RAE230_MC_AF004874_at	NA	0.195726	1.19e-05	0.00015
11740980_x_at	CCNG1	0.895516	8.89e-08	2.41e-06	221278_at	HOXB8	0.182745	1.2e-05	0.00015
11751821_a_at	CYBB	0.806552	8.87e-08	2.41e-06	201308_s_at	Septin 11	0.228769	1.19e-05	0.00015
11748942_s_at	TNRC6A	-0.605419	8.92e-08	2.42e-06	217204_at	MTRF1L	0.193821	1.2e-05	0.00015
11730773_a_at	ZFYVE1	-0.432935	8.93e-08	2.42e-06	204161_s_at	ENPP4	0.335535	1.2e-05	0.00015
11723530_a_at	GOSR1	-0.425459	8.96e-08	2.42e-06	208508_s_at	OR2J2	0.176637	1.18e-05	0.00015
11744801_a_at	NR2C2AP	-0.621266	8.99e-08	2.43e-06	213506_at	F2RL1	-1.92272	1.2e-05	0.000151
11716204_a_at	ASNA1	-0.742299	9e-08	2.43e-06	221550_at	COX15	0.320081	1.2e-05	0.000151
11721528_at	ZDHHC2	1.10399	9.03e-08	2.44e-06	215281_x_at	POGZ	0.803128	1.21e-05	0.000152
11751467_a_at	PIGU	-0.577972	9.03e-08	2.44e-06	214345_at		0.331111	1.21e-05	0.000152
11718004_a_at	NCOA5	-0.621201	9.07e-08	2.45e-06	216179_x_at	RNF24	0.242481	1.21e-05	0.000152
11716778_s_at	EIF1AX	0.566789	9.08e-08	2.45e-06	214599_at	IVL	0.201351	1.21e-05	0.000152
11716420_s_at	SPTBN1	-0.646425	9.1e-08	2.45e-06	216710_x_at	ZNF287	0.220836	1.22e-05	0.000152
11746874_a_at	GNAI2	-0.615678	9.13e-08	2.46e-06	216859_x_at		0.532428	1.22e-05	0.000153
11715915_a_at	CD44	0.795704	9.13e-08	2.46e-06	213939_s_at	RIPX	0.552104	1.23e-05	0.000153
11724104_s_at	SGK3	-0.554315	9.12e-08	2.46e-06	220468_at	ARF7	0.149571	1.22e-05	0.000153
11743822_a_at	WHSC1	-0.65096	9.23e-08	2.48e-06	222025_s_at	OPLAH	0.98614	1.24e-05	0.000154
11742457_s_at	PTBP1	-0.438585	9.27e-08	2.49e-06	217641_at	GPR135	0.238256	1.24e-05	0.000154
11752342_x_at	PKM2	-0.515193	9.29e-08	2.5e-06	213258_at	TFPI	0.255612	1.23e-05	0.000154
11728901_a_at	DAPP1	1.15975	9.4e-08	2.52e-06	219515_at	PRDM10	0.772857	1.25e-05	0.000155
11743407_a_at	RBM25	-0.527692	9.41e-08	2.52e-06	218515_at	C21orf66	0.836433	1.25e-05	0.000155
11718763_a_at	POMP	-0.382723	9.41e-08	2.52e-06	213957_s_at	CAP350	0.839493	1.25e-05	0.000155
11730261_a_at	PRKAR2B	1.18574	9.38e-08	2.52e-06	201501_s_at	GRSF1	0.370561	1.24e-05	0.000155
11723130_a_at	ARHGEF7	-0.885233	9.43e-08	2.53e-06	205949_at	CA1	0.217581	1.24e-05	0.000155
11753549_a_at	CMTM3	-0.543226	9.54e-08	2.55e-06	216167_at	LRRN5	0.186702	1.24e-05	0.000155
11724345_at	ITGA4	0.694141	9.55e-08	2.55e-06	210319_x_at	MSX2	0.196772	1.25e-05	0.000155
11744382_a_at	WDR74	-0.720596	9.55e-08	2.55e-06	210340_s_at	CSF2RA	0.887514	1.26e-05	0.000156
11720073_s_at	EIF3B	-0.68975	9.5e-08	2.55e-06	210942_s_at	ST3GAL6	0.923154	1.26e-05	0.000156
11752165_s_at	LOC652797 /// PKM2	-0.669749	9.53e-08	2.55e-06	216263_s_at	C14orf120	0.283947	1.26e-05	0.000156
11720583_s_at	TCF12	0.585727	9.52e-08	2.55e-06	215445_x_at		0.35009	1.25e-05	0.000156
11721638_s_at	CES1	0.750769	9.58e-08	2.56e-06	216978_x_at	ACTL6B	0.207643	1.26e-05	0.000156
11720231_s_at	TES	0.82301	9.64e-08	2.57e-06	203506_s_at	MED12	0.884037	1.27e-05	0.000157
11750094_x_at	TOMM6	-0.454914	9.64e-08	2.57e-06	213645_at	ENOSF1	0.456234	1.26e-05	0.000157
11720524_a_at	HPS4	-0.560404	9.61e-08	2.57e-06	212326_at	VPS13D	0.508675	1.27e-05	0.000157
11741582_a_at	SLC3A2	-0.546533	9.67e-08	2.58e-06	217137_x_at		0.478674	1.27e-05	0.000157
11763170_s_at	FOSL2	-1.32342	9.69e-08	2.58e-06	215117_at	RAG2	0.200336	1.26e-05	0.000157
11746469_x_at	DARS	-0.351764	9.68e-08	2.58e-06	204818_at	HSD17B2	0.186671	1.27e-05	0.000157
11724006_a_at	ENTPD1	0.886765	9.69e-08	2.58e-06	212213_x_at	OPA1	0.682369	1.28e-05	0.000158
200031_PM_s_at	RPS11	-0.113547	9.69e-08	2.58e-06	210717_at	UBE2D2	0.410345	1.28e-05	0.000158
11716874_x_at	WDR46	-0.5681	9.83e-08	2.61e-06	205372_at	PLAG1	0.234358	1.28e-05	0.000158
11715676_s_at	NCSTN	-0.414912	9.85e-08	2.61e-06	210729_at	NPY2R	0.241294	1.28e-05	0.000158
11756522_a_at	SCARB1	-0.764477	9.87e-08	2.61e-06	201362_at	IVNS1ABP	1.39941	1.29e-05	0.000159
11715277_s_at	AURKAIP1	-0.580433	9.83e-08	2.61e-06	213634_s_at	TRMU	0.371142	1.29e-05	0.000159
11743031_a_at	S100A6	0.787195	9.82e-08	2.61e-06	219397_at	FLJ13448	-0.651329	1.3e-05	0.00016
11746346_s_at	B3GAT3	-0.3455	9.86e-08	2.61e-06	203385_at	DGKA	0.996065	1.3e-05	0.00016
11749427_a_at	MTM1	0.323986	9.86e-08	2.61e-06	221669_s_at	ACAD8	0.895195	1.3e-05	0.00016
11724288_a_at	PRMT10	0.525496	9.92e-08	2.62e-06	212309_at	CLASP2	0.638831	1.31e-05	0.00016
11736056_x_at	C10orf32	-0.596873	9.9e-08	2.62e-06	211464_x_at	CASP6	0.324334	1.29e-05	0.00016
11722057_a_at	SNRNP40	-0.530828	9.93e-08	2.62e-06	209627_s_at	OSBPL3	0.372526	1.3e-05	0.00016
11736026_at	ADAM10	1.19562	9.91e-08	2.62e-06	210683_at	NRTN	0.135914	1.3e-05	0.00016
11755798_a_at	FAM123B	-0.340773	9.93e-08	2.62e-06	204470_at	CXCL1	-1.179	1.32e-05	0.000161
11719801_a_at	C6orf62	0.684682	9.99e-08	2.64e-06	216858_x_at		1.15991	1.31e-05	0.000161
11733412_a_at	ZC4H2	-0.631094	1e-07	2.65e-06	201936_s_at	EIF4G3	0.520653	1.31e-05	0.000161
11717350_at	NCAPH2	-0.578578	1.01e-07	2.65e-06	221061_at	PKD2L1	0.233124	1.31e-05	0.000161
11748466_a_at	PIK3CB	0.801379	1.01e-07	2.66e-06	202466_at	POLS	0.949289	1.32e-05	0.000162
11754909_a_at	C2orf88	1.22687	1.02e-07	2.67e-06	218533_s_at	UCKL1	0.46594	1.32e-05	0.000162
11715537_x_at	IDH2	-0.667305	1.01e-07	2.67e-06	215105_at	CG030	0.412485	1.32e-05	0.000162
11717246_x_at	LSM4	-0.556312	1.02e-07	2.68e-06	212006_at	UBXD2	1.25968	1.34e-05	0.000163
11750394_x_at	MED15	-0.609615	1.02e-07	2.68e-06	201916_s_at	SEC63	1.05152	1.34e-05	0.000163
11726806_s_at	PTPMT1	-0.489204	1.02e-07	2.69e-06	210839_s_at	ENPP2	0.327465	1.34e-05	0.000163
11723876_at	KCNK5	0.915181	1.02e-07	2.69e-06	221922_at	GPSM2	0.301008	1.34e-05	0.000163
11754074_s_at	G0S2	1.06819	1.02e-07	2.69e-06	213994_s_at	SPON1	0.214695	1.34e-05	0.000163
11749614_a_at	UBE2I	-0.644767	1.03e-07	2.7e-06	208208_at	MYH13	0.247344	1.33e-05	0.000163
11744653_x_at	UBC	0.339245	1.03e-07	2.7e-06	215796_at	TRAV20	0.184524	1.34e-05	0.000163
11763873_s_at	LOC100128108 /// LOC400464	-0.848895	1.03e-07	2.71e-06	219232_s_at	EGLN3	0.161413	1.34e-05	0.000163
11755718_s_at	HDAC1	-0.326355	1.03e-07	2.71e-06	219703_at	MNS1	0.197128	1.33e-05	0.000163
11739609_a_at	ZNF805	-0.630335	1.04e-07	2.73e-06	205907_s_at	OMD	0.164171	1.35e-05	0.000164
11744638_at	C7orf54	-0.989639	1.05e-07	2.74e-06	216525_x_at	PMS2L3	0.579472	1.35e-05	0.000165
11752959_x_at	ACTG1	-0.300347	1.05e-07	2.74e-06	206493_at	ITGA2B	1.81359	1.35e-05	0.000165
11721769_s_at	GNE	-0.543293	1.05e-07	2.76e-06	208626_s_at	VAT1	1.04213	1.36e-05	0.000165
11751990_s_at	NOMO1 /// NOMO2 /// NOMO3	-0.565697	1.06e-07	2.76e-06	212571_at	CHD8	0.919133	1.35e-05	0.000165
11731859_at	ZNF720	-1.24155	1.06e-07	2.76e-06	210350_x_at	ING1	-0.918774	1.36e-05	0.000165
11728560_at	GZMK	0.993393	1.06e-07	2.76e-06	210718_s_at	LOC51326	0.239875	1.36e-05	0.000165
11720616_a_at	DNM1	-0.500174	1.06e-07	2.76e-06	208343_s_at	NR5A2	0.156814	1.36e-05	0.000165
11739453_a_at	ME2	0.50035	1.06e-07	2.77e-06	218804_at	TMEM16A	0.180233	1.37e-05	0.000166
11736675_a_at	SNRPB	-0.479524	1.07e-07	2.8e-06	203533_s_at	CUL5	0.550429	1.38e-05	0.000167
11743287_s_at	ZNF384	-0.489529	1.08e-07	2.81e-06	209979_at	ADARB1	0.280557	1.38e-05	0.000167
11716836_a_at	DULLARD	-0.644788	1.09e-07	2.82e-06	218542_at	C10orf3	0.172319	1.38e-05	0.000167
11751095_x_at	CEACAM1	0.586303	1.08e-07	2.82e-06	222237_s_at	ZNF228	0.165536	1.38e-05	0.000167
11723943_x_at	PTTG1IP	0.611302	1.09e-07	2.82e-06	212835_at	KIAA0157	-0.856551	1.39e-05	0.000168
11749239_s_at	ZNF672	-0.552748	1.08e-07	2.82e-06	217124_at	IQCE	0.697986	1.39e-05	0.000168
11746509_a_at	TDG	0.759194	1.08e-07	2.82e-06	205996_s_at	AK2	0.891741	1.4e-05	0.000169
11730325_x_at	DGCR6	-0.540036	1.09e-07	2.83e-06	208032_s_at	GRIA3	0.215473	1.4e-05	0.000169
11716031_s_at	ARF3	-0.683328	1.09e-07	2.83e-06	217566_s_at	TGM4	0.196868	1.4e-05	0.000169
11723571_at	OTUD3	-0.710675	1.1e-07	2.84e-06	200860_s_at	CNOT1	0.753181	1.41e-05	0.00017
11727783_s_at	LOC643634 /// TPM4	-1.33507	1.09e-07	2.84e-06	201294_s_at	WSB1	0.850148	1.41e-05	0.00017
11716579_a_at	C5orf32	1.55234	1.1e-07	2.84e-06	40569_at	ZNF42	0.376711	1.42e-05	0.00017
11744013_a_at	WIZ	-0.833411	1.09e-07	2.84e-06	219164_s_at	C14orf103	0.336624	1.41e-05	0.00017
AFFX-PheX-3_at	---	1.20773	1.09e-07	2.84e-06	211952_at	RANBP5	0.229995	1.42e-05	0.00017
11757597_a_at	YKT6	-0.532499	1.1e-07	2.85e-06	216713_at	KRIT1	0.253122	1.42e-05	0.00017
11759716_x_at	LOC339047	-1.12008	1.1e-07	2.86e-06	219881_s_at		0.181994	1.42e-05	0.00017
11721315_s_at	FBXL5	0.451074	1.11e-07	2.86e-06	220253_s_at	LRP12	0.180012	1.42e-05	0.00017
11745191_a_at	TRIP6	-0.553085	1.11e-07	2.87e-06	210498_at	CLTC	0.179392	1.41e-05	0.00017
11716104_a_at	MPZL1	-0.461186	1.11e-07	2.87e-06	222061_at	CD58	0.995829	1.43e-05	0.000171
11728988_at	FAHD2B	-0.698023	1.12e-07	2.88e-06	47608_at	TJAP1	1.12788	1.44e-05	0.000172
11745344_a_at	PYCR2	-0.47078	1.12e-07	2.89e-06	219116_s_at	DCUN1D2	1.44831	1.44e-05	0.000172
11720000_at	SYNJ2BP	-0.653806	1.12e-07	2.89e-06	215175_at	PCNX	1.9374	1.44e-05	0.000173
11721027_a_at	GAK	-0.632696	1.12e-07	2.89e-06	202921_s_at	ANK2	0.192174	1.44e-05	0.000173
11718506_at	TFF3	0.913227	1.12e-07	2.89e-06	219669_at	CD177	2.62779	1.45e-05	0.000174
11740986_a_at	CD99L2	-0.559652	1.13e-07	2.9e-06	215744_at	FUS	0.207834	1.45e-05	0.000174
11716593_x_at	BTBD1	0.425018	1.13e-07	2.9e-06	207802_at	CRISP3	1.67057	1.47e-05	0.000175
11751302_a_at	TWF1	0.565565	1.13e-07	2.9e-06	220919_s_at	C10orf79	0.19616	1.47e-05	0.000175
11727816_at	UBASH3B	-1.10886	1.13e-07	2.91e-06	205546_s_at	TYK2	1.05051	1.48e-05	0.000176
11750486_x_at	HDAC8	-0.46663	1.13e-07	2.91e-06	205281_s_at	PIGA	1.34212	1.48e-05	0.000176
11727355_a_at	CALN1	-1.03558	1.15e-07	2.95e-06	48031_r_at	C5orf4	0.665121	1.48e-05	0.000176
11730847_a_at	BTK	-1.02448	1.15e-07	2.96e-06	203488_at	LPHN1	0.306179	1.48e-05	0.000176
11720093_at	CPSF1	-0.856498	1.16e-07	2.97e-06	201111_at	CSE1L	0.267786	1.47e-05	0.000176
11758630_s_at	FGL2	2.42307	1.16e-07	2.97e-06	221766_s_at	FAM46A	1.02293	1.49e-05	0.000177
11760509_x_at	HAGH	0.44558	1.16e-07	2.98e-06	203969_at	LOC153914	0.268537	1.49e-05	0.000177
11734695_a_at	PPP4C	-0.452521	1.16e-07	2.98e-06	209204_at	LMO4	0.247584	1.48e-05	0.000177
11757819_s_at	HELZ	-0.638431	1.17e-07	2.98e-06	207678_s_at	SOX30	0.16927	1.49e-05	0.000177
11740445_a_at	ELF1	1.11702	1.17e-07	2.98e-06	220269_at	FLJ23049	0.182983	1.49e-05	0.000177
11717244_at	LSM4	-0.706349	1.17e-07	2.98e-06	215508_at	BUB1	0.176847	1.49e-05	0.000177
11734346_at	CEBPE	1.10977	1.16e-07	2.98e-06	220771_at	LOC51152	0.195907	1.49e-05	0.000177
11724313_a_at	ALDH16A1	-0.534906	1.17e-07	2.99e-06	202249_s_at	WDR42A	0.517495	1.5e-05	0.000178
11728222_a_at	TRAPPC3	-0.666829	1.17e-07	2.99e-06	218148_at	FLJ13111	0.457469	1.51e-05	0.000178
11718889_x_at	PIP5K1A	-0.382391	1.17e-07	2.99e-06	205538_at	CORO2A	0.347631	1.5e-05	0.000178
11719666_a_at	STMN1	-0.619483	1.17e-07	2.99e-06	208046_at	HIST1H4A	0.189282	1.5e-05	0.000178
11759846_x_at	C17orf99	0.400564	1.18e-07	3.01e-06	222257_s_at	ACE2	0.240957	1.5e-05	0.000178
11752448_a_at	P4HB	-0.757947	1.19e-07	3.03e-06	206072_at	UCN	0.253815	1.5e-05	0.000178
11755962_a_at	SLC25A28	-0.692304	1.2e-07	3.05e-06	215494_at		0.178199	1.5e-05	0.000178
11754550_s_at	LOC100132288 /// MAFIP /// TEKT4P1	0.342016	1.2e-07	3.05e-06	215208_x_at	RPL35A	0.738895	1.51e-05	0.000179
11729346_s_at	ZNF513	-0.550155	1.2e-07	3.05e-06	221522_at	ANKRD27	0.778426	1.52e-05	0.00018
11716591_a_at	BTBD1	0.338121	1.2e-07	3.05e-06	213115_at	ATG4A	0.336695	1.52e-05	0.00018
11751155_a_at	PPP1R15B	0.365177	1.2e-07	3.05e-06	212653_s_at	EHBP1	0.323467	1.52e-05	0.00018
11733367_x_at	C19orf60	-0.534646	1.2e-07	3.06e-06	209051_s_at	RALGDS	1.72509	1.53e-05	0.000181
11757122_s_at	RPL32	-0.787071	1.21e-07	3.08e-06	212470_at	SPAG9	1.03085	1.53e-05	0.000181
11719796_x_at	PPP2R5D	-0.473842	1.21e-07	3.08e-06	211930_at	HNRPA3	1.04177	1.53e-05	0.000181
11751777_a_at	ARMC1	0.768514	1.22e-07	3.09e-06	38158_at	ESPL1	0.520184	1.53e-05	0.000181
11740062_a_at	SIGMAR1	-0.718271	1.22e-07	3.1e-06	203955_at	KIAA0649	0.333502	1.53e-05	0.000181
11754994_a_at	SART1	-1.01366	1.23e-07	3.11e-06	220681_at	FLJ10945	0.230068	1.54e-05	0.000181
11727778_a_at	GNAI3	0.701035	1.23e-07	3.11e-06	218727_at	FLJ10815	0.212539	1.53e-05	0.000181
11716279_x_at	CBX5	-0.743437	1.23e-07	3.11e-06	211959_at	IGFBP5	0.217225	1.54e-05	0.000181
11748068_x_at	CCPG1	0.930878	1.23e-07	3.11e-06	222348_at		0.183744	1.54e-05	0.000181
11722161_s_at	TAF4	-0.572694	1.24e-07	3.12e-06	214586_at	GPR37	0.16689	1.54e-05	0.000181
11737371_a_at	HLCS	-0.538332	1.23e-07	3.12e-06	213824_at	OLIG2	0.187918	1.53e-05	0.000181
11736599_a_at	DLG3	-0.512898	1.23e-07	3.12e-06	208089_s_at	TDRD3	0.256947	1.56e-05	0.000182
11736635_a_at	AAK1	-0.805684	1.25e-07	3.14e-06	215546_at	PSMD5	0.224973	1.56e-05	0.000182
11720800_a_at	RAB8B	0.351591	1.24e-07	3.14e-06	215170_s_at	Cep152	0.205119	1.55e-05	0.000182
11741111_a_at	POMT1	-0.399099	1.25e-07	3.15e-06	201736_s_at	March 6	0.851487	1.57e-05	0.000183
11726385_a_at	MT1X	-0.690886	1.25e-07	3.16e-06	208830_s_at	SUPT6H	0.873667	1.56e-05	0.000183
11728969_a_at	AASDHPPT	0.69737	1.26e-07	3.17e-06	209798_at	NPAT	0.542569	1.57e-05	0.000183
11727634_x_at	BAT3	-0.716385	1.26e-07	3.18e-06	215968_at	MGC15606	0.212597	1.56e-05	0.000183
11753974_s_at	SNRPG	-0.510021	1.27e-07	3.19e-06	215572_at		0.209806	1.56e-05	0.000183
11728705_at	COPG2	-0.696065	1.27e-07	3.2e-06	207698_at	C6orf123	0.172263	1.56e-05	0.000183
11741011_a_at	SACM1L	0.601471	1.27e-07	3.2e-06	210931_at	RNF6	0.251976	1.56e-05	0.000183
11730204_x_at	EEF1D	-0.338684	1.28e-07	3.21e-06	206211_at	SELE	0.161778	1.56e-05	0.000183
11741252_a_at	RCC1 /// SNHG3-RCC1	-0.995377	1.28e-07	3.22e-06	202662_s_at	ITPR2	0.589681	1.58e-05	0.000184
11731541_at	SESTD1	-0.77977	1.28e-07	3.22e-06	215852_x_at	KIAA0889	0.338153	1.57e-05	0.000184
11757641_x_at	PFDN5	-0.375241	1.28e-07	3.22e-06	220756_s_at	GPR172B	0.238442	1.58e-05	0.000184
11731839_a_at	B4GALT6	0.523188	1.29e-07	3.23e-06	213113_s_at	SLC43A3	1.38522	1.58e-05	0.000185
11756984_a_at	GNB2	-0.670958	1.29e-07	3.24e-06	209200_at	MEF2C	0.617992	1.6e-05	0.000185
11716387_s_at	BAZ1B	-0.714058	1.29e-07	3.24e-06	32402_s_at	SYMPK	0.272848	1.59e-05	0.000185
11749880_x_at	PGAP2	-0.409059	1.29e-07	3.24e-06	220885_s_at	CENPJ	0.227572	1.59e-05	0.000185
11740680_s_at	RHCE /// RHD	1.86744	1.3e-07	3.25e-06	220217_x_at	SPANXC	0.240299	1.59e-05	0.000185
11758412_s_at	ALAS2	0.894851	1.3e-07	3.25e-06	204841_s_at	EEA1	0.168243	1.59e-05	0.000185
11754081_a_at	NEDD8	-0.413393	1.3e-07	3.25e-06	221050_s_at	GTPBP2	0.808434	1.61e-05	0.000186
11744111_a_at	KIAA0195	-0.379042	1.31e-07	3.27e-06	221444_at	TAS2R16	0.189753	1.6e-05	0.000186
11716659_a_at	HNRNPH3	-0.385084	1.31e-07	3.28e-06	AFFX-LysX-3_at		0.198225	1.6e-05	0.000186
11754247_s_at	ATRX	-0.589548	1.32e-07	3.29e-06	210643_at	TNFSF11	0.174378	1.61e-05	0.000186
11731056_a_at	CTAGE5	-0.879307	1.32e-07	3.29e-06	222255_at	PRX	0.196684	1.61e-05	0.000186
11758694_s_at	RAB28	-0.520485	1.32e-07	3.3e-06	219378_at	NARG1L	1.17249	1.61e-05	0.000187
11750002_a_at	RAB2A	0.427623	1.32e-07	3.3e-06	218873_at	GON4	0.592307	1.62e-05	0.000187
11757613_x_at	EIF3K	-0.224038	1.32e-07	3.3e-06	220940_at	KIAA1641	0.892891	1.62e-05	0.000187
11732228_s_at	PEX10	-0.55614	1.33e-07	3.31e-06	203670_at	TTLL3	0.385623	1.63e-05	0.000188
11725400_a_at	TTLL1	-0.430793	1.34e-07	3.32e-06	220078_at	USP48	0.361949	1.62e-05	0.000188
11716121_s_at	API5	-0.568613	1.34e-07	3.34e-06	205620_at	F10	0.18251	1.63e-05	0.000189
11722030_a_at	UBE3C	-0.408355	1.34e-07	3.34e-06	208986_at	TCF12	0.400129	1.65e-05	0.00019
11725623_s_at	JMJD4	-0.405467	1.35e-07	3.34e-06	209738_x_at	PSG6	0.181521	1.65e-05	0.00019
11756244_a_at	FBXO31	-0.540079	1.36e-07	3.37e-06	215674_at	KIAA1659	0.226901	1.64e-05	0.00019
11756328_s_at	TARDBP	-0.717539	1.36e-07	3.38e-06	202963_at	RFX5	0.866502	1.65e-05	0.000191
11763556_at	EIF4A1	-0.853442	1.37e-07	3.4e-06	217290_at		0.17638	1.66e-05	0.000191
11729630_a_at	AP3M1	0.772739	1.37e-07	3.41e-06	207584_at	LPA	0.175577	1.66e-05	0.000191
11723687_a_at	FAM46A	0.812536	1.38e-07	3.43e-06	221671_x_at	IGKC /// IGKV1-5	-1.7139	1.68e-05	0.000193
11723054_x_at	KIAA0467	-0.424927	1.38e-07	3.43e-06	202359_s_at	SNX19	0.437826	1.68e-05	0.000193
11719105_at	CPNE3	0.63142	1.39e-07	3.44e-06	205348_s_at	DNCI1	0.254801	1.68e-05	0.000193
11715371_a_at	UBA1	-1.09254	1.39e-07	3.45e-06	206535_at	SLC2A2	0.209846	1.68e-05	0.000193
11755248_x_at	PPFIBP1	-0.520858	1.4e-07	3.45e-06	219990_at	E2F8	0.181564	1.68e-05	0.000193
11718341_s_at	RPS9	-0.240352	1.39e-07	3.45e-06	211164_at	EPHA3	0.165604	1.68e-05	0.000193
[truncated: 47,389 more rows]
