# Supplementary material for: Transcriptomic comparison of bone marrow CD34 + cells and peripheral blood neutrophils from ET patients with JAK2 or CALR mutations
Source: BMC Genom Data. 2023 Aug 7;24:40. doi: 10.1186/s12863-023-01142-5 (PMC10408115; doi:10.1186/s12863-023-01142-5)
Supplement: Supplementary file 4 — Supplementary Material 4: Table S4. Equally expressed genes in the BM and PB of CALR-mutated ET patients. [file 12863_2023_1142_MOESM4_ESM.xlsx]

## Sheet: Hoja1
Table S4. Equally expressed genes in the BM and PB of CALR-mutated ET patients
	BM		PB
Gene	log2FC	adjusted p-value	log2FC	adjusted p-value	GO:BP
AANAT	0.232541	0.00528	0.199902	0.00085985	7623 // circadian rhythm // traceable author statement
ACAD8	0.269138	0.00552	0.678234	0.00322453	6118 // electron transport // inferred from electronic annotation /// 6350 // transcription // inferred from electronic annotation /// 6355 // regulation of transcription, DNA-dependent // inferred from electronic annotation /// 6629 // lipid metabolism // traceable author statement /// 9083 // branched chain family amino acid catabolism // inferred from electronic annotation
ACCN2	0.443496	0.000564	0.259673	0.00036757	6811 // ion transport // inferred from electronic annotation /// 6814 // sodium ion transport // non-traceable author statement /// 6816 // calcium ion transport // inferred from electronic annotation /// 7165 // signal transduction // traceable author statement /// 9268 // response to pH // traceable author statement /// 6810 // transport // inferred from electronic annotation /// 6814 // sodium…
ACOXL	0.322364	0.0062	0.232734	0.0016454	6118 // electron transport // inferred from electronic annotation
ACRV1	0.393595	0.00111	0.287092	0.00061759	7275 // development // traceable author statement
ACSL5	0.458231	0.00712	0.840401	0.00375396	6629 // lipid metabolism // inferred from electronic annotation /// 6631 // fatty acid metabolism // inferred from electronic annotation /// 8152 // metabolism // inferred from electronic annotation
ACSL6	0.633596	0.00103	0.334508	0.00105563	6629 // lipid metabolism // inferred from electronic annotation /// 6637 // acyl-CoA metabolism // non-traceable author statement /// 8152 // metabolism // inferred from electronic annotation /// 6631 // fatty acid metabolism // inferred from electronic annotation
ACTN2	0.199844	0.00591	0.19056	0.00362787	51289 // protein homotetramerization // inferred from direct assay
ADAM19	0.510987	0.00793	0.20953	0.00714995	6508 // proteolysis // inferred from electronic annotation
ADAM8	0.663523	0.00534	0.669847	0.00427185	6508 // proteolysis // inferred from electronic annotation
ADAMDEC1	0.399553	0.00146	0.244213	0.00135407	6508 // proteolysis // inferred from electronic annotation /// 7162 // negative regulation of cell adhesion // non-traceable author statement /// 7229 // integrin-mediated signaling pathway // non-traceable author statement
ADARB1	0.291466	0.00512	0.333551	0.0006188	6397 // mRNA processing // inferred from electronic annotation /// 7417 // central nervous system development // traceable author statement /// 6396 // RNA processing // inferred from electronic annotation /// 6396 // RNA processing // traceable author statement
ADCY1	0.225592	0.00496	0.261933	0.0012109	6171 // cAMP biosynthesis // non-traceable author statement /// 7242 // intracellular signaling cascade // inferred from electronic annotation /// 6171 // cAMP biosynthesis // inferred from electronic annotation /// 9190 // cyclic nucleotide biosynthesis // inferred from electronic annotation
ADCY2	0.359332	0.0056	0.229108	0.00769662	6171 // cAMP biosynthesis // non-traceable author statement /// 7242 // intracellular signaling cascade // inferred from electronic annotation /// 6171 // cAMP biosynthesis // inferred from electronic annotation /// 9190 // cyclic nucleotide biosynthesis // inferred from electronic annotation
ADCY7	0.54789	0.00819	1.06273	0.00105563	6171 // cAMP biosynthesis // inferred from electronic annotation /// 7242 // intracellular signaling cascade // inferred from electronic annotation /// 9190 // cyclic nucleotide biosynthesis // inferred from electronic annotation /// 7165 // signal transduction // traceable author statement
ADRA2A	0.60724	0.00721	0.23199	0.00102141	187 // activation of MAPK activity // traceable author statement /// 6928 // cell motility // traceable author statement /// 7165 // signal transduction // traceable author statement /// 7186 // G-protein coupled receptor protein signaling pathway // traceable author statement /// 7194 // negative regulation of adenylate cyclase activity // traceable author statement /// 7265 // Ras protein signa…
AFF1	-0.622662	0.00586	-0.884436	0.00744525	0
AGXT	0.240473	0.0054	0.176563	0.0069567	8152 // metabolism // inferred from electronic annotation
AHR	0.464045	0.00127	1.15424	0.00676251	6355 // regulation of transcription, DNA-dependent // inferred from direct assay /// 6366 // transcription from RNA polymerase II promoter // inferred from direct assay /// 6915 // apoptosis // traceable author statement /// 6950 // response to stress // inferred from direct assay /// 7049 // cell cycle // traceable author statement /// 7165 // signal transduction // inferred from electronic anno…
AKAP7	0.358998	0.0061	0.271509	0.00348521	6811 // ion transport // traceable author statement /// 7242 // intracellular signaling cascade // traceable author statement /// 8104 // protein localization // Unknown
ALDH1L1	0.293712	0.000916	0.289253	0.00143142	6730 // one-carbon compound metabolism // inferred from electronic annotation /// 9058 // biosynthesis // inferred from electronic annotation /// 9258 // 10-formyltetrahydrofolate catabolism // traceable author statement /// 8152 // metabolism // inferred from electronic annotation /// 9258 // 10-formyltetrahydrofolate catabolism // inferred from electronic annotation /// 6412 // protein biosynth…
ALOX15	0.25553	0.01	0.296092	0.00567361	6118 // electron transport // inferred from electronic annotation /// 6629 // lipid metabolism // non-traceable author statement /// 6954 // inflammatory response // traceable author statement /// 19370 // leukotriene biosynthesis // inferred from electronic annotation /// 6691 // leukotriene metabolism // inferred from electronic annotation
AMT	0.339779	0.00409	0.497894	0.00666401	6546 // glycine catabolism // traceable author statement /// 6546 // glycine catabolism // inferred from electronic annotation
ANGEL1	0.260471	0.00147	0.223325	0.00392165	0
ANXA9	0.215494	0.00396	0.19965	0.00178797	16337 // cell-cell adhesion // inferred from direct assay
APBB2	0.208774	0.00658	0.1784	0.00779197	7050 // cell cycle arrest // inferred from sequence or structural similarity /// 7242 // intracellular signaling cascade // non-traceable author statement /// 7409 // axonogenesis // inferred from sequence or structural similarity /// 30048 // actin filament-based movement // inferred from sequence or structural similarity /// 30308 // negative regulation of cell growth // inferred from sequence …
AQP4	0.141898	0.00221	0.149451	0.00622717	6810 // transport // traceable author statement /// 7399 // nervous system development // traceable author statement /// 7588 // excretion // traceable author statement /// 6810 // transport // inferred from electronic annotation
ARHGEF12	0.328178	0.00563	0.219855	0.0027845	0
ARHGEF3	0.756422	0.00754	0.997989	7.986e-05	7266 // Rho protein signal transduction // traceable author statement
ARNT	0.297628	0.00231	0.255447	0.00448885	60 // protein import into nucleus, translocation // not recorded /// 6355 // regulation of transcription, DNA-dependent // inferred from electronic annotation /// 7165 // signal transduction // inferred from electronic annotation /// 6350 // transcription // inferred from electronic annotation /// 45449 // regulation of transcription // inferred from electronic annotation /// 6351 // transcriptio…
ARNT2	0.260813	0.00579	0.224572	0.00369846	1666 // response to hypoxia // inferred from direct assay /// 1701 // embryonic development (sensu Mammalia) // inferred from sequence or structural similarity /// 6355 // regulation of transcription, DNA-dependent // inferred from electronic annotation /// 7165 // signal transduction // inferred from sequence or structural similarity /// 7417 // central nervous system development // inferred fro…
ASAH1	0.86437	0.000749	0.179264	0.00511609	6631 // fatty acid metabolism // not recorded /// 6672 // ceramide metabolism // traceable author statement
ATF2	0.421969	0.00462	0.374432	0.00636952	6350 // transcription // inferred from electronic annotation /// 6355 // regulation of transcription, DNA-dependent // inferred from electronic annotation
ATP6V1B2	0.644043	0.00401	0.744847	0.00733313	6811 // ion transport // inferred from electronic annotation /// 15986 // ATP synthesis coupled proton transport // inferred from electronic annotation /// 15988 // energy coupled proton transport, against electrochemical gradient // inferred from electronic annotation /// 6754 // ATP biosynthesis // inferred from electronic annotation /// 6810 // transport // inferred from electronic annotation …
BMP6	1.17874	0.00606	1.17337	0.0061963	1503 // ossification // inferred from electronic annotation /// 30154 // cell differentiation // inferred from electronic annotation /// 40007 // growth // inferred from electronic annotation /// 51216 // cartilage development // inferred from electronic annotation /// 7275 // development // inferred from electronic annotation /// 1501 // skeletal development // traceable author statement
BMP8B	0.518911	0.00513	0.233106	0.00137736	1503 // ossification // inferred from electronic annotation /// 30154 // cell differentiation // inferred from electronic annotation /// 40007 // growth // inferred from electronic annotation /// 51216 // cartilage development // inferred from electronic annotation
BMPR1A	0.221956	0.00172	0.178706	0.00822785	6468 // protein amino acid phosphorylation // inferred from electronic annotation /// 7179 // transforming growth factor beta receptor signaling pathway // traceable author statement /// 7178 // transmembrane receptor protein serine/threonine kinase signaling pathway // inferred from electronic annotation
BNC2	0.261032	0.0021	0.218594	0.00836622	6350 // transcription // inferred from electronic annotation /// 6355 // regulation of transcription, DNA-dependent // inferred from electronic annotation
BPI	3.30532	1.37e-05	1.77747	0.00540289	6955 // immune response // not recorded /// 42742 // defense response to bacteria // inferred from electronic annotation
C10orf95	0.449263	0.00504	0.193868	0.00101158	0
C1QL1	0.440307	0.00746	0.276853	0.00520642	6817 // phosphate transport // inferred from electronic annotation /// 7626 // locomotory behavior // non-traceable author statement
C21orf62	0.286469	0.00477	0.17451	0.00807763	0
C2orf34	0.152921	0.00499	0.187061	0.00288611	0
C6orf54	0.3253	0.00768	0.206785	0.00019628	0
C9	0.114047	0.00661	0.18687	0.00087883	6955 // immune response // inferred from electronic annotation /// 6957 // complement activation, alternative pathway // inferred from electronic annotation /// 6958 // complement activation, classical pathway // inferred from electronic annotation /// 19835 // cytolysis // inferred from electronic annotation /// 19836 // hemolysis // traceable author statement /// 45087 // innate immune response…
C9orf150	0.414043	0.00943	0.275716	8.378e-05	0
CA1	1.79197	3.55e-05	0.270144	0.00018056	6730 // one-carbon compound metabolism // inferred from electronic annotation
CA9	0.326699	0.00229	0.202575	0.00770084	6730 // one-carbon compound metabolism // inferred from electronic annotation
CAB39	0.490389	0.00783	0.720812	0.00941754	0
CACNA1E	0.21744	0.00906	0.250594	0.00138997	6812 // cation transport // inferred from electronic annotation /// 6816 // calcium ion transport // inferred from electronic annotation /// 7268 // synaptic transmission // traceable author statement /// 6810 // transport // inferred from electronic annotation /// 6811 // ion transport // inferred from electronic annotation /// 6810 // transport // traceable author statement
CACNA1G	0.320373	0.0098	0.174609	0.00600181	6812 // cation transport // inferred from electronic annotation /// 6816 // calcium ion transport // inferred from electronic annotation /// 6810 // transport // inferred from electronic annotation /// 6811 // ion transport // inferred from electronic annotation /// 6810 // transport // traceable author statement
CAMSAP1L1	0.290391	0.00132	0.210231	0.00749774	0
CAP2	0.163218	0.00257	0.186351	0.00141936	7163 // establishment and/or maintenance of cell polarity // traceable author statement /// 7165 // signal transduction // traceable author statement /// 7190 // adenylate cyclase activation // traceable author statement
CASQ2	0.284412	0.00139	0.248254	0.00721098	6941 // striated muscle contraction // traceable author statement /// 7507 // heart development // traceable author statement /// 7517 // muscle development // inferred from electronic annotation
CAV2	0.197081	0.00381	0.510649	0.00012682	0
CCND2	0.899732	0.000395	0.829861	0.0100153	74 // regulation of progression through cell cycle // non-traceable author statement /// 51301 // cell division // inferred from electronic annotation /// 74 // regulation of progression through cell cycle // inferred from electronic annotation /// 7049 // cell cycle // inferred from electronic annotation
CD36	2.05239	0.000448	0.193264	0.004403	6629 // lipid metabolism // non-traceable author statement /// 6631 // fatty acid metabolism // not recorded /// 6810 // transport // inferred from electronic annotation /// 7155 // cell adhesion // traceable author statement /// 7596 // blood coagulation // traceable author statement /// 7155 // cell adhesion // inferred from electronic annotation
CDC14B	0.308612	0.00858	0.218809	0.00430307	6470 // protein amino acid dephosphorylation // non-traceable author statement /// 6470 // protein amino acid dephosphorylation // inferred from electronic annotation
CDH17	0.257908	0.00453	0.218967	0.00313811	6810 // transport // non-traceable author statement /// 7155 // cell adhesion // traceable author statement /// 7156 // homophilic cell adhesion // inferred from electronic annotation /// 6810 // transport // inferred from electronic annotation /// 7155 // cell adhesion // inferred from electronic annotation
CDKL2	0.209379	0.00274	0.258712	0.00020736	6468 // protein amino acid phosphorylation // inferred from electronic annotation /// 7165 // signal transduction // traceable author statement /// 7548 // sex differentiation // traceable author statement
CDS1	0.36134	0.00541	0.16872	0.00620333	6629 // lipid metabolism // traceable author statement /// 7165 // signal transduction // traceable author statement /// 7601 // visual perception // traceable author statement /// 8654 // phospholipid biosynthesis // inferred from electronic annotation
CEACAM1	1.25267	0.000392	0.346996	0.00373173	1525 // angiogenesis // non-traceable author statement /// 7156 // homophilic cell adhesion // non-traceable author statement /// 7229 // integrin-mediated signaling pathway // non-traceable author statement /// 7565 // pregnancy // traceable author statement /// 16477 // cell migration // non-traceable author statement
CEACAM8	5.17117	2.18e-06	1.52611	0.00492797	6955 // immune response // traceable author statement
CEBPE	0.928533	0.00177	0.45147	0.00077555	6350 // transcription // inferred from electronic annotation /// 6355 // regulation of transcription, DNA-dependent // inferred from electronic annotation /// 6952 // defense response // traceable author statement
CFTR	0.209472	0.00579	0.206289	0.00049905	6811 // ion transport // inferred from electronic annotation /// 7585 // respiratory gaseous exchange // traceable author statement /// 6810 // transport // inferred from electronic annotation /// 6810 // transport // traceable author statement
CGA	0.208286	0.00269	0.222924	0.00553233	7165 // signal transduction // traceable author statement /// 7267 // cell-cell signaling // traceable author statement
CHFR	0.505676	0.00536	0.855988	0.00101767	7049 // cell cycle // inferred from electronic annotation /// 7067 // mitosis // inferred from electronic annotation /// 7093 // mitotic checkpoint // traceable author statement /// 16567 // protein ubiquitination // inferred from electronic annotation /// 51301 // cell division // inferred from electronic annotation /// 6512 // ubiquitin cycle // inferred from electronic annotation
CHGB	0.263602	0.00357	0.195315	0.00974838	0
CHRNA4	0.416034	0.00146	0.230241	0.00148167	6811 // ion transport // inferred from electronic annotation /// 7165 // signal transduction // traceable author statement /// 7268 // synaptic transmission // traceable author statement /// 7399 // nervous system development // traceable author statement /// 6810 // transport // inferred from electronic annotation /// 6810 // transport // traceable author statement
CHRNB3	0.212737	0.00978	0.198667	0.00784176	6811 // ion transport // inferred from electronic annotation /// 7165 // signal transduction // traceable author statement /// 7271 // synaptic transmission, cholinergic // traceable author statement /// 6810 // transport // inferred from electronic annotation /// 6810 // transport // traceable author statement
CLEC4M	0.191458	0.00296	0.214821	0.00771525	6897 // endocytosis // inferred from electronic annotation /// 7159 // leukocyte adhesion // non-traceable author statement /// 7242 // intracellular signaling cascade // non-traceable author statement /// 9405 // pathogenesis // non-traceable author statement /// 9596 // detection of pest, pathogen or parasite // non-traceable author statement /// 9988 // cell-cell recognition // traceable autho…
CLEC5A	0.227296	0.00366	1.09533	0.00418704	6968 // cellular defense response // traceable author statement /// 7165 // signal transduction // traceable author statement /// 6955 // immune response // inferred from electronic annotation
CLIC5	0.279314	0.00176	0.231865	0.00119083	6811 // ion transport // inferred from electronic annotation /// 6821 // chloride transport // inferred from electronic annotation /// 7565 // pregnancy // traceable author statement /// 6810 // transport // inferred from electronic annotation /// 6810 // transport // non-traceable author statement
COL1A1	0.147183	0.00943	0.215933	0.00066525	1501 // skeletal development // traceable author statement /// 6817 // phosphate transport // inferred from electronic annotation /// 7605 // sensory perception of sound // inferred from electronic annotation /// 8544 // epidermis development // traceable author statement
COL5A2	0.222943	0.00396	0.222165	0.00175236	6817 // phosphate transport // inferred from electronic annotation
COL9A1	0.337487	0.00845	0.242057	0.00105001	6817 // phosphate transport // inferred from electronic annotation /// 7155 // cell adhesion // inferred from electronic annotation /// 9887 // organ morphogenesis // traceable author statement
CORO2A	0.656777	0.00381	0.237581	0.0079644	7242 // intracellular signaling cascade // traceable author statement
CREBL2	0.490778	0.00167	0.794362	0.00622692	6355 // regulation of transcription, DNA-dependent // inferred from electronic annotation /// 6350 // transcription // traceable author statement /// 7165 // signal transduction // traceable author statement
CRISP3	4.20222	1.57e-06	1.50019	0.00031017	6952 // defense response // non-traceable author statement /// 7283 // spermatogenesis // inferred from sequence or structural similarity /// 9566 // fertilization // inferred from sequence or structural similarity /// 16337 // cell-cell adhesion // inferred from sequence or structural similarity /// 45087 // innate immune response // non-traceable author statement
CSPG4	0.309536	0.00514	0.216544	0.00111565	1525 // angiogenesis // inferred from electronic annotation /// 7165 // signal transduction // inferred from electronic annotation /// 9888 // tissue development // inferred from electronic annotation /// 30154 // cell differentiation // inferred from electronic annotation /// 7275 // development // inferred from electronic annotation
CTTNBP2NL	0.354518	0.0042	1.27929	0.00644017	0
CXCL11	0.174757	0.000801	0.199651	0.0051118	6935 // chemotaxis // traceable author statement /// 6954 // inflammatory response // traceable author statement /// 7165 // signal transduction // traceable author statement /// 7267 // cell-cell signaling // traceable author statement /// 7600 // sensory perception // inferred from electronic annotation /// 9621 // response to pathogenic fungi // traceable author statement /// 6935 // chemotaxi…
CXCL5	1.09552	0.00954	0.177572	0.00244326	6935 // chemotaxis // traceable author statement /// 6954 // inflammatory response // not recorded /// 7165 // signal transduction // traceable author statement /// 7267 // cell-cell signaling // traceable author statement /// 8284 // positive regulation of cell proliferation // traceable author statement /// 6955 // immune response // inferred from electronic annotation /// 6955 // immune respon…
CYBB	1.63676	0.000307	0.206432	0.00681783	6118 // electron transport // inferred from electronic annotation /// 6811 // ion transport // inferred from electronic annotation /// 6954 // inflammatory response // traceable author statement /// 19735 // antimicrobial humoral response (sensu Vertebrata) // traceable author statement /// 6810 // transport // inferred from electronic annotation /// 6091 // generation of precursor metabolites an…
CYP1B1	1.4851	0.000842	0.690442	0.00030041	1747 // eye development (sensu Mammalia) // traceable author statement /// 6118 // electron transport // inferred from electronic annotation /// 7601 // visual perception // traceable author statement
DAG1	0.243636	0.00246	0.181418	0.00716335	6461 // protein complex assembly // traceable author statement /// 6936 // muscle contraction // traceable author statement
DGCR8	0.159057	0.00865	0.45507	0.00042317	31053 // primary microRNA processing // inferred from direct assay
DGKA	0.362286	0.00845	1.04113	0.00023536	7205 // protein kinase C activation // inferred from electronic annotation /// 7242 // intracellular signaling cascade // inferred from electronic annotation /// 7242 // intracellular signaling cascade // traceable author statement
DLC1	0.913225	0.00155	0.163282	0.00822785	7010 // cytoskeleton organization and biogenesis // non-traceable author statement /// 7165 // signal transduction // traceable author statement /// 30155 // regulation of cell adhesion // non-traceable author statement /// 30308 // negative regulation of cell growth // inferred from direct assay
DLGAP1	0.224601	0.00946	0.189707	0.00053444	7267 // cell-cell signaling // inferred from electronic annotation /// 7268 // synaptic transmission // non-traceable author statement /// 7268 // synaptic transmission // traceable author statement
DLX6	0.309092	0.00367	0.257928	0.00130447	1501 // skeletal development // traceable author statement /// 6355 // regulation of transcription, DNA-dependent // inferred from electronic annotation /// 7275 // development // inferred from electronic annotation /// 7399 // nervous system development // traceable author statement /// 45449 // regulation of transcription // inferred from electronic annotation
DMXL1	0.337752	0.00296	0.422973	2.563e-05	0
DOCK9	0.540445	0.00302	0.736856	0.00111019	6260 // DNA replication // inferred from electronic annotation
DOK1	0.542404	0.000706	0.509375	0.00362102	7166 // cell surface receptor linked signal transduction // traceable author statement /// 7169 // transmembrane receptor protein tyrosine kinase signaling pathway // traceable author statement /// 7165 // signal transduction // traceable author statement
DPT	0.238443	0.00613	0.241312	0.00032309	7155 // cell adhesion // inferred from electronic annotation
DR1	0.630635	0.000586	0.232846	0.00129947	122 // negative regulation of transcription from RNA polymerase II promoter // traceable author statement /// 6350 // transcription // inferred from electronic annotation /// 6355 // regulation of transcription, DNA-dependent // inferred from electronic annotation
EDA	0.339422	0.000919	0.270732	3.56e-05	6817 // phosphate transport // inferred from electronic annotation /// 6955 // immune response // inferred from electronic annotation /// 7165 // signal transduction // traceable author statement /// 7398 // ectoderm development // traceable author statement /// 30154 // cell differentiation // inferred from electronic annotation /// 51092 // activation of NF-kappaB transcription factor // inferr…
EFCAB1	0.178051	0.00162	0.267507	0.00052943	0
EFEMP2	0.484292	0.00651	0.325563	0.00567242	7596 // blood coagulation // inferred from electronic annotation /// 7156 // homophilic cell adhesion // inferred from electronic annotation
EGFR	0.25261	0.00282	0.253615	0.00032819	1503 // ossification // non-traceable author statement /// 6468 // protein amino acid phosphorylation // inferred from electronic annotation /// 6950 // response to stress // non-traceable author statement /// 7049 // cell cycle // inferred from electronic annotation /// 7173 // epidermal growth factor receptor signaling pathway // inferred from direct assay /// 7202 // phospholipase C activation…
ELN	0.287095	0.0017	0.251206	0.00379271	7585 // respiratory gaseous exchange // traceable author statement /// 8015 // circulation // traceable author statement /// 8283 // cell proliferation // traceable author statement /// 9887 // organ morphogenesis // traceable author statement /// 6281 // DNA repair // inferred from electronic annotation
EMR1	0.738183	0.004	1.29939	0.00032309	7155 // cell adhesion // traceable author statement /// 7165 // signal transduction // inferred from electronic annotation /// 7218 // neuropeptide signaling pathway // inferred from electronic annotation /// 7186 // G-protein coupled receptor protein signaling pathway // inferred from electronic annotation /// 7186 // G-protein coupled receptor protein signaling pathway // traceable author state…
ENPP1	0.156772	0.00645	0.202476	0.00186623	6091 // generation of precursor metabolites and energy // traceable author statement /// 6796 // phosphate metabolism // traceable author statement /// 7584 // response to nutrient // traceable author statement /// 9117 // nucleotide metabolism // inferred from electronic annotation
EPOR	0.267232	0.0073	0.2549	0.0002752	7165 // signal transduction // non-traceable author statement /// 7165 // signal transduction // inferred from electronic annotation /// 7242 // intracellular signaling cascade // inferred from electronic annotation
EPS15	0.747268	0.00209	0.924602	0.00320834	7173 // epidermal growth factor receptor signaling pathway // traceable author statement /// 8283 // cell proliferation // traceable author statement /// 16050 // vesicle organization and biogenesis // traceable author statement
EPS8	0.229922	0.00454	0.277314	0.00013853	7165 // signal transduction // traceable author statement /// 7173 // epidermal growth factor receptor signaling pathway // traceable author statement /// 8283 // cell proliferation // traceable author statement
EPS8L1	0.34601	0.00358	0.20009	0.00245984	0
ERCC1	-0.651498	0.00293	-0.733441	0.00148246	6289 // nucleotide-excision repair // not recorded /// 9653 // morphogenesis // traceable author statement /// 6289 // nucleotide-excision repair // inferred from direct assay /// 6281 // DNA repair // inferred from electronic annotation /// 6974 // response to DNA damage stimulus // inferred from electronic annotation
ESR2	0.568103	3.87e-05	0.190496	0.0009079	6350 // transcription // inferred from electronic annotation /// 6355 // regulation of transcription, DNA-dependent // traceable author statement /// 7165 // signal transduction // traceable author statement /// 7267 // cell-cell signaling // traceable author statement /// 30308 // negative regulation of cell growth // non-traceable author statement /// 30520 // estrogen receptor signaling pathwa…
ESRRG	0.240622	0.00168	0.213563	0.00302341	6350 // transcription // inferred from electronic annotation /// 7275 // development // inferred from sequence or structural similarity /// 45893 // positive regulation of transcription, DNA-dependent // inferred from sequence or structural similarity /// 6355 // regulation of transcription, DNA-dependent // inferred from sequence or structural similarity /// 6355 // regulation of transcription, …
ETV1	0.255408	0.00132	0.134043	0.00912833	6350 // transcription // inferred from electronic annotation /// 6355 // regulation of transcription, DNA-dependent // inferred from electronic annotation /// 6366 // transcription from RNA polymerase II promoter // traceable author statement
F10	0.190453	0.00794	0.218744	0.00146466	6508 // proteolysis // inferred from electronic annotation /// 7596 // blood coagulation // traceable author statement /// 7596 // blood coagulation // inferred from electronic annotation
FAM70A	0.247512	0.00861	0.182681	0.0013492	0
FANCE	0.324506	0.0067	0.228219	0.00950837	6281 // DNA repair // inferred from electronic annotation /// 6974 // response to DNA damage stimulus // inferred from electronic annotation
FBN1	0.264884	0.00643	0.319623	0.00028342	1501 // skeletal development // traceable author statement /// 7275 // development // traceable author statement /// 7601 // visual perception // traceable author statement /// 7596 // blood coagulation // inferred from electronic annotation
FECH	1.00153	5.29e-06	0.56283	0.008482	6091 // generation of precursor metabolites and energy // traceable author statement /// 6783 // heme biosynthesis // inferred from electronic annotation /// 6783 // heme biosynthesis // traceable author statement /// 9416 // response to light stimulus // traceable author statement /// 6779 // porphyrin biosynthesis // inferred from electronic annotation
FGFR1	0.297645	0.00684	0.349467	0.00166735	165 // MAPKKK cascade // traceable author statement /// 1501 // skeletal development // traceable author statement /// 6468 // protein amino acid phosphorylation // non-traceable author statement /// 8543 // fibroblast growth factor receptor signaling pathway // non-traceable author statement /// 16049 // cell growth // non-traceable author statement /// 6468 // protein amino acid phosphorylation…
FGFR2	0.254843	0.00729	0.249048	0.0004674	6468 // protein amino acid phosphorylation // non-traceable author statement /// 16049 // cell growth // non-traceable author statement /// 6468 // protein amino acid phosphorylation // inferred from electronic annotation
FHL2	1.18592	1.47e-05	0.490494	0.00425423	30521 // androgen receptor signaling pathway // non-traceable author statement /// 45893 // positive regulation of transcription, DNA-dependent // non-traceable author statement
FKBP1B	0.806414	0.00849	0.198828	0.00301618	6457 // protein folding // inferred from electronic annotation /// 6936 // muscle contraction // non-traceable author statement
FLJ16124	0.250795	0.005	0.230561	0.00053483	0
FMNL1	0.385827	0.00188	0.69456	0.00371042	16043 // cell organization and biogenesis // inferred from electronic annotation /// 30036 // actin cytoskeleton organization and biogenesis // inferred from electronic annotation
FN1	0.181205	0.00893	0.160962	0.00329588	6953 // acute-phase response // inferred from electronic annotation /// 7155 // cell adhesion // non-traceable author statement /// 7169 // transmembrane receptor protein tyrosine kinase signaling pathway // non-traceable author statement /// 8152 // metabolism // inferred from electronic annotation /// 9611 // response to wounding // non-traceable author statement /// 16477 // cell migration // …
FNTB	0.392333	0.00837	0.205453	0.00898108	18347 // protein amino acid farnesylation // traceable author statement
FUT4	0.585655	0.000607	1.76435	0.00080802	5975 // carbohydrate metabolism // traceable author statement /// 6486 // protein amino acid glycosylation // traceable author statement /// 42355 // L-fucose catabolism // non-traceable author statement /// 6486 // protein amino acid glycosylation // inferred from electronic annotation
FXYD3	0.342764	0.000238	0.297952	0.00553738	6811 // ion transport // inferred from electronic annotation /// 6821 // chloride transport // traceable author statement /// 6810 // transport // inferred from electronic annotation
GABRA5	0.255315	0.00628	0.241762	0.00041968	6811 // ion transport // inferred from electronic annotation /// 6821 // chloride transport // inferred from electronic annotation /// 7165 // signal transduction // traceable author statement /// 7214 // gamma-aminobutyric acid signaling pathway // inferred from electronic annotation /// 6810 // transport // inferred from electronic annotation /// 6810 // transport // traceable author statement
GAD1	0.405953	0.00172	0.388598	0.00028454	6520 // amino acid metabolism // inferred from electronic annotation /// 6540 // glutamate decarboxylation to succinate // traceable author statement /// 7268 // synaptic transmission // traceable author statement /// 18352 // protein-pyridoxal-5-phosphate linkage // traceable author statement /// 42136 // neurotransmitter biosynthesis // inferred from electronic annotation /// 7268 // synaptic t…
GALNT14	-0.643468	0.000555	-0.746273	0.00605643	0
GAS2L1	0.766064	0.00036	0.260883	0.00574478	7050 // cell cycle arrest // inferred from electronic annotation
GATA1	0.497334	0.00345	0.445238	0.00343831	6350 // transcription // inferred from electronic annotation /// 6357 // regulation of transcription from RNA polymerase II promoter // traceable author statement /// 7275 // development // traceable author statement /// 6355 // regulation of transcription, DNA-dependent // inferred from electronic annotation
GDAP1L1	0.260359	0.00812	0.302107	0.00300571	0
GDF3	0.315614	0.00192	0.194834	0.00245655	0
GLI2	0.326154	0.000397	0.259822	0.00105563	6350 // transcription // inferred from electronic annotation /// 6355 // regulation of transcription, DNA-dependent // inferred from electronic annotation /// 6366 // transcription from RNA polymerase II promoter // traceable author statement /// 7165 // signal transduction // traceable author statement /// 9887 // organ morphogenesis // traceable author statement
GLRA1	0.21796	0.000201	0.221036	0.00319769	6811 // ion transport // inferred from electronic annotation /// 6821 // chloride transport // inferred from electronic annotation /// 7166 // cell surface receptor linked signal transduction // traceable author statement /// 7268 // synaptic transmission // traceable author statement /// 7399 // nervous system development // traceable author statement /// 6810 // transport // inferred from elect…
GLT25D2	0.436892	0.0065	0.199621	0.00623235	9103 // lipopolysaccharide biosynthesis // inferred from electronic annotation
GNAL	0.150201	0.00941	0.300877	0.00177863	7165 // signal transduction // traceable author statement /// 7186 // G-protein coupled receptor protein signaling pathway // inferred from electronic annotation /// 7165 // signal transduction // inferred from electronic annotation
GNAO1	0.253876	0.00656	0.364683	0.00121047	6936 // muscle contraction // traceable author statement /// 7165 // signal transduction // inferred from electronic annotation /// 7186 // G-protein coupled receptor protein signaling pathway // inferred from electronic annotation /// 7399 // nervous system development // not recorded /// 7411 // axon guidance // not recorded
GNPDA1	0.319214	0.00146	0.699187	0.00363987	5975 // carbohydrate metabolism // inferred from electronic annotation /// 6043 // glucosamine catabolism // traceable author statement /// 6044 // N-acetylglucosamine metabolism // inferred from electronic annotation /// 6091 // generation of precursor metabolites and energy // traceable author statement /// 7338 // fertilization (sensu Metazoa) // traceable author statement
GNRHR	0.294207	0.00425	0.206021	0.0040289	7165 // signal transduction // inferred from electronic annotation /// 7186 // G-protein coupled receptor protein signaling pathway // traceable author statement /// 7275 // development // traceable author statement /// 7186 // G-protein coupled receptor protein signaling pathway // inferred from electronic annotation
GP2	0.395802	0.00327	0.230142	0.00417495	0
GPR17	0.303493	0.00582	0.167896	0.00551701	7165 // signal transduction // inferred from electronic annotation /// 7186 // G-protein coupled receptor protein signaling pathway // traceable author statement /// 7186 // G-protein coupled receptor protein signaling pathway // inferred from electronic annotation
GPR172B	0.319122	0.00117	0.272628	0.00293864	0
GRB14	0.229944	0.00603	0.261285	0.00048102	7242 // intracellular signaling cascade // inferred from electronic annotation
GRIA3	0.240003	0.00611	0.266138	0.00061729	6811 // ion transport // inferred from electronic annotation /// 6813 // potassium ion transport // inferred from electronic annotation /// 7215 // glutamate signaling pathway // traceable author statement /// 6810 // transport // inferred from electronic annotation /// 6810 // transport // traceable author statement
GSPT1	0.334138	0.00239	0.207095	0.00218255	82 // G1/S transition of mitotic cell cycle // traceable author statement /// 184 // mRNA catabolism, nonsense-mediated decay // traceable author statement /// 6412 // protein biosynthesis // inferred from electronic annotation /// 82 // G1/S transition of mitotic cell cycle // inferred from sequence or structural similarity /// 184 // mRNA catabolism, nonsense-mediated decay // inferred from seq…
GULP1	0.155141	0.00694	0.238606	0.00899519	6911 // phagocytosis, engulfment // inferred from direct assay /// 6911 // phagocytosis, engulfment // traceable author statement /// 6915 // apoptosis // traceable author statement
GYPA	0.480156	2.94e-05	0.247152	0.00062367	7165 // signal transduction // non-traceable author statement
HAPLN1	0.169416	0.00632	0.215215	0.00070487	7155 // cell adhesion // inferred from electronic annotation
HES1	2.74986	5.1e-05	0.699822	0.00634126	6355 // regulation of transcription, DNA-dependent // inferred from electronic annotation /// 7399 // nervous system development // traceable author statement /// 6350 // transcription // inferred from electronic annotation /// 45449 // regulation of transcription // inferred from electronic annotation
HEY2	0.212595	0.00948	0.217941	0.00759998	6355 // regulation of transcription, DNA-dependent // inferred from electronic annotation /// 45449 // regulation of transcription // inferred from electronic annotation /// 7399 // nervous system development // traceable author statement /// 9887 // organ morphogenesis // traceable author statement
HFE	0.268549	0.00472	0.226186	0.00262985	6461 // protein complex assembly // traceable author statement /// 6810 // transport // inferred from electronic annotation /// 6826 // iron ion transport // traceable author statement /// 6879 // iron ion homeostasis // traceable author statement /// 6898 // receptor mediated endocytosis // traceable author statement /// 19883 // antigen presentation, endogenous antigen // inferred from electron…
HIPK2	0.356486	0.00305	0.43579	0.00623235	74 // regulation of progression through cell cycle // non-traceable author statement /// 6350 // transcription // inferred from electronic annotation /// 6355 // regulation of transcription, DNA-dependent // inferred from electronic annotation /// 6468 // protein amino acid phosphorylation // inferred from electronic annotation /// 6915 // apoptosis // inferred from electronic annotation /// 8629…
HIST1H4E	0.442506	0.00787	0.323542	0.00233403	6334 // nucleosome assembly // inferred from electronic annotation /// 7001 // chromosome organization and biogenesis (sensu Eukaryota) // inferred from electronic annotation /// 6323 // DNA packaging // non-traceable author statement /// 6325 // establishment and/or maintenance of chromatin architecture // non-traceable author statement /// 48015 // phosphoinositide-mediated signaling // non-tra…
HMBS	0.957259	0.000322	0.462064	0.00392165	6783 // heme biosynthesis // inferred from electronic annotation /// 6779 // porphyrin biosynthesis // inferred from electronic annotation
HMGA2	0.238463	0.00265	0.288679	0.00033109	6325 // establishment and/or maintenance of chromatin architecture // traceable author statement /// 6350 // transcription // inferred from electronic annotation /// 6355 // regulation of transcription, DNA-dependent // traceable author statement /// 7275 // development // traceable author statement /// 6355 // regulation of transcription, DNA-dependent // inferred from electronic annotation /// …
HNF4G	0.20562	0.0074	0.198584	0.00109791	6350 // transcription // inferred from electronic annotation /// 6357 // regulation of transcription from RNA polymerase II promoter // traceable author statement /// 6355 // regulation of transcription, DNA-dependent // inferred from electronic annotation
HOXD10	0.326952	0.00643	0.214576	0.00807184	6355 // regulation of transcription, DNA-dependent // inferred from electronic annotation /// 7275 // development // inferred from electronic annotation /// 6350 // transcription // inferred from electronic annotation /// 45449 // regulation of transcription // inferred from electronic annotation
HRH3	0.262174	0.00685	0.177099	0.00248384	7165 // signal transduction // inferred from electronic annotation /// 7187 // G-protein signaling, coupled to cyclic nucleotide second messenger // traceable author statement /// 7269 // neurotransmitter secretion // traceable author statement /// 7186 // G-protein coupled receptor protein signaling pathway // inferred from electronic annotation
HSD17B2	0.168001	0.00381	0.154607	0.00237231	6703 // estrogen biosynthesis // not recorded /// 8152 // metabolism // inferred from electronic annotation /// 6694 // steroid biosynthesis // inferred from electronic annotation /// 8610 // lipid biosynthesis // inferred from electronic annotation
HTR4	0.272265	0.00201	0.223773	0.00102612	7165 // signal transduction // inferred from electronic annotation /// 7187 // G-protein signaling, coupled to cyclic nucleotide second messenger // traceable author statement /// 7186 // G-protein coupled receptor protein signaling pathway // inferred from electronic annotation /// 7186 // G-protein coupled receptor protein signaling pathway // traceable author statement
HTR7	0.346465	0.000419	0.1794	0.00740041	7165 // signal transduction // inferred from electronic annotation /// 7187 // G-protein signaling, coupled to cyclic nucleotide second messenger // traceable author statement /// 7268 // synaptic transmission // traceable author statement /// 7623 // circadian rhythm // traceable author statement /// 8015 // circulation // traceable author statement /// 7186 // G-protein coupled receptor protein…
IBTK	0.169298	0.00198	0.515923	6.031e-05	0
IFNA8	0.207456	0.00368	0.217165	0.00038436	6952 // defense response // inferred from electronic annotation /// 9615 // response to virus // inferred from electronic annotation
IGF1	0.256251	0.00673	0.203345	0.00427465	1501 // skeletal development // traceable author statement /// 6260 // DNA replication // traceable author statement /// 6928 // cell motility // traceable author statement /// 7165 // signal transduction // traceable author statement /// 7265 // Ras protein signal transduction // traceable author statement /// 7517 // muscle development // traceable author statement /// 7582 // physiological pro…
IL11	0.268272	0.0037	0.170571	0.00363987	7267 // cell-cell signaling // Unknown /// 8284 // positive regulation of cell proliferation // inferred from direct assay /// 30168 // platelet activation // non-traceable author statement /// 30183 // B cell differentiation // non-traceable author statement /// 30219 // megakaryocyte differentiation // non-traceable author statement /// 45444 // fat cell differentiation // non-traceable author …
IL1RN	1.36334	0.00144	0.195459	0.00312666	6954 // inflammatory response // not recorded /// 6955 // immune response // inferred from electronic annotation /// 6955 // immune response // non-traceable author statement
IL5RA	0.295024	0.000224	0.308978	0.00825264	7165 // signal transduction // traceable author statement /// 8283 // cell proliferation // traceable author statement /// 8283 // cell proliferation // non-traceable author statement
INHBA	0.23386	0.00208	0.27728	0.00341578	1501 // skeletal development // traceable author statement /// 1541 // ovarian follicle development // non-traceable author statement /// 6917 // induction of apoptosis // inferred from direct assay /// 6952 // defense response // traceable author statement /// 7050 // cell cycle arrest // traceable author statement /// 7166 // cell surface receptor linked signal transduction // traceable author …
IRS1	0.252411	0.00923	0.214723	0.0024871	7165 // signal transduction // traceable author statement /// 7165 // signal transduction // inferred from electronic annotation
ITGAM	2.67351	9.78e-05	0.237719	0.00116155	7155 // cell adhesion // inferred from electronic annotation /// 7155 // cell adhesion // traceable author statement /// 7160 // cell-matrix adhesion // inferred from electronic annotation /// 7229 // integrin-mediated signaling pathway // inferred from electronic annotation
ITGAX	1.44103	0.00156	0.869349	0.00167484	7155 // cell adhesion // inferred from electronic annotation /// 7155 // cell adhesion // traceable author statement /// 7160 // cell-matrix adhesion // inferred from electronic annotation /// 7229 // integrin-mediated signaling pathway // inferred from electronic annotation /// 9887 // organ morphogenesis // traceable author statement
ITGBL1	0.172219	0.00508	0.172677	0.00209348	7155 // cell adhesion // inferred from electronic annotation /// 7155 // cell adhesion // traceable author statement /// 7160 // cell-matrix adhesion // inferred from electronic annotation /// 7229 // integrin-mediated signaling pathway // inferred from electronic annotation
ITIH1	0.268881	0.00262	0.271483	0.00070857	30212 // hyaluronan metabolism // non-traceable author statement /// 45321 // immune cell activation // non-traceable author statement /// 30212 // hyaluronan metabolism // inferred from electronic annotation
ITK	1.6409	0.000671	1.06398	0.00965736	6468 // protein amino acid phosphorylation // inferred from electronic annotation /// 6968 // cellular defense response // traceable author statement /// 7242 // intracellular signaling cascade // inferred from electronic annotation /// 7165 // signal transduction // traceable author statement
ITSN1	0.289346	0.00154	0.317377	0.00015344	48488 // synaptic vesicle endocytosis // traceable author statement /// 6897 // endocytosis // inferred from electronic annotation
KCNAB1	0.274651	0.00858	0.208404	0.00570109	6811 // ion transport // inferred from electronic annotation /// 6813 // potassium ion transport // traceable author statement /// 6810 // transport // inferred from electronic annotation /// 6813 // potassium ion transport // inferred from electronic annotation
KCND1	0.309123	0.00537	0.338368	0.00539695	6812 // cation transport // inferred from electronic annotation /// 6813 // potassium ion transport // non-traceable author statement /// 6810 // transport // inferred from electronic annotation /// 6811 // ion transport // inferred from electronic annotation /// 6813 // potassium ion transport // inferred from electronic annotation
KCNK5	0.951866	0.00135	0.275293	0.00076066	6811 // ion transport // inferred from electronic annotation /// 6813 // potassium ion transport // traceable author statement /// 7588 // excretion // traceable author statement /// 6810 // transport // inferred from electronic annotation /// 6813 // potassium ion transport // inferred from electronic annotation
KCNV1	0.181347	0.00709	0.184809	0.00031017	6810 // transport // inferred from electronic annotation /// 6811 // ion transport // inferred from electronic annotation /// 6812 // cation transport // inferred from electronic annotation /// 6813 // potassium ion transport // inferred from electronic annotation /// 6813 // potassium ion transport // traceable author statement
KCNV2	0.282183	0.00486	0.260101	0.00012447	6812 // cation transport // inferred from electronic annotation /// 6813 // potassium ion transport // inferred from electronic annotation /// 6810 // transport // inferred from electronic annotation /// 6811 // ion transport // inferred from electronic annotation
KDELR2	0.374841	0.00885	0.516604	0.00499984	6886 // intracellular protein transport // traceable author statement /// 6888 // ER to Golgi transport // inferred from electronic annotation /// 6810 // transport // inferred from electronic annotation /// 15031 // protein transport // inferred from electronic annotation
KIAA1644	0.242281	0.00709	0.194449	0.00999585	0
KIF13B	0.176119	0.00971	0.536183	0.00074912	6605 // protein targeting // traceable author statement /// 7018 // microtubule-based movement // traceable author statement /// 7165 // signal transduction // non-traceable author statement /// 42110 // T cell activation // non-traceable author statement /// 7018 // microtubule-based movement // inferred from electronic annotation
KIF21B	0.725639	0.00146	0.910162	0.00111019	7018 // microtubule-based movement // inferred from electronic annotation
KIF3B	0.262397	0.00017	1.12377	0.0001079	7018 // microtubule-based movement // inferred from electronic annotation /// 7368 // determination of left/right symmetry // traceable author statement /// 8089 // anterograde axon cargo transport // traceable author statement
KRT13	0.293066	0.00155	0.173338	0.00957333	8544 // epidermis development // traceable author statement
KRT20	0.19437	0.00997	0.253427	2.872e-05	0
KYNU	0.539024	0.00373	0.456131	0.00032544	6569 // tryptophan catabolism // inferred from electronic annotation /// 9435 // NAD biosynthesis // inferred from electronic annotation /// 19363 // pyridine nucleotide biosynthesis // inferred from electronic annotation /// 6569 // tryptophan catabolism // not recorded
LAMC2	0.210159	0.00449	0.274497	0.00012447	7155 // cell adhesion // inferred from electronic annotation /// 8544 // epidermis development // traceable author statement
LCN2	4.37532	7.32e-06	2.22639	0.00148244	6810 // transport // inferred from electronic annotation
LEPR	0.333996	0.00273	0.27003	0.00520432	6112 // energy reserve metabolism // traceable author statement /// 7166 // cell surface receptor linked signal transduction // traceable author statement /// 7275 // development // traceable author statement
LGALS14	0.289952	0.00828	0.227251	0.0026505	0
LIFR	0.200131	0.0071	0.228815	0.00020736	7166 // cell surface receptor linked signal transduction // traceable author statement
LMO4	0.246015	0.00825	0.614009	0.00147475	6350 // transcription // inferred from electronic annotation /// 6355 // regulation of transcription, DNA-dependent // inferred from electronic annotation /// 1843 // neural tube closure // inferred from sequence or structural similarity /// 6366 // transcription from RNA polymerase II promoter // inferred from sequence or structural similarity
LPA	0.271402	0.00108	0.219602	0.00102612	6508 // proteolysis // inferred from electronic annotation /// 6629 // lipid metabolism // non-traceable author statement /// 6869 // lipid transport // inferred from electronic annotation /// 8015 // circulation // traceable author statement /// 6810 // transport // inferred from electronic annotation /// 7596 // blood coagulation // inferred from electronic annotation
LRP12	0.377229	0.00969	0.24048	0.00091679	6897 // endocytosis // non-traceable author statement /// 7165 // signal transduction // non-traceable author statement /// 40008 // regulation of growth // non-traceable author statement /// 6897 // endocytosis // inferred from electronic annotation
LRRC3	0.39755	0.00229	0.191415	0.00840265	0
LTF	5.79739	6.76e-06	2.50108	0.00353137	6810 // transport // inferred from electronic annotation /// 6826 // iron ion transport // inferred from electronic annotation /// 6879 // iron ion homeostasis // inferred from electronic annotation /// 6959 // humoral immune response // traceable author statement /// 42742 // defense response to bacteria // inferred from electronic annotation /// 6826 // iron ion transport // not recorded
MAF	1.66238	0.000607	0.41155	0.00465188	6350 // transcription // inferred from electronic annotation /// 6355 // regulation of transcription, DNA-dependent // inferred from electronic annotation /// 6366 // transcription from RNA polymerase II promoter // traceable author statement
MAN1A1	-1.10415	0.00474	-1.29116	0.00180414	5975 // carbohydrate metabolism // inferred from electronic annotation /// 6487 // protein amino acid N-linked glycosylation // inferred from electronic annotation
MAX	0.80893	0.00345	0.406291	0.00048574	6355 // regulation of transcription, DNA-dependent // inferred from electronic annotation /// 6350 // transcription // inferred from electronic annotation /// 45449 // regulation of transcription // inferred from electronic annotation
MBD2	0.324569	0.00512	0.218765	0.0079326	6350 // transcription // inferred from electronic annotation /// 6355 // regulation of transcription, DNA-dependent // inferred from electronic annotation /// 16481 // negative regulation of transcription // non-traceable author statement
MDM1	0.28451	0.00223	0.64218	0.00742343	0
MFAP5	0.219572	0.00534	0.172881	0.00028022	0
MKL2	0.226551	0.00152	0.305921	0.00762381	6350 // transcription // inferred from electronic annotation /// 6355 // regulation of transcription, DNA-dependent // inferred from electronic annotation /// 7519 // striated muscle development // inferred from electronic annotation /// 30154 // cell differentiation // inferred from electronic annotation /// 45844 // positive regulation of striated muscle development // inferred from direct assa…
MLANA	0.193901	0.00422	0.164829	0.00750869	0
MME	-1.58182	0.000223	-1.67064	0.00788304	6508 // proteolysis // traceable author statement /// 7267 // cell-cell signaling // traceable author statement /// 6508 // proteolysis // inferred from electronic annotation
MMP1	0.219542	0.0056	0.268304	0.00364868	270 // peptidoglycan metabolism // inferred from electronic annotation /// 6508 // proteolysis // traceable author statement /// 30574 // collagen catabolism // inferred from electronic annotation /// 6508 // proteolysis // inferred from electronic annotation
MMP11	0.26534	0.00389	0.248351	0.00996511	6508 // proteolysis // traceable author statement /// 9653 // morphogenesis // not recorded /// 30574 // collagen catabolism // inferred from electronic annotation /// 6508 // proteolysis // inferred from electronic annotation /// 7275 // development // traceable author statement
MMP16	0.1409	0.00611	0.273559	0.00129123	270 // peptidoglycan metabolism // inferred from electronic annotation /// 6508 // proteolysis // inferred from electronic annotation /// 30574 // collagen catabolism // inferred from electronic annotation
MMP8	1.66186	2.94e-05	1.03218	0.00207684	270 // peptidoglycan metabolism // inferred from electronic annotation /// 6508 // proteolysis // traceable author statement /// 30574 // collagen catabolism // inferred from electronic annotation /// 6508 // proteolysis // inferred from electronic annotation
MPPE1	0.421084	0.00375	0.20503	0.00120246	0
MPZL1	-0.296392	0.00972	-1.26476	0.00244131	7169 // transmembrane receptor protein tyrosine kinase signaling pathway // traceable author statement /// 7267 // cell-cell signaling // traceable author statement
MTAP	0.400788	0.00494	0.205707	0.00585117	6139 // nucleobase, nucleoside, nucleotide and nucleic acid metabolism // traceable author statement
MYO1C	0.404322	0.0012	0.533907	0.0018631	0
MYO3A	0.292869	0.00568	0.249547	0.00169241	6468 // protein amino acid phosphorylation // inferred from electronic annotation /// 7600 // sensory perception // inferred from electronic annotation /// 7601 // visual perception // inferred from electronic annotation /// 7605 // sensory perception of sound // inferred from electronic annotation
MYO6	0.245232	0.00982	0.213695	0.00566712	6941 // striated muscle contraction // non-traceable author statement /// 7605 // sensory perception of sound // traceable author statement /// 30048 // actin filament-based movement // non-traceable author statement /// 7605 // sensory perception of sound // inferred from electronic annotation
NCAM1	0.200117	0.00667	0.172488	0.00941312	7155 // cell adhesion // non-traceable author statement /// 7267 // cell-cell signaling // not recorded /// 7268 // synaptic transmission // not recorded /// 7155 // cell adhesion // inferred from electronic annotation
NCAM2	0.300116	0.00146	0.217214	0.00287779	7155 // cell adhesion // inferred from electronic annotation /// 7158 // neuron adhesion // traceable author statement
NEO1	0.524289	0.00106	0.286811	0.00113591	6468 // protein amino acid phosphorylation // inferred from electronic annotation /// 6928 // cell motility // not recorded /// 7155 // cell adhesion // non-traceable author statement /// 7267 // cell-cell signaling // not recorded /// 7275 // development // not recorded /// 7155 // cell adhesion // inferred from electronic annotation
NFASC	0.283475	0.00148	0.301581	2.979e-05	7155 // cell adhesion // inferred from electronic annotation
NFATC1	0.42103	0.00742	0.572183	0.00242571	6355 // regulation of transcription, DNA-dependent // inferred from electronic annotation /// 6366 // transcription from RNA polymerase II promoter // traceable author statement /// 6350 // transcription // inferred from electronic annotation /// 45449 // regulation of transcription // inferred from electronic annotation
NID1	0.581153	0.00071	0.304678	0.00167866	7155 // cell adhesion // inferred from electronic annotation /// 7160 // cell-matrix adhesion // inferred from electronic annotation
NLGN4Y	0.212696	0.0028	0.200575	0.0010005	7155 // cell adhesion // inferred from electronic annotation
NR1H2	-0.380455	0.00828	-1.3353	0.0031916	6350 // transcription // inferred from electronic annotation /// 6355 // regulation of transcription, DNA-dependent // inferred from electronic annotation
NR5A2	0.266573	0.00727	0.19088	0.00102805	6350 // transcription // inferred from electronic annotation /// 6355 // regulation of transcription, DNA-dependent // inferred from electronic annotation /// 6366 // transcription from RNA polymerase II promoter // traceable author statement /// 9653 // morphogenesis // traceable author statement
NRG2	0.178883	0.00612	0.250134	0.00047169	6916 // anti-apoptosis // not recorded /// 7165 // signal transduction // traceable author statement /// 7267 // cell-cell signaling // not recorded /// 9790 // embryonic development // inferred from electronic annotation /// 7275 // development // not recorded
NRXN1	0.244512	0.00206	0.144133	0.00738017	7155 // cell adhesion // inferred from electronic annotation /// 7411 // axon guidance // traceable author statement
NUDT4	0.657837	0.000732	0.296541	0.00028114	7242 // intracellular signaling cascade // inferred from sequence or structural similarity /// 9187 // cyclic nucleotide metabolism // traceable author statement /// 19722 // calcium-mediated signaling // inferred from sequence or structural similarity /// 19935 // cyclic-nucleotide-mediated signaling // inferred from sequence or structural similarity /// 46831 // regulation of RNA export from nu…
OSR2	0.147662	0.00965	0.186354	0.00682606	0
PAK4	0.331548	0.00808	0.17365	0.00417495	6468 // protein amino acid phosphorylation // inferred from electronic annotation /// 6928 // cell motility // traceable author statement /// 7165 // signal transduction // traceable author statement
PAPOLG	0.308141	0.00744	0.236515	0.00090841	6350 // transcription // inferred from electronic annotation /// 6397 // mRNA processing // inferred from electronic annotation
PAPPA	0.257132	0.00324	0.19523	0.00726607	6508 // proteolysis // inferred from electronic annotation /// 7565 // pregnancy // non-traceable author statement /// 30154 // cell differentiation // inferred from electronic annotation /// 7565 // pregnancy // traceable author statement
PAPSS2	0.624712	0.00263	0.376376	0.00077555	103 // sulfate assimilation // inferred from electronic annotation /// 1501 // skeletal development // inferred from sequence or structural similarity /// 6139 // nucleobase, nucleoside, nucleotide and nucleic acid metabolism // not recorded /// 1501 // skeletal development // traceable author statement
PAX2	0.259278	0.00174	0.279367	0.00061325	6350 // transcription // inferred from electronic annotation /// 6355 // regulation of transcription, DNA-dependent // inferred from electronic annotation /// 6366 // transcription from RNA polymerase II promoter // traceable author statement /// 7409 // axonogenesis // traceable author statement /// 7601 // visual perception // traceable author statement /// 30154 // cell differentiation // infe…
PBX1	0.363725	0.00482	0.245717	0.00924417	6355 // regulation of transcription, DNA-dependent // inferred from electronic annotation /// 6366 // transcription from RNA polymerase II promoter // not recorded /// 6700 // C21-steroid hormone biosynthesis // inferred from electronic annotation /// 7548 // sex differentiation // inferred from electronic annotation /// 9790 // embryonic development // inferred from sequence or structural simila…
PBXIP1	-1.01603	5.29e-06	-1.24311	0.00039655	7275 // development // non-traceable author statement /// 16481 // negative regulation of transcription // non-traceable author statement /// 30154 // cell differentiation // non-traceable author statement
PCDH8	0.27024	0.00709	0.22511	0.00052943	7155 // cell adhesion // inferred from electronic annotation /// 7156 // homophilic cell adhesion // inferred from electronic annotation /// 7267 // cell-cell signaling // traceable author statement
PCDHGB6	0.198435	0.00655	0.24996	0.00221131	7155 // cell adhesion // inferred from electronic annotation /// 7156 // homophilic cell adhesion // inferred from electronic annotation
PCOLCE2	0.552269	0.000611	0.162507	0.0091446	0
PDE3B	0.412599	0.00612	0.234486	0.00893267	7165 // signal transduction // inferred from electronic annotation
PDE4A	0.197969	0.00722	0.277499	0.00020736	7165 // signal transduction // traceable author statement /// 7165 // signal transduction // inferred from electronic annotation
PDLIM5	0.748834	0.00627	0.396063	0.0001861	7507 // heart development // inferred from sequence or structural similarity
PELO	0.493368	0.00346	0.207614	0.00196569	6412 // protein biosynthesis // inferred from electronic annotation
PFKFB1	0.330477	0.00434	0.21623	0.0036185	6003 // fructose 2,6-bisphosphate metabolism // inferred from electronic annotation /// 8152 // metabolism // inferred from electronic annotation /// 6003 // fructose 2,6-bisphosphate metabolism // not recorded
PHKG1	0.334138	0.00599	0.299908	0.00199253	5975 // carbohydrate metabolism // non-traceable author statement /// 5978 // glycogen biosynthesis // inferred from electronic annotation /// 6091 // generation of precursor metabolites and energy // not recorded /// 6468 // protein amino acid phosphorylation // inferred from electronic annotation /// 7517 // muscle development // inferred from electronic annotation /// 5975 // carbohydrate meta…
PIGA	0.229666	0.00709	0.217546	0.00252828	9058 // biosynthesis // inferred from electronic annotation
PIK3CB	0.46107	0.00273	1.47803	9.415e-05	74 // regulation of progression through cell cycle // traceable author statement /// 187 // activation of MAPK activity // traceable author statement /// 6935 // chemotaxis // traceable author statement /// 7165 // signal transduction // non-traceable author statement /// 7186 // G-protein coupled receptor protein signaling pathway // traceable author statement /// 7165 // signal transduction // …
PLA1A	0.28919	0.00148	0.242256	0.00128355	16042 // lipid catabolism // inferred from electronic annotation /// 6629 // lipid metabolism // inferred from electronic annotation /// 6629 // lipid metabolism // traceable author statement /// 6658 // phosphatidylserine metabolism // traceable author statement
PLAT	0.286418	0.00217	0.277797	0.00042679	6464 // protein modification // traceable author statement /// 6508 // proteolysis // traceable author statement /// 7596 // blood coagulation // traceable author statement /// 6508 // proteolysis // inferred from electronic annotation
PLXNB3	0.362311	0.00131	0.27346	0.00380026	7275 // development // inferred from electronic annotation
POPDC3	0.203981	0.00107	0.258005	0.00040915	0
POU2F2	0.435664	0.0019	0.218413	0.00952379	6355 // regulation of transcription, DNA-dependent // inferred from electronic annotation /// 6366 // transcription from RNA polymerase II promoter // traceable author statement /// 6959 // humoral immune response // traceable author statement /// 6350 // transcription // inferred from electronic annotation /// 45449 // regulation of transcription // inferred from electronic annotation
POU2F3	0.276294	0.00209	0.169014	0.0051118	6357 // regulation of transcription from RNA polymerase II promoter // traceable author statement /// 8544 // epidermis development // traceable author statement /// 6350 // transcription // inferred from electronic annotation /// 6355 // regulation of transcription, DNA-dependent // inferred from electronic annotation /// 45449 // regulation of transcription // inferred from electronic annotation
PPARA	0.405252	0.00124	0.18764	0.00427185	6091 // generation of precursor metabolites and energy // not recorded /// 6350 // transcription // inferred from electronic annotation /// 6355 // regulation of transcription, DNA-dependent // inferred from electronic annotation /// 6366 // transcription from RNA polymerase II promoter // traceable author statement /// 6629 // lipid metabolism // traceable author statement /// 6631 // fatty acid…
PPFIA1	0.308407	0.00998	1.22882	0.00061325	7160 // cell-matrix adhesion // traceable author statement /// 7165 // signal transduction // traceable author statement
PRG2	1.69055	0.00683	1.03602	0.00226138	6954 // inflammatory response // not recorded /// 42742 // defense response to bacteria // inferred from electronic annotation /// 6955 // immune response // inferred from electronic annotation
PRG4	0.303429	0.00168	0.197517	0.00785095	8283 // cell proliferation // traceable author statement
PTGER3	0.364548	0.000218	0.229546	0.00023536	6351 // transcription, DNA-dependent // traceable author statement /// 7165 // signal transduction // inferred from electronic annotation /// 7186 // G-protein coupled receptor protein signaling pathway // traceable author statement /// 8219 // cell death // traceable author statement /// 7186 // G-protein coupled receptor protein signaling pathway // inferred from electronic annotation
PTGES	0.420562	0.00694	1.40291	0.00954156	6693 // prostaglandin metabolism // traceable author statement /// 7165 // signal transduction // non-traceable author statement /// 19735 // antimicrobial humoral response (sensu Vertebrata) // not recorded
PTGS1	1.03454	0.000595	1.06917	0.00401331	1516 // prostaglandin biosynthesis // inferred from sequence or structural similarity /// 6629 // lipid metabolism // non-traceable author statement /// 6633 // fatty acid biosynthesis // inferred from electronic annotation /// 7582 // physiological process // traceable author statement /// 8217 // regulation of blood pressure // inferred from sequence or structural similarity /// 30216 // kerati…
PTPN22	0.478387	0.00985	1.33913	0.00042161	6470 // protein amino acid dephosphorylation // traceable author statement /// 7165 // signal transduction // traceable author statement /// 7275 // development // not recorded /// 6470 // protein amino acid dephosphorylation // inferred from electronic annotation
PVRL3	0.291183	0.000989	0.273098	0.0017312	0
RAD51L3	0.334675	0.0086	0.19165	0.00660918	6284 // base-excision repair // inferred from electronic annotation /// 7131 // meiotic recombination // traceable author statement /// 6259 // DNA metabolism // inferred from electronic annotation /// 6281 // DNA repair // inferred from electronic annotation /// 6310 // DNA recombination // inferred from electronic annotation /// 6974 // response to DNA damage stimulus // inferred from electroni…
RANBP10	0.35746	0.00504	0.60398	3.56e-05	0
REPS2	0.71234	0.00779	0.228958	0.00061729	6461 // protein complex assembly // traceable author statement /// 7173 // epidermal growth factor receptor signaling pathway // traceable author statement
RFPL1	0.169724	0.00681	0.185577	0.00518171	16567 // protein ubiquitination // inferred from electronic annotation
RHCE	0.638026	0.00716	0.34467	0.00589641	0
RHD	0.358761	0.00171	0.249024	0.00783034	0
RPA1	0.369172	0.00477	0.860526	0.00846597	6261 // DNA-dependent DNA replication // traceable author statement /// 6281 // DNA repair // traceable author statement /// 6310 // DNA recombination // traceable author statement /// 6260 // DNA replication // inferred from electronic annotation
RPS6KA2	0.251814	0.00418	0.525531	7.39e-06	6468 // protein amino acid phosphorylation // inferred from electronic annotation /// 7243 // protein kinase cascade // traceable author statement /// 7242 // intracellular signaling cascade // traceable author statement /// 7165 // signal transduction // non-traceable author statement
SASH1	0.375307	0.00532	0.239828	0.00637747	7049 // cell cycle // inferred from electronic annotation /// 45786 // negative regulation of progression through cell cycle // inferred from electronic annotation
SCNN1A	0.327993	0.00493	0.348042	0.00778288	6811 // ion transport // inferred from electronic annotation /// 6814 // sodium ion transport // traceable author statement /// 7588 // excretion // traceable author statement /// 7600 // sensory perception // inferred from electronic annotation /// 6810 // transport // inferred from electronic annotation /// 6814 // sodium ion transport // inferred from electronic annotation
SFTPB	0.240629	0.0091	0.387416	0.00626958	6629 // lipid metabolism // inferred from electronic annotation /// 6665 // sphingolipid metabolism // inferred from electronic annotation /// 7585 // respiratory gaseous exchange // traceable author statement /// 9887 // organ morphogenesis // traceable author statement /// 50828 // regulation of liquid surface tension // inferred from electronic annotation /// 7585 // respiratory gaseous exchan…
SHMT1	0.520986	0.00119	0.259915	0.00150378	6544 // glycine metabolism // inferred from electronic annotation /// 6563 // L-serine metabolism // inferred from electronic annotation /// 6565 // L-serine catabolism // not recorded /// 6730 // one-carbon compound metabolism // inferred from electronic annotation
SIM2	0.464592	0.00645	0.269072	0.00081277	6355 // regulation of transcription, DNA-dependent // inferred from electronic annotation /// 7165 // signal transduction // inferred from electronic annotation /// 7399 // nervous system development // traceable author statement /// 30154 // cell differentiation // inferred from electronic annotation /// 6350 // transcription // inferred from electronic annotation /// 7275 // development // infe…
SIN3B	0.240785	0.0034	0.768475	4.364e-05	6350 // transcription // inferred from electronic annotation /// 6355 // regulation of transcription, DNA-dependent // inferred from electronic annotation
SIRPB1	0.635972	0.00042	0.20417	0.00477929	7166 // cell surface receptor linked signal transduction // traceable author statement /// 7165 // signal transduction // traceable author statement
SIX5	0.405507	0.0078	0.345052	0.0003372	6355 // regulation of transcription, DNA-dependent // inferred from electronic annotation /// 7275 // development // inferred from electronic annotation /// 6350 // transcription // inferred from electronic annotation /// 45449 // regulation of transcription // inferred from electronic annotation
SLC12A4	0.300915	0.00912	0.211609	0.00054996	74 // regulation of progression through cell cycle // inferred from sequence or structural similarity /// 6811 // ion transport // inferred from electronic annotation /// 6813 // potassium ion transport // inferred from electronic annotation /// 6814 // sodium ion transport // inferred from electronic annotation /// 6821 // chloride transport // inferred from electronic annotation /// 6865 // ami…
SLC14A2	0.316302	0.00826	0.15613	0.00356346	6810 // transport // inferred from electronic annotation /// 15840 // urea transport // traceable author statement /// 15840 // urea transport // inferred from electronic annotation
SLC15A1	0.301871	0.00133	0.308577	0.00022665	6857 // oligopeptide transport // inferred from electronic annotation /// 7586 // digestion // traceable author statement /// 15031 // protein transport // inferred from electronic annotation /// 6810 // transport // inferred from electronic annotation /// 6810 // transport // traceable author statement /// 15833 // peptide transport // non-traceable author statement
SLC22A5	0.432621	0.000403	0.204458	0.00764863	6811 // ion transport // inferred from electronic annotation /// 6814 // sodium ion transport // inferred from electronic annotation /// 15879 // carnitine transport // traceable author statement /// 6810 // transport // inferred from electronic annotation
SLC25A20	0.38487	0.00663	0.535971	0.00032905	6810 // transport // inferred from electronic annotation
SLC2A2	0.215981	0.00148	0.191158	0.00148376	5975 // carbohydrate metabolism // traceable author statement /// 8643 // carbohydrate transport // inferred from electronic annotation /// 15758 // glucose transport // traceable author statement /// 6810 // transport // inferred from electronic annotation
SLC39A2	0.232213	0.00255	0.226298	0.00582799	6810 // transport // inferred from electronic annotation /// 6829 // zinc ion transport // traceable author statement /// 30001 // metal ion transport // inferred from electronic annotation /// 6829 // zinc ion transport // inferred from electronic annotation
SLC5A4	0.357116	0.00319	0.241683	0.00403405	6811 // ion transport // inferred from electronic annotation /// 6814 // sodium ion transport // inferred from electronic annotation /// 6810 // transport // inferred from electronic annotation
SLC6A8	0.471275	0.000282	0.334501	0.0069567	1504 // neurotransmitter uptake // not recorded /// 6811 // ion transport // inferred from electronic annotation /// 6814 // sodium ion transport // inferred from electronic annotation /// 6936 // muscle contraction // traceable author statement /// 6810 // transport // inferred from electronic annotation /// 6836 // neurotransmitter transport // inferred from electronic annotation /// 6810 // tr…
SLCO1A2	0.178495	0.00987	0.233474	0.00673062	6811 // ion transport // inferred from electronic annotation /// 15711 // organic anion transport // traceable author statement /// 6810 // transport // inferred from electronic annotation
SNCA	0.68749	0.00507	0.2901	0.00117507	6916 // anti-apoptosis // traceable author statement /// 7417 // central nervous system development // traceable author statement
SNPH	0.392636	0.00073	0.217708	0.0020669	7269 // neurotransmitter secretion // non-traceable author statement /// 16081 // synaptic vesicle docking during exocytosis // non-traceable author statement
SNTB2	0.55505	0.00255	0.160158	0.00669275	0
ST18	0.291406	0.000909	0.27139	0.00028342	6355 // regulation of transcription, DNA-dependent // inferred from electronic annotation
ST6GALNAC5	0.136441	0.00871	0.17483	0.0059374	6486 // protein amino acid glycosylation // inferred from electronic annotation
ST8SIA5	0.360238	0.00933	0.131771	0.00574536	5975 // carbohydrate metabolism // traceable author statement /// 6486 // protein amino acid glycosylation // inferred from electronic annotation /// 6688 // glycosphingolipid biosynthesis // traceable author statement
SULF1	0.307708	0.00694	0.228294	0.00281011	6915 // apoptosis // inferred from electronic annotation /// 8152 // metabolism // inferred from electronic annotation /// 30201 // heparan sulfate proteoglycan metabolism // non-traceable author statement
SULT1E1	0.182848	0.00732	0.247031	0.00277114	8202 // steroid metabolism // traceable author statement
SUSD4	0.276073	0.00985	0.276064	0.00538349	0
SYCP1	0.191551	0.00261	0.196375	0.00120181	7049 // cell cycle // inferred from electronic annotation /// 7126 // meiosis // inferred from electronic annotation /// 7130 // synaptonemal complex formation // inferred from electronic annotation /// 7130 // synaptonemal complex formation // inferred from sequence or structural similarity /// 7131 // meiotic recombination // traceable author statement /// 7283 // spermatogenesis // traceable a…
SYDE1	0.241931	0.00882	0.325157	0.00195468	0
TBC1D8	0.936164	0.00603	1.23657	0.00079158	8015 // circulation // traceable author statement /// 8284 // positive regulation of cell proliferation // traceable author statement
TFDP2	0.452515	0.00549	0.451591	0.00224555	74 // regulation of progression through cell cycle // non-traceable author statement /// 6259 // DNA metabolism // not recorded /// 6350 // transcription // inferred from electronic annotation /// 6357 // regulation of transcription from RNA polymerase II promoter // not recorded /// 74 // regulation of progression through cell cycle // inferred from electronic annotation /// 6355 // regulation o…
TGM4	0.216441	0.00416	0.17108	0.00487831	18149 // peptide cross-linking // non-traceable author statement /// 18184 // protein amino acid polyamination // non-traceable author statement /// 18149 // peptide cross-linking // inferred from electronic annotation
TGOLN2	0.357605	0.00735	0.879642	0.00093414	0
THBS1	2.01216	0.00191	0.262732	0.00457227	6928 // cell motility // not recorded /// 7155 // cell adhesion // inferred from electronic annotation /// 7275 // development // traceable author statement /// 7399 // nervous system development // not recorded /// 7596 // blood coagulation // not recorded
TIMP3	0.536644	0.00547	0.246874	0.00090841	7169 // transmembrane receptor protein tyrosine kinase signaling pathway // non-traceable author statement /// 7600 // sensory perception // inferred from electronic annotation /// 7601 // visual perception // inferred from electronic annotation /// 8624 // induction of apoptosis by extracellular signals // non-traceable author statement
TMEM38B	0.617734	0.00157	0.337076	0.00014555	0
TNFRSF9	0.38128	0.00581	0.404916	0.00454974	6917 // induction of apoptosis // traceable author statement /// 6955 // immune response // not recorded /// 8285 // negative regulation of cell proliferation // traceable author statement
TNFSF15	0.230539	0.00183	0.279227	0.00018897	74 // regulation of progression through cell cycle // traceable author statement /// 6955 // immune response // inferred from electronic annotation /// 7165 // signal transduction // non-traceable author statement
TNNC2	0.49022	0.00219	0.293331	0.00448885	6937 // regulation of muscle contraction // traceable author statement /// 7517 // muscle development // inferred from electronic annotation
TNS1	0.485613	0.00235	0.356142	0.00139353	7242 // intracellular signaling cascade // inferred from electronic annotation
TNXA /// TNXB	0.404047	0.00309	0.240236	9.636e-05	7155 // cell adhesion // inferred from electronic annotation /// 7160 // cell-matrix adhesion // non-traceable author statement /// 7155 // cell adhesion // non-traceable author statement
TPP1	0.469145	0.00372	0.465444	0.00644589	6508 // proteolysis // traceable author statement /// 6629 // lipid metabolism // traceable author statement /// 7399 // nervous system development // traceable author statement
TRAF1	0.335839	0.00604	0.721733	0.00169038	6461 // protein complex assembly // traceable author statement /// 7165 // signal transduction // inferred from electronic annotation /// 42981 // regulation of apoptosis // inferred from electronic annotation /// 6915 // apoptosis // inferred from electronic annotation
TRDN	0.293427	0.00636	0.201128	0.00061729	6936 // muscle contraction // traceable author statement
TRERF1	0.308337	0.0027	0.22049	0.00407166	6694 // steroid biosynthesis // non-traceable author statement /// 6707 // cholesterol catabolism // non-traceable author statement /// 7275 // development // non-traceable author statement /// 42592 // homeostasis // non-traceable author statement /// 45449 // regulation of transcription // inferred from electronic annotation /// 45893 // positive regulation of transcription, DNA-dependent // in…
TRIM10	0.510624	0.000772	0.282777	0.00569935	16567 // protein ubiquitination // inferred from electronic annotation /// 30097 // hemopoiesis // non-traceable author statement
TRIM14	0.313857	0.00406	0.4567	0.00097725	7386 // compartment specification // inferred from direct assay
TRIM29	0.211379	0.00413	0.186736	0.00765637	6366 // transcription from RNA polymerase II promoter // traceable author statement
TRIM3	0.185675	0.00913	0.207125	0.00764374	7399 // nervous system development // traceable author statement /// 16567 // protein ubiquitination // inferred from electronic annotation
TRMU	0.451817	0.00561	0.298158	0.00360522	8033 // tRNA processing // non-traceable author statement /// 8033 // tRNA processing // inferred from electronic annotation /// 6399 // tRNA metabolism // non-traceable author statement
TRPM3	0.196247	0.00574	0.211465	0.00197715	6812 // cation transport // inferred from electronic annotation /// 6816 // calcium ion transport // inferred from electronic annotation /// 6810 // transport // inferred from electronic annotation /// 6811 // ion transport // inferred from electronic annotation
TSN	-0.61272	0.00744	-1.02204	0.0016454	6310 // DNA recombination // traceable author statement
TTBK2	0.288885	0.00299	0.180192	0.00265692	6468 // protein amino acid phosphorylation // inferred from electronic annotation
TTF2	0.273244	0.000293	0.2321	0.00468766	398 // nuclear mRNA splicing, via spliceosome // inferred from electronic annotation /// 6350 // transcription // inferred from electronic annotation /// 6353 // transcription termination // inferred from electronic annotation /// 6355 // regulation of transcription, DNA-dependent // inferred from electronic annotation /// 6397 // mRNA processing // inferred from electronic annotation
UBE3C	0.289119	0.00717	0.456431	0.00362787	209 // protein polyubiquitination // inferred from direct assay /// 6512 // ubiquitin cycle // inferred from electronic annotation /// 6464 // protein modification // inferred from electronic annotation
UPB1	0.292199	0.00702	1.58287	0.00852168	6807 // nitrogen compound metabolism // inferred from electronic annotation
UROD	0.394898	0.00131	1.01475	0.00094143	6783 // heme biosynthesis // inferred from electronic annotation /// 6779 // porphyrin biosynthesis // inferred from electronic annotation
UTY	0.198469	0.00327	0.145989	0.00801982	0
WDR61	0.331674	0.00516	0.326916	0.00298931	0
WNT1	0.34233	0.00943	0.248369	0.00586813	1708 // cell fate specification // traceable author statement /// 7163 // establishment and/or maintenance of cell polarity // traceable author statement /// 7223 // frizzled-2 signaling pathway // inferred from electronic annotation /// 7283 // spermatogenesis // not recorded /// 7417 // central nervous system development // traceable author statement /// 9653 // morphogenesis // traceable autho…
WNT6	0.272867	0.00541	0.264103	0.00356341	7223 // frizzled-2 signaling pathway // inferred from electronic annotation /// 7267 // cell-cell signaling // non-traceable author statement /// 7275 // development // non-traceable author statement /// 7275 // development // inferred from electronic annotation /// 16055 // Wnt receptor signaling pathway // inferred from electronic annotation
XK	1.27084	0.000909	0.989696	0.00369846	6810 // transport // traceable author statement /// 6865 // amino acid transport // inferred from electronic annotation /// 6810 // transport // inferred from electronic annotation
ZFP64	0.373809	0.00244	0.225948	0.00264824	6350 // transcription // inferred from electronic annotation /// 6355 // regulation of transcription, DNA-dependent // inferred from electronic annotation
ZMYND11	0.209303	0.00135	0.322338	0.0003182	122 // negative regulation of transcription from RNA polymerase II promoter // traceable author statement /// 6350 // transcription // inferred from electronic annotation /// 6355 // regulation of transcription, DNA-dependent // inferred from electronic annotation /// 7049 // cell cycle // inferred from electronic annotation /// 8283 // cell proliferation // traceable author statement /// 45786 /…
ZNF407	0.283257	0.00162	0.259705	0.0002244	6350 // transcription // inferred from electronic annotation /// 6355 // regulation of transcription, DNA-dependent // inferred from electronic annotation
ZNF81	0.348566	0.00323	0.24345	0.00741624	6350 // transcription // inferred from electronic annotation /// 6355 // regulation of transcription, DNA-dependent // non-traceable author statement /// 6355 // regulation of transcription, DNA-dependent // inferred from electronic annotation
