# Supplementary material for: Transcriptomic comparison of bone marrow CD34 + cells and peripheral blood neutrophils from ET patients with JAK2 or CALR mutations
Source: BMC Genom Data. 2023 Aug 7;24:40. doi: 10.1186/s12863-023-01142-5 (PMC10408115; doi:10.1186/s12863-023-01142-5)
Supplement: Supplementary file 5 — Supplementary Material 5: Table S5. Equally expressed genes in the BM and PB of JAK2-mutated ET patients. [file 12863_2023_1142_MOESM5_ESM.xlsx]

## Sheet: Hoja1
Table S4. Equally expressed genes in the BM and PB of JAK2-mutated ET patients
	BM		PB
Gene	log2FC	adjusted p-value	log2FC	adjusted p-value	GO:BP
AATK	0.258677	0.00817	0.996211	0.000148	6468 // protein amino acid phosphorylation // inferred from electronic annotation
ABCA1	0.197264	0.00208	0.372378	0.00651	6629 // lipid metabolism // inferred from electronic annotation /// 6810 // transport // traceable author statement /// 8202 // steroid metabolism // inferred from electronic annotation /// 8203 // cholesterol metabolism // non-traceable author statement /// 6810 // transport // inferred from electronic annotation /// 8203 // cholesterol metabolism // inferred from electronic annotation /// 8203 …
ABCA12	0.16844	0.00497	0.156121	0.00887	6869 // lipid transport // non-traceable author statement /// 19725 // cell homeostasis // non-traceable author statement /// 6810 // transport // inferred from electronic annotation
ABCC4	1.13386	1.55e-05	0.459597	0.000293	6811 // ion transport // inferred from electronic annotation /// 6810 // transport // inferred from electronic annotation
ABCD3	0.849394	1.68e-05	0.498026	0.000408	6810 // transport // inferred from electronic annotation /// 7031 // peroxisome organization and biogenesis // traceable author statement /// 15910 // peroxisomal long-chain fatty acid import // traceable author statement
ABT1	-0.430325	9.59e-06	-0.982119	0.00025	6366 // transcription from RNA polymerase II promoter // traceable author statement
ACAD8	0.170099	0.00513	0.895195	0.00016	6118 // electron transport // inferred from electronic annotation /// 6350 // transcription // inferred from electronic annotation /// 6355 // regulation of transcription, DNA-dependent // inferred from electronic annotation /// 6629 // lipid metabolism // traceable author statement /// 9083 // branched chain family amino acid catabolism // inferred from electronic annotation
ACADL	0.174613	0.00512	0.190542	3.81e-06	6118 // electron transport // inferred from electronic annotation /// 6629 // lipid metabolism // inferred from electronic annotation /// 6631 // fatty acid metabolism // inferred from electronic annotation
ACCN2	0.245707	0.000472	0.182869	0.000267	6811 // ion transport // inferred from electronic annotation /// 6814 // sodium ion transport // non-traceable author statement /// 6816 // calcium ion transport // inferred from electronic annotation /// 7165 // signal transduction // traceable author statement /// 9268 // response to pH // traceable author statement /// 6810 // transport // inferred from electronic annotation /// 6814 // sodium…
ACCN3	0.14351	0.0048	0.23751	0.000443	6811 // ion transport // inferred from electronic annotation /// 6814 // sodium ion transport // inferred from electronic annotation /// 6810 // transport // inferred from electronic annotation
ACOXL	0.200111	0.000202	0.193611	9.27e-05	6118 // electron transport // inferred from electronic annotation
ACP2	0.200869	0.00142	0.355057	0.00618	0
ACRV1	0.245954	0.000658	0.240367	5.77e-05	7275 // development // traceable author statement
ACSL4	0.241296	3.09e-05	0.585103	0.00126	6629 // lipid metabolism // non-traceable author statement /// 6631 // fatty acid metabolism // inferred from electronic annotation /// 7611 // learning and/or memory // traceable author statement /// 8152 // metabolism // inferred from electronic annotation /// 6629 // lipid metabolism // inferred from electronic annotation
ACSL5	0.551028	4.58e-06	0.929946	0.0002	6629 // lipid metabolism // inferred from electronic annotation /// 6631 // fatty acid metabolism // inferred from electronic annotation /// 8152 // metabolism // inferred from electronic annotation
ACSL6	0.253338	0.00253	0.20312	0.00237	6629 // lipid metabolism // inferred from electronic annotation /// 6637 // acyl-CoA metabolism // non-traceable author statement /// 8152 // metabolism // inferred from electronic annotation /// 6631 // fatty acid metabolism // inferred from electronic annotation
ACVR1B	0.209268	0.00101	0.548177	0.000564	6468 // protein amino acid phosphorylation // inferred from electronic annotation /// 7178 // transmembrane receptor protein serine/threonine kinase signaling pathway // traceable author statement
ADAM10	0.674514	4.41e-07	0.863234	0.0018	1701 // embryonic development (sensu Mammalia) // inferred from sequence or structural similarity /// 6468 // protein amino acid phosphorylation // inferred from sequence or structural similarity /// 6913 // nucleocytoplasmic transport // inferred from sequence or structural similarity /// 7162 // negative regulation of cell adhesion // inferred from direct assay /// 7162 // negative regulation o…
ADAM19	0.282893	0.00309	0.232544	0.000743	6508 // proteolysis // inferred from electronic annotation
ADAM8	0.389839	0.00028	0.977612	4.11e-05	6508 // proteolysis // inferred from electronic annotation
ADAM9	0.317791	0.00903	1.27382	0.00268	6508 // proteolysis // inferred from electronic annotation /// 7243 // protein kinase cascade // traceable author statement
ADAMTS7	0.233735	0.00306	0.285542	0.000716	6508 // proteolysis // inferred from electronic annotation /// 7229 // integrin-mediated signaling pathway // inferred from electronic annotation
ADARB1	0.166336	0.00448	0.280557	0.000167	6397 // mRNA processing // inferred from electronic annotation /// 7417 // central nervous system development // traceable author statement /// 6396 // RNA processing // inferred from electronic annotation /// 6396 // RNA processing // traceable author statement
ADCY7	0.443962	0.00165	0.911166	7.09e-05	6171 // cAMP biosynthesis // inferred from electronic annotation /// 7242 // intracellular signaling cascade // inferred from electronic annotation /// 9190 // cyclic nucleotide biosynthesis // inferred from electronic annotation /// 7165 // signal transduction // traceable author statement
ADD1	0.185395	0.000573	0.824901	0.000135	7010 // cytoskeleton organization and biogenesis // non-traceable author statement
ADIPOR2	0.30649	0.00491	0.752254	0.00746	6629 // lipid metabolism // inferred from electronic annotation /// 9755 // hormone-mediated signaling // inferred from sequence or structural similarity /// 19395 // fatty acid oxidation // inferred from sequence or structural similarity /// 6631 // fatty acid metabolism // inferred from electronic annotation
AFF1	-0.279042	0.000358	-0.983636	0.00104	0
AGGF1	0.663788	3.74e-05	0.302211	0.00239	160 // two-component signal transduction system (phosphorelay) // inferred from electronic annotation /// 1525 // angiogenesis // inferred from electronic annotation /// 30154 // cell differentiation // inferred from electronic annotation /// 7275 // development // inferred from electronic annotation
AGL	0.507235	1.35e-05	0.515208	9.01e-06	5975 // carbohydrate metabolism // inferred from electronic annotation /// 5978 // glycogen biosynthesis // inferred from electronic annotation /// 5977 // glycogen metabolism // inferred from electronic annotation
AGTPBP1	0.343342	0.00085	0.521828	0.000639	6508 // proteolysis // inferred from electronic annotation
AGXT	0.168	0.00162	0.192213	6.59e-06	8152 // metabolism // inferred from electronic annotation
AHR	0.537005	1.22e-05	1.06778	0.000375	6355 // regulation of transcription, DNA-dependent // inferred from direct assay /// 6366 // transcription from RNA polymerase II promoter // inferred from direct assay /// 6915 // apoptosis // traceable author statement /// 6950 // response to stress // inferred from direct assay /// 7049 // cell cycle // traceable author statement /// 7165 // signal transduction // inferred from electronic anno…
AIM1L	0.12709	0.00307	0.207373	0.000306	0
AIP	-0.985148	8.88e-10	-0.690041	0.00301	6457 // protein folding // inferred from electronic annotation
AKAP7	0.172374	0.0015	0.217187	0.000574	6811 // ion transport // traceable author statement /// 7242 // intracellular signaling cascade // traceable author statement /// 8104 // protein localization // Unknown
ALOX5	1.51305	1.72e-05	0.250206	0.00284	6118 // electron transport // inferred from electronic annotation /// 6954 // inflammatory response // not recorded /// 19370 // leukotriene biosynthesis // inferred from electronic annotation /// 6691 // leukotriene metabolism // inferred from electronic annotation /// 6691 // leukotriene metabolism // traceable author statement
ALS2CR8	0.169188	0.000641	0.259545	3.45e-05	0
AMD1	0.550023	1.12e-05	0.505446	0.00393	6597 // spermine biosynthesis // inferred from electronic annotation /// 6597 // spermine biosynthesis // non-traceable author statement /// 8295 // spermidine biosynthesis // inferred from electronic annotation /// 8295 // spermidine biosynthesis // non-traceable author statement
AMMECR1	0.429115	0.00815	0.691113	1.22e-05	0
AMPD1	0.201231	0.00461	0.2244	0.000487	9117 // nucleotide metabolism // inferred from electronic annotation /// 9168 // purine ribonucleoside monophosphate biosynthesis // inferred from electronic annotation
ANK1	0.797354	0.000204	0.363464	9.27e-05	7165 // signal transduction // inferred from electronic annotation /// 45199 // maintenance of epithelial cell polarity // traceable author statement /// 45199 // maintenance of epithelial cell polarity // inferred from sequence or structural similarity /// 6887 // exocytosis // non-traceable author statement
ANKHD1	0.41253	0.00102	0.367786	7.47e-05	6417 // regulation of protein biosynthesis // inferred from electronic annotation /// 6445 // regulation of translation // inferred from electronic annotation /// 17148 // negative regulation of protein biosynthesis // inferred from electronic annotation /// 45947 // negative regulation of translational initiation // inferred from electronic annotation /// 45947 // negative regulation of translat…
ANKRD12	0.667308	0.000228	1.80581	7.9e-07	0
ANXA1	0.913767	0.000333	1.2518	0.00577	6629 // lipid metabolism // traceable author statement /// 6928 // cell motility // traceable author statement /// 6954 // inflammatory response // traceable author statement /// 7166 // cell surface receptor linked signal transduction // traceable author statement
AP1S2	1.00008	1.02e-05	0.342475	0.00901	6886 // intracellular protein transport // inferred from electronic annotation /// 6898 // receptor mediated endocytosis // inferred from sequence or structural similarity /// 16192 // vesicle-mediated transport // inferred from sequence or structural similarity /// 6810 // transport // inferred from electronic annotation /// 6897 // endocytosis // inferred from electronic annotation /// 15031 //…
APAF1	0.297319	0.000837	0.617205	0.00142	7399 // nervous system development // traceable author statement /// 8635 // caspase activation via cytochrome c // inferred from direct assay /// 42981 // regulation of apoptosis // traceable author statement /// 6915 // apoptosis // inferred from electronic annotation /// 42981 // regulation of apoptosis // inferred from electronic annotation /// 6915 // apoptosis // traceable author statement
APBA2	0.348208	0.000737	0.628508	0.000454	7399 // nervous system development // traceable author statement /// 15031 // protein transport // inferred from electronic annotation /// 6810 // transport // inferred from electronic annotation
APOM	-0.54259	2.47e-05	-0.614595	0.00222	6091 // generation of precursor metabolites and energy // traceable author statement /// 6643 // membrane lipid metabolism // traceable author statement /// 6869 // lipid transport // inferred from electronic annotation /// 6810 // transport // inferred from electronic annotation
APPBP2	0.628697	3.48e-06	0.452471	8.07e-05	6886 // intracellular protein transport // traceable author statement /// 6810 // transport // inferred from electronic annotation /// 15031 // protein transport // inferred from electronic annotation
AQP6	0.172068	0.00118	0.192531	0.00298	6810 // transport // traceable author statement /// 7588 // excretion // traceable author statement /// 6810 // transport // inferred from electronic annotation
ARF3	-0.683328	2.83e-06	-0.673421	0.0058	6886 // intracellular protein transport // inferred from electronic annotation /// 6888 // ER to Golgi transport // inferred from electronic annotation /// 7264 // small GTPase mediated signal transduction // inferred from electronic annotation /// 6810 // transport // inferred from electronic annotation /// 15031 // protein transport // inferred from electronic annotation
ARFRP1	0.209938	0.0015	0.264811	0.0033	6886 // intracellular protein transport // inferred from electronic annotation /// 7165 // signal transduction // traceable author statement /// 7264 // small GTPase mediated signal transduction // inferred from electronic annotation
ARG1	4.10676	1.03e-14	1.60213	0.00847	50 // urea cycle // inferred from electronic annotation /// 6527 // arginine catabolism // traceable author statement /// 6525 // arginine metabolism // inferred from electronic annotation /// 6527 // arginine catabolism // inferred from electronic annotation /// 50 // urea cycle // not recorded
ARHGAP12	0.232609	0.000755	1.19785	0.00481	0
ARHGAP6	1.05532	0.00244	0.293784	8.76e-06	7266 // Rho protein signal transduction // non-traceable author statement /// 30041 // actin filament polymerization // non-traceable author statement /// 7266 // Rho protein signal transduction // traceable author statement
ARHGEF12	0.290992	3.34e-05	0.168505	0.000347	0
ARHGEF3	0.568079	2.81e-05	0.949449	0.00027	7266 // Rho protein signal transduction // traceable author statement
ARHGEF4	0.215473	0.00942	0.135932	0.00876	7242 // intracellular signaling cascade // non-traceable author statement /// 7242 // intracellular signaling cascade // inferred from electronic annotation
ARID4B	0.530618	0.00383	0.79743	0.00133	6333 // chromatin assembly or disassembly // inferred from electronic annotation
ARMC1	0.768514	3.09e-06	0.325379	0.000281	30001 // metal ion transport // inferred from electronic annotation
ARMC8	0.637442	0.000347	0.812333	8.61e-05	0
ASAH1	1.04839	0.000175	0.205095	0.000262	6631 // fatty acid metabolism // not recorded /// 6672 // ceramide metabolism // traceable author statement
ASCC3	0.17674	0.00184	0.324368	0.00199	6350 // transcription // inferred from electronic annotation /// 6355 // regulation of transcription, DNA-dependent // inferred from electronic annotation
ASL	0.249966	0.00577	0.599079	0.000566	50 // urea cycle // inferred from electronic annotation /// 6526 // arginine biosynthesis // inferred from electronic annotation /// 6527 // arginine catabolism // traceable author statement /// 8652 // amino acid biosynthesis // inferred from electronic annotation /// 50 // urea cycle // not recorded
ASXL2	0.17401	0.00324	1.28383	6.91e-06	0
ATF2	0.510843	3.82e-06	0.440108	0.0005	6350 // transcription // inferred from electronic annotation /// 6355 // regulation of transcription, DNA-dependent // inferred from electronic annotation
ATF7IP	0.266102	0.00229	0.249284	7.69e-05	6306 // DNA methylation // inferred from direct assay /// 45892 // negative regulation of transcription, DNA-dependent // inferred from direct assay /// 45893 // positive regulation of transcription, DNA-dependent // inferred from direct assay /// 45898 // regulation of transcriptional preinitiation complex formation // inferred from direct assay
ATG3	0.292579	6.55e-06	0.473202	0.00283	6914 // autophagy // inferred from sequence or structural similarity /// 15031 // protein transport // inferred from electronic annotation /// 16567 // protein ubiquitination // inferred from direct assay /// 6464 // protein modification // inferred from direct assay /// 6512 // ubiquitin cycle // inferred from electronic annotation /// 6810 // transport // inferred from electronic annotation ///…
ATG7	0.248605	5.87e-05	1.33513	7.54e-05	6512 // ubiquitin cycle // inferred from electronic annotation /// 6914 // autophagy // inferred from electronic annotation /// 6944 // membrane fusion // traceable author statement /// 15031 // protein transport // inferred from electronic annotation /// 6497 // protein lipidation // inferred from direct assay /// 31401 // positive regulation of protein modification // inferred from direct assay…
ATM	0.413422	0.00437	1.25998	0.0023	6281 // DNA repair // traceable author statement /// 7131 // meiotic recombination // traceable author statement /// 7165 // signal transduction // traceable author statement /// 45786 // negative regulation of progression through cell cycle // inferred from electronic annotation /// 6281 // DNA repair // inferred from electronic annotation /// 6974 // response to DNA damage stimulus // inferred …
ATP10A	0.194339	0.00478	0.160145	0.008	6812 // cation transport // inferred from electronic annotation /// 8360 // regulation of cell shape // non-traceable author statement
ATP11B	0.613552	5.53e-07	1.25239	0.000898	6812 // cation transport // inferred from electronic annotation /// 8152 // metabolism // inferred from electronic annotation /// 15917 // aminophospholipid transport // traceable author statement /// 6811 // ion transport // non-traceable author statement
ATP2C1	0.510164	0.000625	0.401932	1.33e-06	6812 // cation transport // inferred from electronic annotation /// 6816 // calcium ion transport // traceable author statement /// 6874 // calcium ion homeostasis // traceable author statement /// 8152 // metabolism // inferred from electronic annotation /// 8544 // epidermis development // traceable author statement /// 43123 // positive regulation of I-kappaB kinase/NF-kappaB cascade // inferr…
ATP6V0A1	0.169872	0.00666	1.06431	0.000228	6811 // ion transport // inferred from electronic annotation /// 15992 // proton transport // inferred from electronic annotation /// 6810 // transport // inferred from electronic annotation
ATP6V0A2	0.284492	0.0034	0.32794	0.000898	6811 // ion transport // inferred from electronic annotation /// 6955 // immune response // traceable author statement /// 15992 // proton transport // inferred from electronic annotation /// 6810 // transport // inferred from electronic annotation
ATP7B	0.616536	0.00291	0.27891	0.000691	6825 // copper ion transport // traceable author statement /// 8152 // metabolism // inferred from electronic annotation /// 30001 // metal ion transport // inferred from electronic annotation /// 6810 // transport // inferred from electronic annotation /// 6811 // ion transport // inferred from electronic annotation /// 6812 // cation transport // inferred from electronic annotation /// 6825 // …
ATRNL1	0.126255	0.00769	0.201487	0.000198	7275 // development // inferred from electronic annotation
ATXN2L	0.179677	0.00759	1.2229	1.23e-05	0
B4GALT6	0.523188	3.23e-06	0.158571	0.0016	5975 // carbohydrate metabolism // inferred from electronic annotation
BAZ1A	0.756033	2.52e-05	1.63947	1.13e-05	6350 // transcription // inferred from electronic annotation /// 6355 // regulation of transcription, DNA-dependent // inferred from electronic annotation
BBS7	0.34227	0.00657	0.247652	3.25e-06	7600 // sensory perception // inferred from electronic annotation /// 7601 // visual perception // inferred from electronic annotation
BCAP29	0.645313	6.95e-06	0.281863	4.43e-05	6886 // intracellular protein transport // inferred from electronic annotation /// 6888 // ER to Golgi transport // inferred from electronic annotation /// 6915 // apoptosis // inferred from electronic annotation /// 6810 // transport // inferred from electronic annotation /// 15031 // protein transport // inferred from electronic annotation
BCL9	0.193233	0.00146	0.254323	0.000515	16055 // Wnt receptor signaling pathway // inferred from electronic annotation
BGN	0.305382	0.000564	0.213314	0.00161	0
BIRC2	1.22739	5.04e-08	0.835759	0.000197	6916 // anti-apoptosis // inferred from electronic annotation /// 7166 // cell surface receptor linked signal transduction // traceable author statement /// 16567 // protein ubiquitination // inferred from electronic annotation /// 42981 // regulation of apoptosis // inferred from electronic annotation /// 43123 // positive regulation of I-kappaB kinase/NF-kappaB cascade // inferred from expressi…
BLVRA	0.264995	0.00187	0.227952	7.64e-05	6118 // electron transport // inferred from electronic annotation /// 8152 // metabolism // inferred from electronic annotation
BLZF1	0.627842	8.23e-05	0.273892	0.000225	1558 // regulation of cell growth // non-traceable author statement /// 6357 // regulation of transcription from RNA polymerase II promoter // traceable author statement /// 6888 // ER to Golgi transport // inferred from electronic annotation /// 8283 // cell proliferation // traceable author statement /// 15031 // protein transport // inferred from electronic annotation /// 6810 // transport // …
BMP2K	0.696255	2e-05	0.778651	4.76e-05	6468 // protein amino acid phosphorylation // inferred from electronic annotation
BMP8B	0.301265	0.00122	0.25608	2.65e-05	1503 // ossification // inferred from electronic annotation /// 30154 // cell differentiation // inferred from electronic annotation /// 40007 // growth // inferred from electronic annotation /// 51216 // cartilage development // inferred from electronic annotation
BMX	0.455763	0.000461	0.70768	0.000398	6468 // protein amino acid phosphorylation // traceable author statement /// 7242 // intracellular signaling cascade // inferred from electronic annotation /// 7498 // mesoderm development // traceable author statement /// 6468 // protein amino acid phosphorylation // inferred from electronic annotation
BNIP3L	0.310337	0.00389	0.879763	0.00246	6915 // apoptosis // inferred from electronic annotation /// 6917 // induction of apoptosis // traceable author statement /// 8634 // negative regulation of survival gene product activity // traceable author statement /// 43065 // positive regulation of apoptosis // inferred from electronic annotation
BPI	3.33431	1.26e-10	1.76692	0.000828	6955 // immune response // not recorded /// 42742 // defense response to bacteria // inferred from electronic annotation
BTAF1	0.594171	0.00225	2.24918	3.63e-06	16481 // negative regulation of transcription // non-traceable author statement
BTBD1	0.318889	9.51e-08	1.01796	2.9e-05	0
C10orf12	0.161783	0.00705	0.311985	0.00062	0
C14orf45	0.141124	0.00711	0.417444	9.51e-05	0
C16orf5	0.353837	5.42e-05	0.232182	0.00048	0
C16orf7	0.249645	0.00842	0.909909	0.0018	15986 // ATP synthesis coupled proton transport // traceable author statement
C1D	-0.315686	0.00476	-0.420052	0.00406	0
C1orf107	0.35619	0.000736	0.131302	0.00193	0
C1orf109	0.48889	0.00328	0.195499	0.000728	0
C1orf112	0.215877	0.00211	0.185631	0.00402	0
C1orf144	-0.492901	3.96e-05	-0.583096	0.000348	0
C1orf25	0.749598	0.000181	0.252863	0.000413	8033 // tRNA processing // inferred from electronic annotation
C1orf63	1.08873	6.53e-06	0.888878	0.000702	0
C1QL1	0.16144	0.00448	0.193309	0.00245	6817 // phosphate transport // inferred from electronic annotation /// 7626 // locomotory behavior // non-traceable author statement
C20orf12	0.228946	0.00495	0.208572	0.000376	7186 // G-protein coupled receptor protein signaling pathway // inferred from electronic annotation
C21orf62	0.182981	0.00657	0.142864	0.00636	0
C5orf15	0.673133	6.32e-06	0.650865	0.0092	0
C5orf4	0.972713	0.0031	0.665121	0.000176	8152 // metabolism // inferred from electronic annotation
C9orf7	0.295195	0.00032	0.341199	7.61e-05	0
CA1	1.45984	7.51e-05	0.217581	0.000155	6730 // one-carbon compound metabolism // inferred from electronic annotation
CAB39	0.660762	3.46e-08	0.838555	0.000194	0
CACNA2D2	0.324147	0.0012	0.402478	0.00598	0
CACNB2	0.35736	5.67e-05	0.203434	0.000134	6811 // ion transport // inferred from electronic annotation /// 6816 // calcium ion transport // non-traceable author statement /// 7528 // neuromuscular junction development // traceable author statement /// 6810 // transport // inferred from electronic annotation /// 6816 // calcium ion transport // inferred from electronic annotation /// 6810 // transport // traceable author statement
CALCRL	0.183867	0.000826	0.168714	0.0015	7165 // signal transduction // inferred from electronic annotation /// 7187 // G-protein signaling, coupled to cyclic nucleotide second messenger // traceable author statement /// 7186 // G-protein coupled receptor protein signaling pathway // inferred from electronic annotation
CALD1	0.356952	0.00684	0.406397	8.48e-05	6936 // muscle contraction // inferred from electronic annotation /// 7517 // muscle development // inferred from electronic annotation
CALML3	0.273067	0.00497	0.136727	0.00579	0
CALML5	0.147296	0.00762	0.272421	7.69e-06	7165 // signal transduction // traceable author statement /// 8544 // epidermis development // traceable author statement
CALU	0.481938	0.000207	0.384884	0.00407	0
CAMK2A	0.246373	0.000528	0.200548	0.00112	6468 // protein amino acid phosphorylation // inferred from electronic annotation
CAMSAP1L1	0.196312	0.000342	0.236472	0.000291	0
CAMTA2	0.192698	0.00316	0.563442	0.00538	16055 // Wnt receptor signaling pathway // inferred from electronic annotation
CAND1	0.499649	0.000788	0.24495	0.000745	6350 // transcription // inferred from electronic annotation /// 6355 // regulation of transcription, DNA-dependent // inferred from electronic annotation /// 16567 // protein ubiquitination // inferred from direct assay /// 43086 // negative regulation of enzyme activity // inferred from direct assay /// 6512 // ubiquitin cycle // inferred from electronic annotation
CAP2	0.072136	0.00787	0.186125	4.49e-06	7163 // establishment and/or maintenance of cell polarity // traceable author statement /// 7165 // signal transduction // traceable author statement /// 7190 // adenylate cyclase activation // traceable author statement
CAPN6	0.199725	0.00223	0.212671	4.16e-05	6508 // proteolysis // inferred from electronic annotation
CAPZA1	1.05986	0.000741	0.237411	1.48e-05	6461 // protein complex assembly // traceable author statement /// 6928 // cell motility // traceable author statement /// 30036 // actin cytoskeleton organization and biogenesis // inferred from electronic annotation /// 51016 // barbed-end actin filament capping // inferred from electronic annotation
CARD10	0.15712	0.00731	0.347687	5.77e-05	6461 // protein complex assembly // non-traceable author statement /// 7250 // activation of NF-kappaB-inducing kinase // inferred from direct assay /// 42981 // regulation of apoptosis // inferred from electronic annotation /// 6461 // protein complex assembly // inferred from sequence or structural similarity /// 7250 // activation of NF-kappaB-inducing kinase // inferred from sequence or struc…
CARHSP1	-0.521951	0.000933	-0.852516	0.00542	6355 // regulation of transcription, DNA-dependent // inferred from electronic annotation /// 7242 // intracellular signaling cascade // traceable author statement
CASC1	0.0871201	0.00785	0.210988	1.73e-05	0
CAST	1.12677	1.68e-09	1.13006	4.34e-05	6508 // proteolysis // inferred from electronic annotation
CAT	0.468646	0.000112	0.209989	0.00773	6118 // electron transport // inferred from electronic annotation /// 6979 // response to oxidative stress // inferred from electronic annotation /// 42744 // hydrogen peroxide catabolism // inferred from electronic annotation
CAV2	0.795568	0.00485	0.461656	0.00608	0
CBFB	0.501441	6.55e-07	0.737231	0.00144	6366 // transcription from RNA polymerase II promoter // traceable author statement
CCNE2	0.473319	0.00916	0.195329	0.000294	75 // cell cycle checkpoint // traceable author statement /// 79 // regulation of cyclin dependent protein kinase activity // traceable author statement /// 51301 // cell division // inferred from electronic annotation /// 74 // regulation of progression through cell cycle // inferred from electronic annotation /// 7049 // cell cycle // inferred from electronic annotation
CCNK	-0.266765	0.00437	-0.50467	0.00013	79 // regulation of cyclin dependent protein kinase activity // traceable author statement /// 6355 // regulation of transcription, DNA-dependent // inferred from electronic annotation /// 6366 // transcription from RNA polymerase II promoter // traceable author statement /// 7067 // mitosis // inferred from electronic annotation /// 51301 // cell division // inferred from electronic annotation /…
CD151	0.474053	0.00475	0.485625	0.00215	7155 // cell adhesion // non-traceable author statement /// 7601 // visual perception // inferred from electronic annotation /// 7605 // sensory perception of sound // inferred from electronic annotation
CD177	1.08879	5.78e-07	2.62779	0.000174	0
CD1A	0.326545	9.35e-05	0.172582	0.00755	19882 // antigen presentation // inferred from electronic annotation /// 6955 // immune response // non-traceable author statement
CD1E	0.237937	0.00702	0.155151	0.00167	6955 // immune response // non-traceable author statement
CD36	2.16347	4.72e-07	0.139583	0.0065	6629 // lipid metabolism // non-traceable author statement /// 6631 // fatty acid metabolism // not recorded /// 6810 // transport // inferred from electronic annotation /// 7155 // cell adhesion // traceable author statement /// 7596 // blood coagulation // traceable author statement /// 7155 // cell adhesion // inferred from electronic annotation
CD40	0.321805	0.00155	0.127726	0.00222	6461 // protein complex assembly // traceable author statement /// 6915 // apoptosis // inferred from electronic annotation /// 6954 // inflammatory response // traceable author statement /// 7165 // signal transduction // inferred from electronic annotation /// 7275 // development // not recorded /// 19735 // antimicrobial humoral response (sensu Vertebrata) // not recorded /// 30168 // platelet…
CD44	0.795704	2.46e-06	2.11248	6.66e-07	7160 // cell-matrix adhesion // non-traceable author statement /// 16337 // cell-cell adhesion // non-traceable author statement /// 7155 // cell adhesion // inferred from electronic annotation
CDC14A	0.281843	0.000374	0.362373	0.000698	74 // regulation of progression through cell cycle // traceable author statement /// 6470 // protein amino acid dephosphorylation // inferred from electronic annotation /// 8283 // cell proliferation // traceable author statement /// 51301 // cell division // inferred from electronic annotation /// 7049 // cell cycle // inferred from electronic annotation
CDC14B	0.445668	7.79e-05	0.44518	2.67e-05	6470 // protein amino acid dephosphorylation // non-traceable author statement /// 6470 // protein amino acid dephosphorylation // inferred from electronic annotation
CDC27	0.334	0.00103	0.826588	4.52e-05	7091 // mitotic metaphase/anaphase transition // traceable author statement /// 8283 // cell proliferation // traceable author statement /// 7091 // mitotic metaphase/anaphase transition // inferred from direct assay /// 6412 // protein biosynthesis // inferred from electronic annotation
CDC42BPA	0.213929	0.00169	0.220389	0.00306	6468 // protein amino acid phosphorylation // inferred from direct assay /// 6468 // protein amino acid phosphorylation // traceable author statement /// 7242 // intracellular signaling cascade // inferred from electronic annotation /// 31532 // actin cytoskeleton reorganization // inferred from direct assay /// 51056 // regulation of small GTPase mediated signal transduction // inferred from phy…
CDC7	0.301782	0.00143	0.367221	1.34e-06	82 // G1/S transition of mitotic cell cycle // traceable author statement /// 6270 // DNA replication initiation // traceable author statement /// 6468 // protein amino acid phosphorylation // inferred from electronic annotation /// 7049 // cell cycle // inferred from electronic annotation /// 7089 // traversing start control point of mitotic cell cycle // traceable author statement /// 8285 // n…
CDH17	0.133586	0.00207	0.182447	0.00252	6810 // transport // non-traceable author statement /// 7155 // cell adhesion // traceable author statement /// 7156 // homophilic cell adhesion // inferred from electronic annotation /// 6810 // transport // inferred from electronic annotation /// 7155 // cell adhesion // inferred from electronic annotation
CDH22	0.245261	0.00174	0.209638	0.00338	7155 // cell adhesion // inferred from electronic annotation /// 7156 // homophilic cell adhesion // inferred from electronic annotation
CDH6	0.464951	0.000522	0.15803	0.00147	7155 // cell adhesion // traceable author statement /// 7156 // homophilic cell adhesion // inferred from electronic annotation /// 7155 // cell adhesion // inferred from electronic annotation
CDK8	0.38804	0.000185	0.28362	0.000254	74 // regulation of progression through cell cycle // traceable author statement /// 6350 // transcription // inferred from electronic annotation /// 6355 // regulation of transcription, DNA-dependent // inferred from electronic annotation /// 6468 // protein amino acid phosphorylation // inferred from electronic annotation /// 51301 // cell division // inferred from electronic annotation /// 704…
CDKL2	0.164407	0.000588	0.212025	0.000111	6468 // protein amino acid phosphorylation // inferred from electronic annotation /// 7165 // signal transduction // traceable author statement /// 7548 // sex differentiation // traceable author statement
CDKN1A	0.725604	0.000467	0.985788	0.00981	79 // regulation of cyclin dependent protein kinase activity // traceable author statement /// 7050 // cell cycle arrest // traceable author statement /// 8285 // negative regulation of cell proliferation // traceable author statement /// 8629 // induction of apoptosis by intracellular signals // traceable author statement /// 7049 // cell cycle // inferred from electronic annotation /// 7050 // …
CEACAM1	1.44115	2.67e-07	0.484466	0.00313	1525 // angiogenesis // non-traceable author statement /// 7156 // homophilic cell adhesion // non-traceable author statement /// 7229 // integrin-mediated signaling pathway // non-traceable author statement /// 7565 // pregnancy // traceable author statement /// 16477 // cell migration // non-traceable author statement
CEACAM7	0.189447	0.00973	0.226193	5.4e-05	0
CEBPE	1.10977	2.98e-06	0.580691	0.0039	6350 // transcription // inferred from electronic annotation /// 6355 // regulation of transcription, DNA-dependent // inferred from electronic annotation /// 6952 // defense response // traceable author statement
CEP70	0.339255	0.00363	0.229986	0.000581	0
CHD7	0.344738	1.98e-05	0.884183	5.68e-05	6333 // chromatin assembly or disassembly // inferred from electronic annotation /// 6350 // transcription // inferred from electronic annotation /// 6355 // regulation of transcription, DNA-dependent // inferred from electronic annotation /// 16568 // chromatin modification // inferred from electronic annotation
CHL1	0.120108	0.00473	0.146945	0.00837	7155 // cell adhesion // inferred from electronic annotation /// 7155 // cell adhesion // traceable author statement /// 7165 // signal transduction // traceable author statement
CHORDC1	0.891835	1.87e-06	0.485111	0.00536	0
CHRNA4	0.25058	0.00021	0.180194	0.000661	6811 // ion transport // inferred from electronic annotation /// 7165 // signal transduction // traceable author statement /// 7268 // synaptic transmission // traceable author statement /// 7399 // nervous system development // traceable author statement /// 6810 // transport // inferred from electronic annotation /// 6810 // transport // traceable author statement
CKAP2	0.867419	1.14e-05	0.415226	0.00149	0
CLCC1	0.345487	0.0054	0.190149	1.2e-05	6821 // chloride transport // inferred from sequence or structural similarity
CLCN3	0.706162	0.000708	1.10568	3.06e-07	6810 // transport // inferred from electronic annotation /// 6811 // ion transport // inferred from electronic annotation /// 6821 // chloride transport // inferred from electronic annotation /// 6810 // transport // traceable author statement /// 6885 // regulation of pH // traceable author statement /// 48388 // endosomal lumen acidification // traceable author statement
CLCN5	0.221532	0.00159	0.162886	0.00745	6811 // ion transport // inferred from electronic annotation /// 6821 // chloride transport // inferred from electronic annotation /// 7588 // excretion // traceable author statement /// 6810 // transport // inferred from electronic annotation /// 6810 // transport // traceable author statement
CLDN18	0.132961	0.0051	0.156815	0.00139	16338 // calcium-independent cell-cell adhesion // inferred from sequence or structural similarity
CLEC5A	1.13175	1.1e-05	1.38317	0.000354	6968 // cellular defense response // traceable author statement /// 7165 // signal transduction // traceable author statement /// 6955 // immune response // inferred from electronic annotation
CLIC5	0.125519	0.00474	0.228962	0.00046	6811 // ion transport // inferred from electronic annotation /// 6821 // chloride transport // inferred from electronic annotation /// 7565 // pregnancy // traceable author statement /// 6810 // transport // inferred from electronic annotation /// 6810 // transport // non-traceable author statement
CLN5	0.491512	0.00869	0.204041	0.00254	0
CLTC	0.160845	5.92e-05	1.46248	9.46e-07	6886 // intracellular protein transport // non-traceable author statement
CLUAP1	0.293316	0.00767	0.170026	0.000646	0
CMAH	0.386113	0.00083	0.801927	3.43e-06	0
CNOT6	0.767132	0.000433	0.477512	0.000406	6350 // transcription // inferred from electronic annotation /// 6355 // regulation of transcription, DNA-dependent // inferred from electronic annotation
COCH	0.822691	0.00103	0.165678	0.00781	7605 // sensory perception of sound // traceable author statement /// 7605 // sensory perception of sound // inferred from electronic annotation
COL10A1	0.171129	0.00855	0.198496	0.00483	1501 // skeletal development // traceable author statement /// 6817 // phosphate transport // inferred from electronic annotation
COL11A1	0.218739	0.000212	0.114561	0.00149	1502 // cartilage condensation // traceable author statement /// 6817 // phosphate transport // inferred from electronic annotation /// 7601 // visual perception // traceable author statement /// 7605 // sensory perception of sound // inferred from electronic annotation /// 16337 // cell-cell adhesion // non-traceable author statement /// 30198 // extracellular matrix organization and biogenesis …
COL1A1	0.0823996	0.00412	0.189144	8.63e-05	1501 // skeletal development // traceable author statement /// 6817 // phosphate transport // inferred from electronic annotation /// 7605 // sensory perception of sound // inferred from electronic annotation /// 8544 // epidermis development // traceable author statement
COL4A2	0.255661	0.000133	0.171953	0.00243	6817 // phosphate transport // inferred from electronic annotation /// 30198 // extracellular matrix organization and biogenesis // non-traceable author statement
COL4A3BP	1.04136	1.17e-08	0.678944	0.00057	6468 // protein amino acid phosphorylation // traceable author statement /// 6955 // immune response // non-traceable author statement
COL4A6	0.163739	0.00945	0.145502	0.00331	6817 // phosphate transport // inferred from electronic annotation /// 7155 // cell adhesion // inferred from electronic annotation /// 30198 // extracellular matrix organization and biogenesis // non-traceable author statement
COL5A2	0.179539	0.00761	0.199969	2.62e-05	6817 // phosphate transport // inferred from electronic annotation
COL6A1	0.155962	0.00977	0.120182	0.00824	6817 // phosphate transport // inferred from electronic annotation /// 7155 // cell adhesion // non-traceable author statement /// 7155 // cell adhesion // inferred from electronic annotation
COL8A1	0.133495	0.00932	0.184555	0.00268	6817 // phosphate transport // inferred from electronic annotation /// 7155 // cell adhesion // inferred from electronic annotation /// 7525 // somatic muscle development // non-traceable author statement
COL9A1	0.289023	0.0058	0.241075	4.2e-05	6817 // phosphate transport // inferred from electronic annotation /// 7155 // cell adhesion // inferred from electronic annotation /// 9887 // organ morphogenesis // traceable author statement
COPB2	0.45324	7.98e-05	1.3441	6.62e-06	6886 // intracellular protein transport // inferred from electronic annotation /// 6888 // ER to Golgi transport // inferred from electronic annotation /// 6890 // retrograde transport, Golgi to ER // traceable author statement /// 6891 // intra-Golgi transport // inferred from direct assay /// 6810 // transport // inferred from electronic annotation /// 15031 // protein transport // inferred fro…
CORO2A	0.588442	0.000494	0.347631	0.000178	7242 // intracellular signaling cascade // traceable author statement
COX15	0.67802	9.27e-07	0.320081	0.000151	6461 // protein complex assembly // inferred from electronic annotation /// 7585 // respiratory gaseous exchange // traceable author statement
COX7A1	0.182306	0.00186	0.207204	0.00641	6118 // electron transport // inferred from electronic annotation /// 6091 // generation of precursor metabolites and energy // traceable author statement
CPD	0.486493	1.72e-05	0.629295	0.00966	6508 // proteolysis // inferred from electronic annotation
CPLX2	0.220268	0.00137	0.158706	0.00797	6836 // neurotransmitter transport // inferred from electronic annotation /// 6904 // vesicle docking during exocytosis // traceable author statement /// 6810 // transport // inferred from electronic annotation
CPOX	1.1409	1.49e-06	0.206261	0.0016	6783 // heme biosynthesis // traceable author statement /// 6779 // porphyrin biosynthesis // inferred from electronic annotation /// 6783 // heme biosynthesis // inferred from electronic annotation
CREBL2	0.581612	1.64e-06	0.543351	0.000127	6355 // regulation of transcription, DNA-dependent // inferred from electronic annotation /// 6350 // transcription // traceable author statement /// 7165 // signal transduction // traceable author statement
CRISP2	0.471972	1.73e-05	0.247552	0.0011	0
CRISP3	5.42333	1.2e-18	1.67057	0.000175	6952 // defense response // non-traceable author statement /// 7283 // spermatogenesis // inferred from sequence or structural similarity /// 9566 // fertilization // inferred from sequence or structural similarity /// 16337 // cell-cell adhesion // inferred from sequence or structural similarity /// 45087 // innate immune response // non-traceable author statement
CROT	0.230307	0.00108	0.55183	1.96e-08	6091 // generation of precursor metabolites and energy // traceable author statement /// 6629 // lipid metabolism // inferred from electronic annotation /// 6631 // fatty acid metabolism // traceable author statement /// 6810 // transport // inferred from electronic annotation /// 6631 // fatty acid metabolism // inferred from electronic annotation
CRYBA4	0.122968	0.00574	0.159415	0.000895	7601 // visual perception // traceable author statement
CSF2RA	0.373216	0.00462	0.961137	2.38e-05	0
CSN2	0.249737	0.0018	0.156134	0.00437	6810 // transport // inferred from electronic annotation /// 6816 // calcium ion transport // traceable author statement
CSNK1A1	0.675321	1.7e-06	1.20743	1.2e-05	6468 // protein amino acid phosphorylation // traceable author statement /// 16055 // Wnt receptor signaling pathway // inferred from electronic annotation /// 6468 // protein amino acid phosphorylation // inferred from electronic annotation /// 7166 // cell surface receptor linked signal transduction // traceable author statement /// 7165 // signal transduction // non-traceable author statement
CSPG4	0.151987	0.00428	0.172781	0.00045	1525 // angiogenesis // inferred from electronic annotation /// 7165 // signal transduction // inferred from electronic annotation /// 9888 // tissue development // inferred from electronic annotation /// 30154 // cell differentiation // inferred from electronic annotation /// 7275 // development // inferred from electronic annotation
CTDSP2	-0.473097	0.000197	-1.10655	0.000121	0
CTNND2	0.151324	0.00466	0.159888	0.0013	7155 // cell adhesion // traceable author statement /// 7158 // neuron adhesion // non-traceable author statement /// 7165 // signal transduction // traceable author statement /// 7275 // development // inferred from electronic annotation /// 7155 // cell adhesion // inferred from electronic annotation
CTTN	0.230859	1.46e-05	0.158806	0.000482	0
CTTNBP2NL	0.337972	0.000239	1.41427	0.00063	0
CXADR	0.56647	0.000252	0.141075	0.0023	7155 // cell adhesion // inferred from electronic annotation
CXCL14	0.186598	0.000365	0.139746	0.00144	6935 // chemotaxis // traceable author statement /// 6954 // inflammatory response // not recorded /// 7165 // signal transduction // traceable author statement /// 7267 // cell-cell signaling // traceable author statement /// 6955 // immune response // inferred from electronic annotation /// 6955 // immune response // not recorded
CYBB	2.16356	7.44e-09	0.197509	0.00131	6118 // electron transport // inferred from electronic annotation /// 6811 // ion transport // inferred from electronic annotation /// 6954 // inflammatory response // traceable author statement /// 19735 // antimicrobial humoral response (sensu Vertebrata) // traceable author statement /// 6810 // transport // inferred from electronic annotation /// 6091 // generation of precursor metabolites an…
CYP1B1	1.01007	0.000349	0.575331	9.84e-06	1747 // eye development (sensu Mammalia) // traceable author statement /// 6118 // electron transport // inferred from electronic annotation /// 7601 // visual perception // traceable author statement
CYP27A1	0.439448	0.000149	1.05229	0.00311	6118 // electron transport // inferred from electronic annotation
CYP2F1	0.261493	0.00712	0.141923	0.00257	6118 // electron transport // inferred from electronic annotation
CYP4F11	0.11852	0.000599	0.165267	0.000198	6118 // electron transport // non-traceable author statement /// 6118 // electron transport // inferred from electronic annotation
DAPP1	1.15975	2.52e-06	1.15928	1.6e-06	6470 // protein amino acid dephosphorylation // non-traceable author statement /// 7242 // intracellular signaling cascade // inferred from electronic annotation /// 7165 // signal transduction // traceable author statement
DBC1	0.170465	0.000324	0.231292	4.59e-05	7049 // cell cycle // non-traceable author statement /// 8219 // cell death // non-traceable author statement
DCLRE1A	0.908359	8.95e-07	0.550415	0.00286	6281 // DNA repair // inferred from electronic annotation /// 7049 // cell cycle // inferred from electronic annotation /// 7067 // mitosis // inferred from electronic annotation /// 51301 // cell division // inferred from electronic annotation /// 6974 // response to DNA damage stimulus // inferred from electronic annotation
DCTN3	-0.370379	0.00081	-0.46837	0.00361	910 // cytokinesis // traceable author statement /// 7067 // mitosis // traceable author statement
DDX18	0.355614	0.00571	0.679059	0.00827	0
DDX3X	1.58456	2.78e-09	0.267691	0.00351	0
DEFB1	0.594526	0.000159	0.206415	0.0012	9613 // response to pest, pathogen or parasite // inferred from electronic annotation /// 42742 // defense response to bacteria // inferred from electronic annotation /// 45087 // innate immune response // inferred from sequence or structural similarity /// 45087 // innate immune response // non-traceable author statement /// 9617 // response to bacteria // inferred from sequence or structural si…
DEK	0.418615	5.48e-05	0.689566	0.00412	6357 // regulation of transcription from RNA polymerase II promoter // traceable author statement /// 6614 // SRP-dependent cotranslational protein targeting to membrane // inferred from electronic annotation /// 7165 // signal transduction // traceable author statement /// 19079 // viral genome replication // traceable author statement
DGKA	0.261067	0.00235	0.996065	0.00016	7205 // protein kinase C activation // inferred from electronic annotation /// 7242 // intracellular signaling cascade // inferred from electronic annotation /// 7242 // intracellular signaling cascade // traceable author statement
DHRS7	0.301503	0.00103	0.232577	4.5e-05	8152 // metabolism // inferred from electronic annotation
DHX15	0.31831	0.00602	0.765481	0.00149	398 // nuclear mRNA splicing, via spliceosome // inferred from electronic annotation /// 6397 // mRNA processing // inferred from electronic annotation /// 6397 // mRNA processing // traceable author statement
DHX8	-0.551687	1.66e-06	-0.469193	0.00688	398 // nuclear mRNA splicing, via spliceosome // inferred from electronic annotation /// 8380 // RNA splicing // traceable author statement /// 6397 // mRNA processing // inferred from electronic annotation /// 6396 // RNA processing // traceable author statement
DHX9	0.629156	0.00966	0.431081	0.000408	0
DICER1	0.583436	0.000378	0.22079	7.35e-05	6396 // RNA processing // inferred from electronic annotation /// 30423 // RNA interference, targeting of mRNA for destruction // inferred from expression pattern
DKK1	0.330538	9.28e-05	0.162578	0.00432	7275 // development // inferred from electronic annotation /// 16055 // Wnt receptor signaling pathway // inferred from electronic annotation /// 30178 // negative regulation of Wnt receptor signaling pathway // inferred from electronic annotation
DKKL1	0.262681	2.16e-05	0.157271	0.0013	9653 // morphogenesis // traceable author statement
DLAT	0.410381	0.000612	0.226437	0.00557	6085 // acetyl-CoA biosynthesis // non-traceable author statement /// 6096 // glycolysis // inferred from electronic annotation /// 8152 // metabolism // inferred from electronic annotation
DLC1	1.24252	4.53e-07	0.201636	0.000846	7010 // cytoskeleton organization and biogenesis // non-traceable author statement /// 7165 // signal transduction // traceable author statement /// 30155 // regulation of cell adhesion // non-traceable author statement /// 30308 // negative regulation of cell growth // inferred from direct assay
DLG1	0.455377	0.000175	0.857962	9.76e-06	45930 // negative regulation of progression through mitotic cell cycle // inferred from mutant phenotype /// 40018 // positive regulation of body size // inferred from sequence or structural similarity /// 48639 // positive regulation of developmental growth // inferred from sequence or structural similarity /// 1935 // endothelial cell proliferation // inferred from direct assay /// 7015 // acti…
DLGAP1	0.12515	0.00652	0.191583	7.44e-05	7267 // cell-cell signaling // inferred from electronic annotation /// 7268 // synaptic transmission // non-traceable author statement /// 7268 // synaptic transmission // traceable author statement
DLX2	0.173601	0.00219	0.176703	0.00281	6355 // regulation of transcription, DNA-dependent // inferred from electronic annotation /// 7275 // development // inferred from electronic annotation /// 7420 // brain development // traceable author statement /// 45449 // regulation of transcription // inferred from electronic annotation
DMWD	0.171733	0.00489	0.214169	7.41e-05	7126 // meiosis // non-traceable author statement
DMXL1	0.55736	3.9e-08	0.3868	1.18e-05	0
DMXL2	0.525402	0.00229	0.922873	0.000326	6413 // translational initiation // inferred from electronic annotation
DNAJB4	0.451642	2.38e-06	0.231273	0.000359	6457 // protein folding // inferred from electronic annotation /// 6986 // response to unfolded protein // traceable author statement /// 9408 // response to heat // traceable author statement /// 6986 // response to unfolded protein // inferred from electronic annotation
DNAJC6	0.799077	4.28e-05	0.26127	1.52e-05	6457 // protein folding // inferred from electronic annotation /// 6470 // protein amino acid dephosphorylation // inferred from electronic annotation
DOC2B	0.198118	0.000442	0.165372	0.00443	6810 // transport // inferred from electronic annotation
DPY19L1	0.309777	0.00293	0.449316	8.64e-06	0
DPY19L4	0.251753	0.000379	0.199173	0.000271	0
DPYSL4	0.370438	0.00145	0.128925	0.00921	7399 // nervous system development // traceable author statement
DR1	0.704529	9.09e-08	0.153235	0.00315	122 // negative regulation of transcription from RNA polymerase II promoter // traceable author statement /// 6350 // transcription // inferred from electronic annotation /// 6355 // regulation of transcription, DNA-dependent // inferred from electronic annotation
DSC2	0.693794	0.00278	1.37938	0.0013	7155 // cell adhesion // traceable author statement /// 7156 // homophilic cell adhesion // inferred from electronic annotation /// 7155 // cell adhesion // inferred from electronic annotation
DUOX1	0.127075	0.00871	0.15725	0.00362	6118 // electron transport // inferred from electronic annotation /// 42554 // superoxide release // non-traceable author statement /// 50665 // hydrogen peroxide biosynthesis // non-traceable author statement /// 50665 // hydrogen peroxide biosynthesis // inferred from sequence or structural similarity
E2F6	0.266684	0.0091	0.170366	0.00628	74 // regulation of progression through cell cycle // inferred from electronic annotation /// 122 // negative regulation of transcription from RNA polymerase II promoter // traceable author statement /// 6350 // transcription // inferred from electronic annotation /// 6355 // regulation of transcription, DNA-dependent // inferred from electronic annotation /// 7049 // cell cycle // inferred from …
EBP	-0.473518	0.000213	-0.765871	0.00845	1501 // skeletal development // traceable author statement /// 6695 // cholesterol biosynthesis // inferred from electronic annotation /// 6694 // steroid biosynthesis // inferred from electronic annotation /// 8610 // lipid biosynthesis // inferred from electronic annotation /// 16125 // sterol metabolism // inferred from electronic annotation /// 16126 // sterol biosynthesis // inferred from el…
ECM1	0.202489	0.00462	0.217548	0.00338	6810 // transport // inferred from electronic annotation /// 43123 // positive regulation of I-kappaB kinase/NF-kappaB cascade // inferred from mutant phenotype /// 43123 // positive regulation of I-kappaB kinase/NF-kappaB cascade // inferred from sequence or structural similarity
EDA	0.193088	0.00408	0.280111	4.18e-06	6817 // phosphate transport // inferred from electronic annotation /// 6955 // immune response // inferred from electronic annotation /// 7165 // signal transduction // traceable author statement /// 7398 // ectoderm development // traceable author statement /// 30154 // cell differentiation // inferred from electronic annotation /// 51092 // activation of NF-kappaB transcription factor // inferr…
EFHC2	0.304054	0.000466	0.298003	4.96e-06	0
EHF	0.159967	0.00638	0.122726	0.00563	30855 // epithelial cell differentiation // inferred from sequence or structural similarity /// 45893 // positive regulation of transcription, DNA-dependent // inferred from sequence or structural similarity /// 6355 // regulation of transcription, DNA-dependent // inferred from electronic annotation /// 45893 // positive regulation of transcription, DNA-dependent // inferred from direct assay //…
EIF4A2	0.762636	0.00212	0.436316	0.00909	6412 // protein biosynthesis // inferred from electronic annotation /// 6446 // regulation of translational initiation // traceable author statement
EIF5	1.36565	9.49e-09	0.690726	0.00963	6412 // protein biosynthesis // inferred from electronic annotation /// 6446 // regulation of translational initiation // traceable author statement /// 6413 // translational initiation // inferred from electronic annotation /// 6446 // regulation of translational initiation // inferred from electronic annotation /// 6413 // translational initiation // non-traceable author statement
EIF5A	-0.734354	1.18e-07	-0.681851	0.00107	6412 // protein biosynthesis // inferred from electronic annotation /// 6413 // translational initiation // inferred from electronic annotation
EIF5A2	0.251299	0.000112	0.165463	0.00888	6412 // protein biosynthesis // inferred from electronic annotation /// 6413 // translational initiation // inferred from electronic annotation
ELAVL1	-0.296964	7.51e-06	-0.442113	0.00466	6401 // RNA catabolism // not recorded /// 7275 // development // traceable author statement
ELOVL6	0.643045	0.00702	0.228773	1.72e-05	0
ENPP4	0.305499	0.000801	0.335535	0.00015	9117 // nucleotide metabolism // inferred from electronic annotation
EPN2	0.124519	0.00447	0.422805	0.00556	6897 // endocytosis // inferred from electronic annotation
EPS15	1.00051	1.42e-07	1.37997	1.36e-06	7173 // epidermal growth factor receptor signaling pathway // traceable author statement /// 8283 // cell proliferation // traceable author statement /// 16050 // vesicle organization and biogenesis // traceable author statement
ERCC6	0.241278	0.00519	0.189748	0.00119	6281 // DNA repair // traceable author statement /// 6350 // transcription // inferred from electronic annotation /// 6355 // regulation of transcription, DNA-dependent // inferred from electronic annotation /// 6366 // transcription from RNA polymerase II promoter // traceable author statement /// 7605 // sensory perception of sound // inferred from electronic annotation
ERCC8	0.48239	8.22e-05	0.179321	0.00453	6281 // DNA repair // not recorded /// 6350 // transcription // inferred from electronic annotation /// 6355 // regulation of transcription, DNA-dependent // inferred from electronic annotation /// 7605 // sensory perception of sound // inferred from electronic annotation /// 6283 // transcription-coupled nucleotide-excision repair // inferred from direct assay
ERO1L	0.257237	0.00242	0.862265	0.00905	6118 // electron transport // inferred from electronic annotation /// 51085 // chaperone cofactor dependent protein folding // inferred from direct assay /// 6810 // transport // inferred from electronic annotation
ESR1	0.156984	0.00375	0.407176	0.000479	6355 // regulation of transcription, DNA-dependent // non-traceable author statement /// 7165 // signal transduction // traceable author statement /// 16049 // cell growth // inferred from sequence or structural similarity /// 30520 // estrogen receptor signaling pathway // non-traceable author statement /// 45839 // negative regulation of mitosis // inferred from sequence or structural similarit…
ESR2	0.239775	0.00155	0.169002	0.000408	6350 // transcription // inferred from electronic annotation /// 6355 // regulation of transcription, DNA-dependent // traceable author statement /// 7165 // signal transduction // traceable author statement /// 7267 // cell-cell signaling // traceable author statement /// 30308 // negative regulation of cell growth // non-traceable author statement /// 30520 // estrogen receptor signaling pathwa…
ETNK1	0.400623	0.000174	0.242219	0.00203	6646 // phosphatidylethanolamine biosynthesis // inferred from direct assay
ETV1	0.122351	0.00253	0.154024	0.00075	6350 // transcription // inferred from electronic annotation /// 6355 // regulation of transcription, DNA-dependent // inferred from electronic annotation /// 6366 // transcription from RNA polymerase II promoter // traceable author statement
F2R	0.442085	1.75e-05	0.485857	4.26e-08	74 // regulation of progression through cell cycle // traceable author statement /// 6915 // apoptosis // traceable author statement /// 6919 // caspase activation // traceable author statement /// 6928 // cell motility // traceable author statement /// 7165 // signal transduction // inferred from electronic annotation /// 7165 // signal transduction // traceable author statement /// 7186 // G-pr…
F2RL2	0.159308	0.00438	0.280807	0.00114	7165 // signal transduction // inferred from electronic annotation /// 7186 // G-protein coupled receptor protein signaling pathway // inferred from electronic annotation /// 7596 // blood coagulation // traceable author statement /// 9611 // response to wounding // traceable author statement /// 7596 // blood coagulation // inferred from electronic annotation
F8	0.204519	0.00163	0.64839	0.00303	6953 // acute-phase response // inferred from electronic annotation /// 7155 // cell adhesion // inferred from electronic annotation /// 7596 // blood coagulation // traceable author statement /// 7596 // blood coagulation // inferred from electronic annotation
FAM46A	0.812536	3.43e-06	1.02293	0.000177	0
FAM48A	0.561698	1.15e-05	0.156456	0.00061	0
FAM49B	0.504724	1.77e-05	1.05179	0.00154	0
FAM63B	0.229684	9.77e-05	0.319998	0.000144	0
FAM96B	-0.343201	0.000181	-0.587767	0.000769	0
FBLN1	0.200865	0.00398	0.118558	0.00514	0
FBXL12	-0.311339	0.00503	-0.69116	0.000681	6512 // ubiquitin cycle // inferred from electronic annotation
FBXL2	0.156145	0.00087	0.178952	0.00487	6508 // proteolysis // traceable author statement /// 6512 // ubiquitin cycle // inferred from electronic annotation /// 6464 // protein modification // traceable author statement
FBXL4	0.437518	0.000126	0.298601	5.09e-05	6511 // ubiquitin-dependent protein catabolism // traceable author statement /// 6512 // ubiquitin cycle // inferred from electronic annotation
FBXO11	0.43027	0.000501	1.11282	8.83e-05	6511 // ubiquitin-dependent protein catabolism // non-traceable author statement /// 16567 // protein ubiquitination // non-traceable author statement
FBXO22	0.723334	1.54e-05	0.177708	0.000688	6512 // ubiquitin cycle // inferred from electronic annotation
FBXO24	0.270963	0.000229	0.150233	0.0032	16567 // protein ubiquitination // non-traceable author statement /// 6512 // ubiquitin cycle // inferred from electronic annotation
FBXO9	1.14904	2.6e-11	0.578846	0.00648	16567 // protein ubiquitination // non-traceable author statement /// 6512 // ubiquitin cycle // inferred from electronic annotation
FCGR1A	0.925803	0.000664	0.115529	0.00815	6911 // phagocytosis, engulfment // traceable author statement /// 6955 // immune response // traceable author statement /// 7165 // signal transduction // traceable author statement
FECH	1.15389	1.06e-07	0.701755	0.00257	6091 // generation of precursor metabolites and energy // traceable author statement /// 6783 // heme biosynthesis // inferred from electronic annotation /// 6783 // heme biosynthesis // traceable author statement /// 9416 // response to light stimulus // traceable author statement /// 6779 // porphyrin biosynthesis // inferred from electronic annotation
FETUB	0.187721	0.00327	0.157213	0.00125	0
FGF13	0.201957	0.000488	0.525204	0.00182	7165 // signal transduction // traceable author statement /// 7267 // cell-cell signaling // traceable author statement /// 7399 // nervous system development // traceable author statement
FGF2	0.241526	0.000963	0.126761	0.00468	74 // regulation of progression through cell cycle // inferred from electronic annotation /// 187 // activation of MAPK activity // traceable author statement /// 1525 // angiogenesis // inferred from electronic annotation /// 6935 // chemotaxis // traceable author statement /// 7165 // signal transduction // non-traceable author statement /// 7265 // Ras protein signal transduction // traceable …
FGFR2	0.193376	0.000155	0.267621	8.66e-06	6468 // protein amino acid phosphorylation // non-traceable author statement /// 16049 // cell growth // non-traceable author statement /// 6468 // protein amino acid phosphorylation // inferred from electronic annotation
FGR	2.34793	7.19e-11	0.481368	0.00228	6468 // protein amino acid phosphorylation // inferred from electronic annotation /// 6468 // protein amino acid phosphorylation // traceable author statement /// 7242 // intracellular signaling cascade // inferred from electronic annotation /// 9615 // response to virus // traceable author statement
FHL2	0.9903	5.19e-07	0.387027	0.00501	30521 // androgen receptor signaling pathway // non-traceable author statement /// 45893 // positive regulation of transcription, DNA-dependent // non-traceable author statement
FLCN	0.229278	0.000846	0.772018	0.00138	0
FMNL1	0.217357	0.000309	0.873361	0.000148	16043 // cell organization and biogenesis // inferred from electronic annotation /// 30036 // actin cytoskeleton organization and biogenesis // inferred from electronic annotation
FMO1	0.215356	0.00351	0.177778	0.00204	6118 // electron transport // inferred from electronic annotation
FN1	0.296264	8.21e-05	0.149425	0.000251	6953 // acute-phase response // inferred from electronic annotation /// 7155 // cell adhesion // non-traceable author statement /// 7169 // transmembrane receptor protein tyrosine kinase signaling pathway // non-traceable author statement /// 8152 // metabolism // inferred from electronic annotation /// 9611 // response to wounding // non-traceable author statement /// 16477 // cell migration // …
FNTA	0.169753	0.00995	0.626361	0.00217	7179 // transforming growth factor beta receptor signaling pathway // traceable author statement /// 18347 // protein amino acid farnesylation // traceable author statement /// 18348 // protein amino acid geranylgeranylation // traceable author statement /// 18346 // protein amino acid prenylation // inferred from electronic annotation
FNTB	0.223421	0.00665	0.198196	0.000877	18347 // protein amino acid farnesylation // traceable author statement
FOXA1	0.144419	0.00218	0.153353	0.000459	6350 // transcription // inferred from electronic annotation /// 6355 // regulation of transcription, DNA-dependent // inferred from electronic annotation
FPGT	0.237606	3.56e-05	0.266335	0.000764	6004 // fucose metabolism // traceable author statement
FRMD1	0.230571	0.00693	0.186077	0.00943	0
FUT1	0.535852	1.38e-07	0.293935	0.00391	5975 // carbohydrate metabolism // traceable author statement /// 6486 // protein amino acid glycosylation // traceable author statement /// 42355 // L-fucose catabolism // non-traceable author statement /// 5975 // carbohydrate metabolism // inferred from electronic annotation
FUT4	0.549532	0.000159	1.53232	0.000732	5975 // carbohydrate metabolism // traceable author statement /// 6486 // protein amino acid glycosylation // traceable author statement /// 42355 // L-fucose catabolism // non-traceable author statement /// 6486 // protein amino acid glycosylation // inferred from electronic annotation
FUT6	0.177663	0.00452	0.313866	0.000631	6486 // protein amino acid glycosylation // traceable author statement /// 42355 // L-fucose catabolism // non-traceable author statement /// 6486 // protein amino acid glycosylation // inferred from electronic annotation
FUT8	0.37472	0.00817	0.177066	0.00388	1701 // embryonic development (sensu Mammalia) // non-traceable author statement /// 6491 // N-glycan processing // traceable author statement /// 9312 // oligosaccharide biosynthesis // traceable author statement /// 42355 // L-fucose catabolism // non-traceable author statement /// 6487 // protein amino acid N-linked glycosylation // traceable author statement
FXYD3	0.205322	0.00219	0.239626	0.00207	6811 // ion transport // inferred from electronic annotation /// 6821 // chloride transport // traceable author statement /// 6810 // transport // inferred from electronic annotation
FYCO1	0.306524	5.3e-05	0.287686	0.0078	6886 // intracellular protein transport // inferred from electronic annotation
FZD6	0.399547	0.00186	0.205638	9.74e-05	7164 // establishment of tissue polarity // traceable author statement /// 7186 // G-protein coupled receptor protein signaling pathway // inferred from electronic annotation /// 7222 // frizzled signaling pathway // traceable author statement /// 7275 // development // traceable author statement /// 7165 // signal transduction // inferred from electronic annotation /// 7166 // cell surface recep…
FZD7	0.290249	0.00349	0.259756	1.21e-05	7186 // G-protein coupled receptor protein signaling pathway // inferred from electronic annotation /// 7222 // frizzled signaling pathway // traceable author statement /// 7275 // development // inferred from electronic annotation /// 7165 // signal transduction // inferred from electronic annotation /// 7166 // cell surface receptor linked signal transduction // inferred from electronic annotat…
GABRA5	0.184081	0.00329	0.213031	3.49e-05	6811 // ion transport // inferred from electronic annotation /// 6821 // chloride transport // inferred from electronic annotation /// 7165 // signal transduction // traceable author statement /// 7214 // gamma-aminobutyric acid signaling pathway // inferred from electronic annotation /// 6810 // transport // inferred from electronic annotation /// 6810 // transport // traceable author statement
GABRP	0.213446	0.00656	0.137076	0.0099	6811 // ion transport // inferred from electronic annotation /// 6810 // transport // inferred from electronic annotation
GABRQ	0.14156	0.00729	0.159805	0.00632	6811 // ion transport // inferred from electronic annotation /// 7165 // signal transduction // traceable author statement /// 6810 // transport // inferred from electronic annotation
GALC	1.12598	9.57e-08	0.944222	0.00545	5975 // carbohydrate metabolism // inferred from electronic annotation /// 6683 // galactosylceramide catabolism // inferred from electronic annotation
GALNT1	0.120588	0.00647	1.28093	6.46e-06	6493 // protein amino acid O-linked glycosylation // traceable author statement
GALNT3	0.450052	0.00752	0.775128	0.00205	5975 // carbohydrate metabolism // non-traceable author statement
GART	0.412011	0.00654	0.171171	0.000952	6164 // purine nucleotide biosynthesis // inferred from electronic annotation /// 6189 // 'de novo' IMP biosynthesis // inferred from electronic annotation /// 9058 // biosynthesis // inferred from electronic annotation /// 9113 // purine base biosynthesis // inferred from electronic annotation
GAS2L1	0.501365	0.00247	0.195093	0.000865	7050 // cell cycle arrest // inferred from electronic annotation
GATA1	0.337356	0.0036	0.566943	0.000899	6350 // transcription // inferred from electronic annotation /// 6357 // regulation of transcription from RNA polymerase II promoter // traceable author statement /// 7275 // development // traceable author statement /// 6355 // regulation of transcription, DNA-dependent // inferred from electronic annotation
GATA2	0.576129	0.000478	0.596199	0.00751	6350 // transcription // inferred from electronic annotation /// 6355 // regulation of transcription, DNA-dependent // inferred from electronic annotation /// 6366 // transcription from RNA polymerase II promoter // traceable author statement /// 6909 // phagocytosis // inferred from electronic annotation /// 50766 // positive regulation of phagocytosis // inferred from sequence or structural sim…
GCLM	0.978186	1.4e-06	0.851629	7.13e-05	6534 // cysteine metabolism // traceable author statement /// 6750 // glutathione biosynthesis // inferred from electronic annotation
GCNT2	0.105475	0.00583	0.36775	0.00189	6024 // glycosaminoglycan biosynthesis // traceable author statement /// 6493 // protein amino acid O-linked glycosylation // not recorded /// 7275 // development // traceable author statement
GDF3	0.179233	0.00355	0.153728	0.0035	0
GDI1	0.135602	0.00583	1.57234	8.98e-08	7165 // signal transduction // traceable author statement /// 15031 // protein transport // inferred from electronic annotation /// 43087 // regulation of GTPase activity // inferred from electronic annotation
GFM1	0.591663	0.00248	0.149735	0.000331	6412 // protein biosynthesis // inferred from electronic annotation /// 6414 // translational elongation // inferred from electronic annotation
GFRA2	0.260612	0.00234	0.217659	0.000197	7169 // transmembrane receptor protein tyrosine kinase signaling pathway // traceable author statement
GH2	0.163211	0.00184	0.123575	0.00562	0
GIPR	0.202872	0.00937	0.194622	0.00121	6091 // generation of precursor metabolites and energy // traceable author statement /// 7186 // G-protein coupled receptor protein signaling pathway // inferred from electronic annotation /// 7190 // adenylate cyclase activation // traceable author statement /// 7584 // response to nutrient // traceable author statement /// 7165 // signal transduction // inferred from electronic annotation /// 7…
GJA4	0.24045	0.00323	0.140186	0.000781	6810 // transport // traceable author statement /// 7043 // intercellular junction assembly // traceable author statement /// 7154 // cell communication // inferred from electronic annotation
GK	0.570708	0.000151	1.45962	4.88e-05	5975 // carbohydrate metabolism // inferred from electronic annotation /// 6072 // glycerol-3-phosphate metabolism // inferred from electronic annotation /// 6071 // glycerol metabolism // inferred from electronic annotation /// 6071 // glycerol metabolism // non-traceable author statement
GLI2	0.204541	0.000689	0.160802	0.0054	6350 // transcription // inferred from electronic annotation /// 6355 // regulation of transcription, DNA-dependent // inferred from electronic annotation /// 6366 // transcription from RNA polymerase II promoter // traceable author statement /// 7165 // signal transduction // traceable author statement /// 9887 // organ morphogenesis // traceable author statement
GLS	0.680489	2.42e-07	0.652556	0.000196	6543 // glutamine catabolism // non-traceable author statement /// 6541 // glutamine metabolism // inferred from electronic annotation
GLYAT	0.154694	0.00787	0.152876	0.00902	6637 // acyl-CoA metabolism // traceable author statement /// 9636 // response to toxin // traceable author statement
GNB1	0.504988	0.000371	0.545184	0.00163	7165 // signal transduction // inferred from electronic annotation /// 7186 // G-protein coupled receptor protein signaling pathway // inferred from electronic annotation
GNG12	0.246613	0.000857	0.254394	0.000326	7165 // signal transduction // traceable author statement /// 7186 // G-protein coupled receptor protein signaling pathway // inferred from electronic annotation /// 7165 // signal transduction // inferred from electronic annotation
GNG13	0.217348	0.0029	0.119038	0.00617	7165 // signal transduction // inferred from electronic annotation /// 7186 // G-protein coupled receptor protein signaling pathway // inferred from electronic annotation
GNPDA1	0.203382	0.00307	0.875896	0.000138	5975 // carbohydrate metabolism // inferred from electronic annotation /// 6043 // glucosamine catabolism // traceable author statement /// 6044 // N-acetylglucosamine metabolism // inferred from electronic annotation /// 6091 // generation of precursor metabolites and energy // traceable author statement /// 7338 // fertilization (sensu Metazoa) // traceable author statement
GOLGA7	0.272214	0.00242	0.46291	0.00929	0
GP1BA	1.22832	0.00288	0.391393	0.00866	7155 // cell adhesion // non-traceable author statement /// 7166 // cell surface receptor linked signal transduction // traceable author statement /// 30168 // platelet activation // traceable author statement /// 30193 // regulation of blood coagulation // traceable author statement /// 42730 // fibrinolysis // inferred from direct assay /// 7155 // cell adhesion // inferred from electronic anno…
GP2	0.273515	0.000489	0.194991	0.00392	0
GP5	0.183995	0.00707	0.186528	0.000217	7155 // cell adhesion // non-traceable author statement /// 7596 // blood coagulation // inferred from electronic annotation /// 7155 // cell adhesion // inferred from electronic annotation /// 7596 // blood coagulation // not recorded
GP6	0.272264	0.00601	0.561388	9.85e-06	7167 // enzyme linked receptor protein signaling pathway // traceable author statement /// 30168 // platelet activation // non-traceable author statement
GPC4	0.122331	0.00908	0.205678	0.000199	8283 // cell proliferation // traceable author statement /// 9653 // morphogenesis // traceable author statement
GPD2	0.452748	0.000954	0.302844	5.69e-08	6007 // glucose catabolism // not recorded /// 6072 // glycerol-3-phosphate metabolism // inferred from electronic annotation /// 6118 // electron transport // inferred from electronic annotation
GPLD1	0.155871	0.00763	0.182554	0.00707	7155 // cell adhesion // inferred from electronic annotation /// 7160 // cell-matrix adhesion // inferred from electronic annotation
GPR17	0.1717	0.000744	0.15962	0.0065	7165 // signal transduction // inferred from electronic annotation /// 7186 // G-protein coupled receptor protein signaling pathway // traceable author statement /// 7186 // G-protein coupled receptor protein signaling pathway // inferred from electronic annotation
GPR172B	0.150907	0.00448	0.238442	0.000184	0
GPR39	0.163033	0.0079	0.192821	0.000938	7165 // signal transduction // inferred from electronic annotation /// 7186 // G-protein coupled receptor protein signaling pathway // traceable author statement /// 7186 // G-protein coupled receptor protein signaling pathway // inferred from electronic annotation
GPR44	0.230686	0.0064	0.662979	0.00165	6955 // immune response // traceable author statement /// 7165 // signal transduction // inferred from electronic annotation /// 7186 // G-protein coupled receptor protein signaling pathway // traceable author statement /// 7186 // G-protein coupled receptor protein signaling pathway // inferred from electronic annotation
GPX5	0.134118	0.00269	0.199839	5.62e-06	6629 // lipid metabolism // non-traceable author statement /// 6979 // response to oxidative stress // inferred from electronic annotation /// 6950 // response to stress // not recorded
GREB1	0.150531	0.00366	0.171235	4.53e-05	0
GRIA3	0.0885273	0.00136	0.215473	0.000169	6811 // ion transport // inferred from electronic annotation /// 6813 // potassium ion transport // inferred from electronic annotation /// 7215 // glutamate signaling pathway // traceable author statement /// 6810 // transport // inferred from electronic annotation /// 6810 // transport // traceable author statement
GRIK1	0.146093	0.000929	0.134656	0.0076	6811 // ion transport // inferred from electronic annotation /// 6813 // potassium ion transport // inferred from electronic annotation /// 7215 // glutamate signaling pathway // traceable author statement /// 7268 // synaptic transmission // traceable author statement /// 7417 // central nervous system development // traceable author statement /// 6810 // transport // inferred from electronic an…
GSTA1	0.35348	0.000613	0.183562	0.00563	8152 // metabolism // Unknown /// 6749 // glutathione metabolism // inferred from direct assay
GTF2F1	-0.520912	1.94e-06	-0.586173	0.00189	6350 // transcription // inferred from electronic annotation /// 6355 // regulation of transcription, DNA-dependent // inferred from electronic annotation /// 6367 // transcription initiation from RNA polymerase II promoter // traceable author statement /// 45941 // positive regulation of transcription // inferred from electronic annotation /// 6366 // transcription from RNA polymerase II promote…
GTF2H1	0.537961	0.000372	0.387315	0.000119	79 // regulation of cyclin dependent protein kinase activity // traceable author statement /// 6281 // DNA repair // traceable author statement /// 6350 // transcription // inferred from electronic annotation /// 6355 // regulation of transcription, DNA-dependent // inferred from electronic annotation /// 6366 // transcription from RNA polymerase II promoter // traceable author statement /// 6281…
GTF2H3	0.359213	0.00551	0.912699	9.08e-05	6289 // nucleotide-excision repair // non-traceable author statement /// 6350 // transcription // inferred from electronic annotation /// 6355 // regulation of transcription, DNA-dependent // non-traceable author statement /// 6281 // DNA repair // inferred from electronic annotation /// 6355 // regulation of transcription, DNA-dependent // inferred from electronic annotation /// 6974 // response…
GTF3C3	0.808051	2.67e-05	0.412819	0.00532	6350 // transcription // inferred from electronic annotation /// 6383 // transcription from RNA polymerase III promoter // traceable author statement
GYPA	1.12186	5.43e-05	0.175178	0.000233	7165 // signal transduction // non-traceable author statement
GYPB	0.824233	4.38e-05	0.372242	0.00144	0
HDAC2	0.233575	0.00337	0.549139	0.00196	6350 // transcription // inferred from electronic annotation /// 6355 // regulation of transcription, DNA-dependent // traceable author statement /// 16568 // chromatin modification // traceable author statement /// 16575 // histone deacetylation // inferred from electronic annotation /// 6355 // regulation of transcription, DNA-dependent // inferred from electronic annotation /// 16568 // chroma…
HES1	1.33093	0.000163	0.902498	2.1e-05	6355 // regulation of transcription, DNA-dependent // inferred from electronic annotation /// 7399 // nervous system development // traceable author statement /// 6350 // transcription // inferred from electronic annotation /// 45449 // regulation of transcription // inferred from electronic annotation
HEXA	0.256161	0.00122	0.374503	0.000498	5975 // carbohydrate metabolism // inferred from electronic annotation /// 6687 // glycosphingolipid metabolism // inferred from electronic annotation
HIC1	0.197216	0.00298	0.256248	0.00369	6350 // transcription // inferred from electronic annotation /// 6355 // regulation of transcription, DNA-dependent // traceable author statement /// 7049 // cell cycle // inferred from electronic annotation /// 7275 // development // non-traceable author statement /// 45786 // negative regulation of progression through cell cycle // inferred from electronic annotation
HIF1A	1.30644	9.17e-05	0.468938	0.00176	1666 // response to hypoxia // inferred from direct assay /// 6355 // regulation of transcription, DNA-dependent // inferred from electronic annotation /// 7165 // signal transduction // non-traceable author statement /// 42592 // homeostasis // traceable author statement /// 6355 // regulation of transcription, DNA-dependent // inferred from direct assay /// 45449 // regulation of transcription …
HIPK2	0.533153	8.75e-05	0.596751	0.00015	74 // regulation of progression through cell cycle // non-traceable author statement /// 6350 // transcription // inferred from electronic annotation /// 6355 // regulation of transcription, DNA-dependent // inferred from electronic annotation /// 6468 // protein amino acid phosphorylation // inferred from electronic annotation /// 6915 // apoptosis // inferred from electronic annotation /// 8629…
HIPK3	0.200824	0.000916	0.14282	0.000917	6350 // transcription // inferred from electronic annotation /// 6355 // regulation of transcription, DNA-dependent // inferred from electronic annotation /// 6915 // apoptosis // inferred from electronic annotation /// 6916 // anti-apoptosis // inferred from mutant phenotype /// 18105 // peptidyl-serine phosphorylation // inferred from sequence or structural similarity /// 18107 // peptidyl-thre…
HIST1H2AG	0.608731	0.00161	0.290607	0.00703	6334 // nucleosome assembly // inferred from electronic annotation /// 7001 // chromosome organization and biogenesis (sensu Eukaryota) // inferred from electronic annotation /// 6334 // nucleosome assembly // non-traceable author statement /// 7001 // chromosome organization and biogenesis (sensu Eukaryota) // non-traceable author statement
HIST1H2AM	0.398996	0.00815	0.148729	0.00792	0
HK1	0.386418	0.000618	0.842755	5.05e-05	6096 // glycolysis // traceable author statement /// 6096 // glycolysis // inferred from electronic annotation
HK2	0.268143	0.00433	2.07261	1.87e-05	74 // regulation of progression through cell cycle // traceable author statement /// 6096 // glycolysis // inferred from electronic annotation /// 6006 // glucose metabolism // not recorded /// 6007 // glucose catabolism // not recorded
HMGA2	0.27031	0.00122	0.285043	1.85e-05	6325 // establishment and/or maintenance of chromatin architecture // traceable author statement /// 6350 // transcription // inferred from electronic annotation /// 6355 // regulation of transcription, DNA-dependent // traceable author statement /// 7275 // development // traceable author statement /// 6355 // regulation of transcription, DNA-dependent // inferred from electronic annotation /// …
HNF4A	0.161455	0.00716	0.200642	0.00333	6350 // transcription // inferred from electronic annotation /// 6355 // regulation of transcription, DNA-dependent // inferred from electronic annotation /// 6357 // regulation of transcription from RNA polymerase II promoter // traceable author statement /// 6629 // lipid metabolism // traceable author statement /// 7596 // blood coagulation // traceable author statement
HOXD10	0.297894	0.000879	0.215529	0.00862	6355 // regulation of transcription, DNA-dependent // inferred from electronic annotation /// 7275 // development // inferred from electronic annotation /// 6350 // transcription // inferred from electronic annotation /// 45449 // regulation of transcription // inferred from electronic annotation
HP	3.63261	2.92e-13	0.935927	0.00369	6508 // proteolysis // inferred from electronic annotation /// 6879 // iron ion homeostasis // non-traceable author statement /// 6952 // defense response // traceable author statement
HP1BP3	-0.232158	0.000172	-0.679982	0.000815	6334 // nucleosome assembly // inferred from electronic annotation /// 6350 // transcription // inferred from electronic annotation /// 6355 // regulation of transcription, DNA-dependent // inferred from electronic annotation
HRASLS	0.342398	0.00567	0.240919	0.0085	0
HRH3	0.262129	0.0033	0.12808	0.00101	7165 // signal transduction // inferred from electronic annotation /// 7187 // G-protein signaling, coupled to cyclic nucleotide second messenger // traceable author statement /// 7269 // neurotransmitter secretion // traceable author statement /// 7186 // G-protein coupled receptor protein signaling pathway // inferred from electronic annotation
HRH4	0.122006	0.00256	0.236234	0.00146	7165 // signal transduction // inferred from electronic annotation /// 7186 // G-protein coupled receptor protein signaling pathway // inferred from electronic annotation
HS2ST1	0.657939	8.01e-08	0.239635	0.00437	0
HSD17B1	0.199517	0.00122	0.150066	0.00258	6703 // estrogen biosynthesis // inferred from electronic annotation /// 8152 // metabolism // inferred from electronic annotation /// 6694 // steroid biosynthesis // inferred from electronic annotation /// 8610 // lipid biosynthesis // inferred from electronic annotation /// 6694 // steroid biosynthesis // traceable author statement /// 8210 // estrogen metabolism // traceable author statement
HSD17B12	0.968146	0.00894	1.53209	9.89e-06	8152 // metabolism // inferred from electronic annotation
HSPA4	0.306456	7.33e-05	0.235308	0.000223	6457 // protein folding // inferred from electronic annotation /// 6986 // response to unfolded protein // non-traceable author statement /// 6986 // response to unfolded protein // inferred from electronic annotation
HSPH1	0.845783	3.69e-07	0.802616	0.00257	6457 // protein folding // inferred from electronic annotation /// 6986 // response to unfolded protein // traceable author statement /// 6986 // response to unfolded protein // inferred from electronic annotation
HTR7	0.175703	0.00222	0.219708	0.00061	7165 // signal transduction // inferred from electronic annotation /// 7187 // G-protein signaling, coupled to cyclic nucleotide second messenger // traceable author statement /// 7268 // synaptic transmission // traceable author statement /// 7623 // circadian rhythm // traceable author statement /// 8015 // circulation // traceable author statement /// 7186 // G-protein coupled receptor protein…
IBTK	0.755629	0.000739	0.588601	2.02e-07	0
IDE	0.536576	1.59e-05	0.314928	0.00142	6508 // proteolysis // traceable author statement /// 7165 // signal transduction // non-traceable author statement /// 7267 // cell-cell signaling // not recorded /// 7548 // sex differentiation // traceable author statement /// 6508 // proteolysis // inferred from electronic annotation
IDH1	0.968596	0.000468	0.357941	0.000745	5975 // carbohydrate metabolism // traceable author statement /// 6092 // main pathways of carbohydrate metabolism // inferred from electronic annotation /// 6097 // glyoxylate cycle // inferred from electronic annotation /// 6099 // tricarboxylic acid cycle // inferred from electronic annotation /// 6102 // isocitrate metabolism // traceable author statement /// 8152 // metabolism // inferred fr…
IFI30	2.4637	1.15e-06	0.499034	0.00746	6955 // immune response // inferred from electronic annotation
IFNW1	0.168491	0.000279	0.177012	0.00781	6952 // defense response // inferred from electronic annotation /// 7050 // cell cycle arrest // traceable author statement /// 9615 // response to virus // traceable author statement /// 9615 // response to virus // inferred from electronic annotation
IGFALS	0.236152	0.00575	0.202003	0.000727	7155 // cell adhesion // inferred from electronic annotation /// 7165 // signal transduction // traceable author statement
IGHM	-1.09183	3.86e-05	-1.33013	0.00363	6955 // immune response // non-traceable author statement /// 6955 // immune response // inferred from electronic annotation
IL11	0.169844	0.00337	0.18749	0.00183	7267 // cell-cell signaling // Unknown /// 8284 // positive regulation of cell proliferation // inferred from direct assay /// 30168 // platelet activation // non-traceable author statement /// 30183 // B cell differentiation // non-traceable author statement /// 30219 // megakaryocyte differentiation // non-traceable author statement /// 45444 // fat cell differentiation // non-traceable author …
IL12B	0.167288	0.000978	0.191101	8.84e-07	19735 // antimicrobial humoral response (sensu Vertebrata) // traceable author statement /// 30101 // natural killer cell activation // inferred from direct assay /// 42035 // regulation of cytokine biosynthesis // traceable author statement /// 42093 // T-helper cell differentiation // inferred from direct assay /// 42095 // interferon-gamma biosynthesis // traceable author statement /// 42104 /…
IL18RAP	1.00198	2.58e-07	1.11982	0.00951	6954 // inflammatory response // traceable author statement /// 7166 // cell surface receptor linked signal transduction // traceable author statement /// 6955 // immune response // traceable author statement
IL1R1	0.889136	0.000181	0.75142	0.00965	6954 // inflammatory response // not recorded /// 7166 // cell surface receptor linked signal transduction // traceable author statement /// 6955 // immune response // traceable author statement
IL1RN	0.673594	0.00101	0.182001	0.0013	6954 // inflammatory response // not recorded /// 6955 // immune response // inferred from electronic annotation /// 6955 // immune response // non-traceable author statement
IL6ST	0.550292	0.000464	1.33835	0.000525	6955 // immune response // traceable author statement /// 7166 // cell surface receptor linked signal transduction // traceable author statement /// 7165 // signal transduction // traceable author statement /// 6412 // protein biosynthesis // inferred from electronic annotation
IL7	0.620911	0.000642	0.187437	0.000314	6959 // humoral immune response // traceable author statement /// 7267 // cell-cell signaling // traceable author statement /// 8284 // positive regulation of cell proliferation // traceable author statement /// 9887 // organ morphogenesis // traceable author statement /// 6955 // immune response // inferred from electronic annotation
INHBA	0.419949	0.000813	0.848634	0.00127	1501 // skeletal development // traceable author statement /// 1541 // ovarian follicle development // non-traceable author statement /// 6917 // induction of apoptosis // inferred from direct assay /// 6952 // defense response // traceable author statement /// 7050 // cell cycle arrest // traceable author statement /// 7166 // cell surface receptor linked signal transduction // traceable author …
IQSEC1	0.242341	3.22e-05	0.787856	0.00364	0
ITGA2B	0.387777	0.0031	1.81359	0.000165	7155 // cell adhesion // traceable author statement /// 7160 // cell-matrix adhesion // inferred from electronic annotation /// 7229 // integrin-mediated signaling pathway // inferred from electronic annotation /// 7155 // cell adhesion // inferred from electronic annotation
ITGA4	0.694141	2.55e-06	0.655751	0.00343	7155 // cell adhesion // inferred from electronic annotation /// 7160 // cell-matrix adhesion // inferred from electronic annotation /// 7229 // integrin-mediated signaling pathway // inferred from electronic annotation
ITGAM	2.73269	7.57e-11	0.251169	2.83e-05	7155 // cell adhesion // inferred from electronic annotation /// 7155 // cell adhesion // traceable author statement /// 7160 // cell-matrix adhesion // inferred from electronic annotation /// 7229 // integrin-mediated signaling pathway // inferred from electronic annotation
ITGAV	0.358867	5.2e-05	0.449972	0.000809	7155 // cell adhesion // traceable author statement /// 7160 // cell-matrix adhesion // non-traceable author statement /// 7229 // integrin-mediated signaling pathway // non-traceable author statement /// 7155 // cell adhesion // inferred from electronic annotation /// 7160 // cell-matrix adhesion // inferred from electronic annotation /// 7229 // integrin-mediated signaling pathway // inferred f…
ITGB1	0.607948	1.46e-05	0.937735	0.00989	6968 // cellular defense response // traceable author statement /// 7155 // cell adhesion // inferred from electronic annotation /// 7156 // homophilic cell adhesion // traceable author statement /// 7160 // cell-matrix adhesion // inferred from electronic annotation /// 7229 // integrin-mediated signaling pathway // inferred from electronic annotation /// 7275 // development // inferred from ele…
ITGB3	0.47117	3.29e-05	0.299472	0.00126	7155 // cell adhesion // traceable author statement /// 7160 // cell-matrix adhesion // inferred from electronic annotation /// 7229 // integrin-mediated signaling pathway // inferred from electronic annotation /// 7275 // development // inferred from electronic annotation /// 7596 // blood coagulation // traceable author statement /// 7155 // cell adhesion // inferred from electronic annotation
ITGB4	0.285886	0.000594	0.263597	0.000749	7155 // cell adhesion // non-traceable author statement /// 7160 // cell-matrix adhesion // inferred from electronic annotation /// 7229 // integrin-mediated signaling pathway // inferred from electronic annotation /// 7275 // development // inferred from electronic annotation /// 7154 // cell communication // inferred from electronic annotation /// 7155 // cell adhesion // inferred from electron…
ITPKA	0.433741	0.00108	0.176345	0.00278	7165 // signal transduction // traceable author statement
ITSN1	0.237198	0.00112	0.299579	0.00012	48488 // synaptic vesicle endocytosis // traceable author statement /// 6897 // endocytosis // inferred from electronic annotation
IVNS1ABP	0.517359	0.0053	1.39941	0.000159	6383 // transcription from RNA polymerase III promoter // traceable author statement /// 8380 // RNA splicing // traceable author statement /// 9615 // response to virus // traceable author statement
JAK2	0.891795	3.45e-05	0.70546	0.000217	74 // regulation of progression through cell cycle // traceable author statement /// 6468 // protein amino acid phosphorylation // traceable author statement /// 6928 // cell motility // traceable author statement /// 7242 // intracellular signaling cascade // traceable author statement /// 7259 // JAK-STAT cascade // traceable author statement /// 7498 // mesoderm development // traceable author…
KCNB2	0.251382	0.000488	0.214399	6.62e-06	6812 // cation transport // inferred from electronic annotation /// 6813 // potassium ion transport // traceable author statement /// 6940 // regulation of smooth muscle contraction // traceable author statement /// 6810 // transport // inferred from electronic annotation /// 6811 // ion transport // inferred from electronic annotation /// 6813 // potassium ion transport // inferred from electron…
KCNH2	1.30933	3.65e-05	0.205738	0.00842	160 // two-component signal transduction system (phosphorelay) // inferred from electronic annotation /// 6355 // regulation of transcription, DNA-dependent // inferred from electronic annotation /// 6812 // cation transport // inferred from electronic annotation /// 6813 // potassium ion transport // traceable author statement /// 6936 // muscle contraction // traceable author statement /// 7605…
KCNJ13	0.250695	0.00946	0.240826	2.34e-05	6811 // ion transport // inferred from electronic annotation /// 6813 // potassium ion transport // non-traceable author statement /// 6810 // transport // inferred from electronic annotation /// 6813 // potassium ion transport // inferred from electronic annotation
KCNJ9	0.161647	0.00543	0.206418	0.000624	6811 // ion transport // inferred from electronic annotation /// 6813 // potassium ion transport // inferred from electronic annotation /// 6810 // transport // inferred from electronic annotation
KCNK5	0.915181	2.69e-06	0.258598	0.000395	6811 // ion transport // inferred from electronic annotation /// 6813 // potassium ion transport // traceable author statement /// 7588 // excretion // traceable author statement /// 6810 // transport // inferred from electronic annotation /// 6813 // potassium ion transport // inferred from electronic annotation
KCNQ2	0.170535	0.00367	0.143653	0.00472	6812 // cation transport // inferred from electronic annotation /// 6813 // potassium ion transport // inferred from electronic annotation /// 6813 // potassium ion transport // traceable author statement /// 7268 // synaptic transmission // traceable author statement /// 7399 // nervous system development // traceable author statement /// 6810 // transport // inferred from electronic annotation …
KDELR2	0.576613	0.000579	0.595893	0.00142	6886 // intracellular protein transport // traceable author statement /// 6888 // ER to Golgi transport // inferred from electronic annotation /// 6810 // transport // inferred from electronic annotation /// 15031 // protein transport // inferred from electronic annotation
KIAA0494	0.268597	3.75e-05	0.577531	0.00252	0
KIAA0513	1.10949	4.73e-06	0.73369	0.00302	0
KIAA0895	0.221608	0.00246	0.103051	0.0065	0
KIAA1045	0.255384	0.00359	0.153758	0.00627	6355 // regulation of transcription, DNA-dependent // inferred from electronic annotation
KIAA1462	0.192935	0.00584	0.20001	0.000808	0
KIF21B	0.366689	0.00624	1.01032	6.27e-05	7018 // microtubule-based movement // inferred from electronic annotation
KIF5B	0.948168	5.81e-09	0.748764	6.08e-05	7018 // microtubule-based movement // traceable author statement /// 7018 // microtubule-based movement // inferred from electronic annotation
KIFAP3	0.865961	1.25e-05	0.89586	8.55e-08	6461 // protein complex assembly // traceable author statement /// 7017 // microtubule-based process // inferred from sequence or structural similarity /// 7165 // signal transduction // traceable author statement
KIFC3	0.180083	0.0084	0.379476	0.00176	7018 // microtubule-based movement // inferred from electronic annotation /// 7601 // visual perception // traceable author statement
KLF12	0.407687	0.00196	0.193284	0.000797	6350 // transcription // inferred from electronic annotation /// 6357 // regulation of transcription from RNA polymerase II promoter // traceable author statement /// 6355 // regulation of transcription, DNA-dependent // inferred from electronic annotation
KLHL18	0.21813	0.00601	0.272136	0.00108	0
KLHL2	0.289769	0.000194	1.06605	0.000556	6886 // intracellular protein transport // traceable author statement
KLHL9	0.57497	0.00108	0.145113	0.00238	0
KLK6	0.282797	0.00143	0.22451	1.21e-05	6508 // proteolysis // inferred from electronic annotation /// 7417 // central nervous system development // non-traceable author statement /// 9611 // response to wounding // non-traceable author statement /// 16540 // protein autoprocessing // non-traceable author statement /// 30574 // collagen catabolism // non-traceable author statement /// 42246 // tissue regeneration // non-traceable autho…
KLRA1	0.150032	0.00108	0.164343	0.00331	7166 // cell surface receptor linked signal transduction // traceable author statement /// 19735 // antimicrobial humoral response (sensu Vertebrata) // traceable author statement
KRAS	0.294253	0.000809	1.05269	3.94e-05	74 // regulation of progression through cell cycle // non-traceable author statement /// 6886 // intracellular protein transport // inferred from electronic annotation /// 7264 // small GTPase mediated signal transduction // inferred from electronic annotation
KRIT1	0.569511	0.000566	0.626818	2.55e-09	7264 // small GTPase mediated signal transduction // traceable author statement
KRT10	-0.276986	0.00906	-0.776103	0.00398	8544 // epidermis development // traceable author statement
KRT13	0.217606	0.000333	0.133472	0.0037	8544 // epidermis development // traceable author statement
KRT14	0.257045	0.000136	0.21697	0.000129	8544 // epidermis development // traceable author statement
KYNU	0.412524	0.000917	0.427882	6.71e-05	6569 // tryptophan catabolism // inferred from electronic annotation /// 9435 // NAD biosynthesis // inferred from electronic annotation /// 19363 // pyridine nucleotide biosynthesis // inferred from electronic annotation /// 6569 // tryptophan catabolism // not recorded
LAMC2	0.183229	0.000396	0.199704	0.000748	7155 // cell adhesion // inferred from electronic annotation /// 8544 // epidermis development // traceable author statement
LARGE	0.157753	0.00303	0.143086	0.00566	6044 // N-acetylglucosamine metabolism // traceable author statement /// 6486 // protein amino acid glycosylation // traceable author statement /// 6688 // glycosphingolipid biosynthesis // traceable author statement /// 7268 // synaptic transmission // inferred from sequence or structural similarity /// 7605 // sensory perception of sound // inferred from sequence or structural similarity /// 16…
LCN2	5.00915	2.48e-17	2.16544	0.000975	6810 // transport // inferred from electronic annotation
LDLRAP1	0.427493	0.0021	0.400611	0.00864	6629 // lipid metabolism // inferred from electronic annotation /// 6897 // endocytosis // inferred from electronic annotation /// 8202 // steroid metabolism // inferred from electronic annotation /// 8203 // cholesterol metabolism // non-traceable author statement /// 42632 // cholesterol homeostasis // non-traceable author statement /// 43393 // regulation of protein binding // inferred from mu…
LEP	0.264557	0.000673	0.16201	0.00298	6112 // energy reserve metabolism // traceable author statement /// 7165 // signal transduction // inferred from electronic annotation /// 7267 // cell-cell signaling // not recorded
LEPR	0.463867	0.000143	0.15402	0.00508	6112 // energy reserve metabolism // traceable author statement /// 7166 // cell surface receptor linked signal transduction // traceable author statement /// 7275 // development // traceable author statement
LGALS8	0.36602	0.000789	2.1421	2.08e-07	0
LGR5	0.23016	0.00263	0.113253	0.00351	7165 // signal transduction // inferred from electronic annotation /// 7186 // G-protein coupled receptor protein signaling pathway // traceable author statement /// 7186 // G-protein coupled receptor protein signaling pathway // inferred from electronic annotation
LHB	0.268595	0.00138	0.234547	0.00941	7165 // signal transduction // traceable author statement /// 7267 // cell-cell signaling // traceable author statement /// 7530 // sex determination // inferred from electronic annotation /// 8584 // male gonad development // traceable author statement
LINS1	0.340297	0.00049	0.363325	0.0021	0
LIPG	0.182848	0.00439	0.142556	0.00178	16042 // lipid catabolism // inferred from electronic annotation /// 6629 // lipid metabolism // inferred from electronic annotation /// 6629 // lipid metabolism // traceable author statement
LMAN1	1.51162	6.53e-08	0.248357	0.00014	6457 // protein folding // traceable author statement /// 6888 // ER to Golgi transport // traceable author statement /// 7596 // blood coagulation // traceable author statement /// 15031 // protein transport // inferred from electronic annotation /// 6810 // transport // inferred from electronic annotation /// 6888 // ER to Golgi transport // inferred from electronic annotation
LOX	0.201491	0.00718	0.12227	0.00369	6464 // protein modification // traceable author statement /// 7169 // transmembrane receptor protein tyrosine kinase signaling pathway // non-traceable author statement
LPA	0.281816	0.000401	0.175577	0.000191	6508 // proteolysis // inferred from electronic annotation /// 6629 // lipid metabolism // non-traceable author statement /// 6869 // lipid transport // inferred from electronic annotation /// 8015 // circulation // traceable author statement /// 6810 // transport // inferred from electronic annotation /// 7596 // blood coagulation // inferred from electronic annotation
LPHN3	0.13252	0.00194	0.159194	0.00104	7165 // signal transduction // inferred from electronic annotation /// 7218 // neuropeptide signaling pathway // inferred from electronic annotation /// 7186 // G-protein coupled receptor protein signaling pathway // inferred from electronic annotation /// 7186 // G-protein coupled receptor protein signaling pathway // traceable author statement /// 7186 // G-protein coupled receptor protein sign…
LRP12	0.745486	1.91e-06	0.180012	0.00017	6897 // endocytosis // non-traceable author statement /// 7165 // signal transduction // non-traceable author statement /// 40008 // regulation of growth // non-traceable author statement /// 6897 // endocytosis // inferred from electronic annotation
LRPPRC	0.827361	4.89e-05	0.827349	0.00412	0
LRRTM4	0.218988	0.00196	0.144112	0.00105	0
LTBP1	1.18156	1.34e-05	0.468359	0.00314	0
LTF	6.48132	6.21e-17	2.36643	0.00439	6810 // transport // inferred from electronic annotation /// 6826 // iron ion transport // inferred from electronic annotation /// 6879 // iron ion homeostasis // inferred from electronic annotation /// 6959 // humoral immune response // traceable author statement /// 42742 // defense response to bacteria // inferred from electronic annotation /// 6826 // iron ion transport // not recorded
LZTS1	0.324349	0.00021	0.176347	0.000293	6350 // transcription // non-traceable author statement /// 6355 // regulation of transcription, DNA-dependent // non-traceable author statement /// 7049 // cell cycle // inferred from electronic annotation /// 45786 // negative regulation of progression through cell cycle // inferred from electronic annotation
MAF	0.787206	0.00547	0.365734	0.00369	6350 // transcription // inferred from electronic annotation /// 6355 // regulation of transcription, DNA-dependent // inferred from electronic annotation /// 6366 // transcription from RNA polymerase II promoter // traceable author statement
MAFG	0.367492	0.000965	0.65793	0.00361	6350 // transcription // inferred from electronic annotation /// 6355 // regulation of transcription, DNA-dependent // inferred from electronic annotation /// 6366 // transcription from RNA polymerase II promoter // not recorded
MAGEC3	0.185765	0.00739	0.129412	0.00358	0
MAN1A2	0.291374	0.00151	0.854277	0.000397	5975 // carbohydrate metabolism // inferred from electronic annotation /// 6487 // protein amino acid N-linked glycosylation // inferred from electronic annotation /// 6491 // N-glycan processing // traceable author statement
MAN2A1	0.479636	0.0013	1.26894	6.58e-05	5975 // carbohydrate metabolism // inferred from electronic annotation /// 6013 // mannose metabolism // inferred from electronic annotation /// 9101 // glycoprotein biosynthesis // not recorded
MANEA	0.829001	8.87e-06	0.135211	0.00508	5975 // carbohydrate metabolism // inferred from electronic annotation
MAOA	0.153406	0.00761	0.188981	1.91e-05	6118 // electron transport // inferred from electronic annotation /// 6584 // catecholamine metabolism // inferred from electronic annotation /// 7610 // behavior // traceable author statement /// 42135 // neurotransmitter catabolism // inferred from electronic annotation /// 6576 // biogenic amine metabolism // traceable author statement
MAP3K7	0.218406	0.0005	0.380416	7.97e-05	6468 // protein amino acid phosphorylation // inferred from electronic annotation /// 7179 // transforming growth factor beta receptor signaling pathway // traceable author statement
MAPK10	0.235224	0.00498	0.249781	0.000377	6468 // protein amino acid phosphorylation // inferred from electronic annotation /// 7165 // signal transduction // traceable author statement /// 7254 // JNK cascade // inferred from sequence or structural similarity
MAPK14	0.513614	0.000198	1.6988	1.18e-05	6468 // protein amino acid phosphorylation // inferred from electronic annotation /// 6928 // cell motility // traceable author statement /// 6935 // chemotaxis // traceable author statement /// 6950 // response to stress // inferred from direct assay /// 7166 // cell surface receptor linked signal transduction // traceable author statement /// 7243 // protein kinase cascade // inferred from dire…
MAPK4	0.137529	0.00688	0.180207	0.0021	6468 // protein amino acid phosphorylation // traceable author statement /// 7049 // cell cycle // inferred from electronic annotation /// 6468 // protein amino acid phosphorylation // inferred from electronic annotation
MAPK8IP3	0.282325	0.00303	0.785451	0.000379	16192 // vesicle-mediated transport // inferred from sequence or structural similarity /// 46328 // regulation of JNK cascade // inferred from sequence or structural similarity /// 6508 // proteolysis // inferred from electronic annotation
MAPKAPK3	-0.402307	2.32e-05	-0.816531	0.00987	6468 // protein amino acid phosphorylation // inferred from electronic annotation /// 6950 // response to stress // traceable author statement /// 7165 // signal transduction // traceable author statement
March 1	1.6508	9.87e-05	0.333538	0.000204	16567 // protein ubiquitination // inferred from electronic annotation
March 7	0.802609	0.00257	0.729653	0.00763	16567 // protein ubiquitination // inferred from electronic annotation
MAT2A	0.855622	0.00023	0.976015	0.00015	6730 // one-carbon compound metabolism // inferred from electronic annotation
MATR3	0.865577	3.88e-05	0.489825	0.00397	0
MBNL1	1.46489	1.7e-06	0.875542	9.78e-05	1701 // embryonic development (sensu Mammalia) // inferred from sequence or structural similarity /// 7399 // nervous system development // inferred from sequence or structural similarity /// 7517 // muscle development // inferred from sequence or structural similarity /// 30326 // embryonic limb morphogenesis // inferred from sequence or structural similarity /// 45445 // myoblast differentiatio…
MBNL2	0.631	1.5e-07	0.557624	0.000536	0
MCF2L	0.132875	0.00689	0.171046	0.00989	7242 // intracellular signaling cascade // inferred from electronic annotation
MCPH1	0.334979	0.0023	0.177535	0.000138	0
MEF2C	0.396105	0.00969	0.617992	0.000185	6350 // transcription // inferred from electronic annotation /// 6355 // regulation of transcription, DNA-dependent // inferred from electronic annotation /// 6366 // transcription from RNA polymerase II promoter // not recorded /// 7399 // nervous system development // traceable author statement /// 7517 // muscle development // traceable author statement
METAP2	0.331789	0.00231	0.394635	0.00852	6445 // regulation of translation // traceable author statement /// 6464 // protein modification // traceable author statement /// 6508 // proteolysis // inferred from electronic annotation
METTL4	0.202641	0.00249	0.292752	0.00226	6139 // nucleobase, nucleoside, nucleotide and nucleic acid metabolism // inferred from electronic annotation
MFSD1	0.871158	1.38e-05	0.787905	0.000528	6810 // transport // inferred from electronic annotation
MGAT4B	0.781424	5.72e-06	1.06423	0.000761	5975 // carbohydrate metabolism // inferred from electronic annotation /// 6491 // N-glycan processing // traceable author statement
MKKS	0.63186	3.53e-05	0.36105	0.00285	6457 // protein folding // inferred from electronic annotation /// 6457 // protein folding // traceable author statement /// 7507 // heart development // traceable author statement /// 7600 // sensory perception // inferred from electronic annotation /// 7601 // visual perception // inferred from electronic annotation /// 8406 // gonad development // traceable author statement /// 44267 // cellul…
MLYCD	0.416892	0.00165	0.195058	0.00465	6084 // acetyl-CoA metabolism // traceable author statement /// 6633 // fatty acid biosynthesis // inferred from electronic annotation /// 6637 // acyl-CoA metabolism // traceable author statement /// 8610 // lipid biosynthesis // inferred from electronic annotation /// 6631 // fatty acid metabolism // traceable author statement
MMP11	0.283128	9.13e-05	0.216313	0.00244	6508 // proteolysis // traceable author statement /// 9653 // morphogenesis // not recorded /// 30574 // collagen catabolism // inferred from electronic annotation /// 6508 // proteolysis // inferred from electronic annotation /// 7275 // development // traceable author statement
MMP8	5.30503	6.97e-16	1.24635	0.00101	270 // peptidoglycan metabolism // inferred from electronic annotation /// 6508 // proteolysis // traceable author statement /// 30574 // collagen catabolism // inferred from electronic annotation /// 6508 // proteolysis // inferred from electronic annotation
MMRN1	0.989128	0.00498	0.211788	4.82e-05	7155 // cell adhesion // traceable author statement /// 7596 // blood coagulation // traceable author statement
MOG	0.258635	0.000948	0.267072	2.55e-05	7268 // synaptic transmission // not recorded /// 7417 // central nervous system development // traceable author statement
MORC3	1.09738	1.29e-05	0.759507	0.00161	0
MPZL1	-0.461186	2.87e-06	-1.45043	9.85e-05	7169 // transmembrane receptor protein tyrosine kinase signaling pathway // traceable author statement /// 7267 // cell-cell signaling // traceable author statement
MRPS10	-0.345008	0.00307	-0.621304	0.00332	6412 // protein biosynthesis // inferred from electronic annotation
MSR1	0.232994	0.00104	0.263248	3.41e-07	6817 // phosphate transport // inferred from electronic annotation /// 6898 // receptor mediated endocytosis // traceable author statement /// 6897 // endocytosis // inferred from electronic annotation /// 6898 // receptor mediated endocytosis // inferred from electronic annotation
MST1	0.311036	0.000167	0.375354	8.74e-05	6508 // proteolysis // inferred from electronic annotation /// 7596 // blood coagulation // inferred from electronic annotation
MSX2	0.227945	0.00116	0.196772	0.000155	1501 // skeletal development // traceable author statement /// 6355 // regulation of transcription, DNA-dependent // inferred from electronic annotation /// 7275 // development // inferred from electronic annotation /// 45449 // regulation of transcription // inferred from electronic annotation
MT3	0.179088	0.00111	0.160012	0.00983	1666 // response to hypoxia // inferred from direct assay /// 6118 // electron transport // inferred from electronic annotation /// 6875 // metal ion homeostasis // non-traceable author statement /// 8283 // cell proliferation // traceable author statement /// 19430 // removal of superoxide radicals // inferred from direct assay /// 30308 // negative regulation of cell growth // inferred from seq…
MTF1	0.229201	0.00812	0.754786	0.00444	6350 // transcription // inferred from electronic annotation /// 6357 // regulation of transcription from RNA polymerase II promoter // traceable author statement /// 10038 // response to metal ion // traceable author statement /// 6355 // regulation of transcription, DNA-dependent // inferred from electronic annotation
MTM1	0.323986	2.61e-06	0.320196	0.00165	6470 // protein amino acid dephosphorylation // non-traceable author statement /// 7517 // muscle development // traceable author statement /// 46839 // phospholipid dephosphorylation // inferred from electronic annotation /// 6470 // protein amino acid dephosphorylation // inferred from electronic annotation /// 6470 // protein amino acid dephosphorylation // traceable author statement
MTMR2	0.574006	3.14e-05	0.248527	0.00236	6470 // protein amino acid dephosphorylation // non-traceable author statement /// 46839 // phospholipid dephosphorylation // inferred from electronic annotation /// 6470 // protein amino acid dephosphorylation // inferred from electronic annotation
MTRF1L	0.452182	3.04e-05	0.486393	1.94e-07	6415 // translational termination // inferred from electronic annotation
MUC1	0.235943	0.00684	0.19657	0.00326	0
MXD4	-0.432786	1.25e-05	-0.808076	0.000276	122 // negative regulation of transcription from RNA polymerase II promoter // traceable author statement /// 6355 // regulation of transcription, DNA-dependent // inferred from electronic annotation /// 8285 // negative regulation of cell proliferation // traceable author statement /// 6350 // transcription // inferred from electronic annotation /// 45449 // regulation of transcription // inferr…
MYB	0.608881	0.000411	0.198881	0.00737	6355 // regulation of transcription, DNA-dependent // non-traceable author statement /// 45449 // regulation of transcription // inferred from electronic annotation /// 6350 // transcription // inferred from electronic annotation /// 6355 // regulation of transcription, DNA-dependent // inferred from electronic annotation
MYBPH	0.233918	0.00203	0.216328	0.000362	6942 // regulation of striated muscle contraction // traceable author statement /// 7155 // cell adhesion // inferred from electronic annotation /// 7517 // muscle development // inferred from electronic annotation /// 6941 // striated muscle contraction // inferred from electronic annotation
MYH10	0.596045	0.00115	0.216417	0.0013	910 // cytokinesis // non-traceable author statement /// 8360 // regulation of cell shape // inferred from electronic annotation
MYH15	0.16228	0.00536	0.139894	0.00476	0
MYL9	0.397885	0.00506	1.45212	0.000681	6937 // regulation of muscle contraction // traceable author statement /// 7517 // muscle development // inferred from electronic annotation
MYO1C	0.207666	0.00268	0.621548	3.3e-05	0
MYO3A	0.164535	0.00746	0.190036	0.00149	6468 // protein amino acid phosphorylation // inferred from electronic annotation /// 7600 // sensory perception // inferred from electronic annotation /// 7601 // visual perception // inferred from electronic annotation /// 7605 // sensory perception of sound // inferred from electronic annotation
MYO7A	0.185678	0.00232	0.165242	0.00025	7600 // sensory perception // inferred from electronic annotation /// 7601 // visual perception // traceable author statement /// 7605 // sensory perception of sound // traceable author statement /// 30048 // actin filament-based movement // non-traceable author statement /// 7601 // visual perception // inferred from electronic annotation /// 7605 // sensory perception of sound // inferred from …
MYOM1	0.151592	0.00853	0.275825	0.00221	6941 // striated muscle contraction // inferred from electronic annotation /// 7517 // muscle development // inferred from electronic annotation /// 6936 // muscle contraction // not recorded /// 6941 // striated muscle contraction // traceable author statement /// 7155 // cell adhesion // inferred from electronic annotation
MYST2	-0.29567	0.00844	-0.661092	0.000917	6260 // DNA replication // traceable author statement /// 6350 // transcription // inferred from electronic annotation /// 6355 // regulation of transcription, DNA-dependent // traceable author statement /// 16568 // chromatin modification // inferred from electronic annotation /// 6260 // DNA replication // inferred from electronic annotation /// 6355 // regulation of transcription, DNA-dependen…
NARG2	0.597632	4.02e-06	0.281881	0.00351	0
NARS	0.886014	3.37e-05	0.937772	0.00206	6412 // protein biosynthesis // inferred from electronic annotation /// 6421 // asparaginyl-tRNA aminoacylation // inferred from electronic annotation /// 6422 // aspartyl-tRNA aminoacylation // inferred from electronic annotation /// 6418 // tRNA aminoacylation for protein translation // inferred from electronic annotation /// 6412 // protein biosynthesis // not recorded /// 6260 // DNA replicat…
NAV2	0.0995603	0.0073	0.170058	0.000509	6810 // transport // inferred from electronic annotation
NAV3	0.195561	0.00239	0.191901	0.000135	6810 // transport // inferred from electronic annotation
NBN	0.65856	0.00126	1.42468	0.000348	77 // DNA damage checkpoint // inferred from direct assay /// 75 // cell cycle checkpoint // traceable author statement /// 6302 // double-strand break repair // traceable author statement
NBR1	0.259463	0.00108	0.6477	0.00989	0
NCAM1	0.157533	0.00472	0.141045	0.00416	7155 // cell adhesion // non-traceable author statement /// 7267 // cell-cell signaling // not recorded /// 7268 // synaptic transmission // not recorded /// 7155 // cell adhesion // inferred from electronic annotation
NCAM2	0.13547	0.00258	0.174587	0.000526	7155 // cell adhesion // inferred from electronic annotation /// 7158 // neuron adhesion // traceable author statement
NCOA2	0.117548	0.00645	0.901696	0.00021	6355 // regulation of transcription, DNA-dependent // non-traceable author statement /// 7165 // signal transduction // inferred from electronic annotation /// 6350 // transcription // inferred from electronic annotation /// 6355 // regulation of transcription, DNA-dependent // inferred from electronic annotation /// 45449 // regulation of transcription // inferred from electronic annotation
NDRG3	-0.35365	0.00961	-0.87889	0.00164	7283 // spermatogenesis // non-traceable author statement /// 30154 // cell differentiation // inferred from electronic annotation /// 30154 // cell differentiation // non-traceable author statement /// 30308 // negative regulation of cell growth // non-traceable author statement
NDRG4	0.167928	0.0015	0.168773	0.00197	6950 // response to stress // non-traceable author statement /// 16049 // cell growth // non-traceable author statement /// 30154 // cell differentiation // inferred from electronic annotation /// 30154 // cell differentiation // non-traceable author statement /// 7275 // development // inferred from electronic annotation
NEB	0.131967	0.00593	0.215385	0.00408	7525 // somatic muscle development // non-traceable author statement /// 30832 // regulation of actin filament length // non-traceable author statement /// 7517 // muscle development // inferred from electronic annotation /// 7517 // muscle development // traceable author statement
NEDD4	0.308693	0.00074	0.216365	0.000816	6512 // ubiquitin cycle // inferred from electronic annotation /// 6464 // protein modification // inferred from electronic annotation
NEIL3	0.408974	0.00521	0.175421	0.00416	6281 // DNA repair // inferred from electronic annotation /// 6974 // response to DNA damage stimulus // inferred from electronic annotation
NEK7	0.158775	0.00542	1.21669	0.00157	6468 // protein amino acid phosphorylation // inferred from electronic annotation
NET1	0.637969	5.21e-06	0.537234	0.00989	1558 // regulation of cell growth // non-traceable author statement /// 7165 // signal transduction // traceable author statement
NFASC	0.196475	0.00131	0.274878	1.36e-06	7155 // cell adhesion // inferred from electronic annotation
NFIB	0.215278	0.00287	0.367878	0.00255	6260 // DNA replication // inferred from electronic annotation /// 6350 // transcription // inferred from electronic annotation /// 6355 // regulation of transcription, DNA-dependent // inferred from electronic annotation
NFYC	-0.672109	7.48e-07	-0.839094	0.001	74 // regulation of progression through cell cycle // traceable author statement /// 6350 // transcription // inferred from electronic annotation /// 6357 // regulation of transcription from RNA polymerase II promoter // traceable author statement /// 6457 // protein folding // traceable author statement /// 6355 // regulation of transcription, DNA-dependent // inferred from direct assay /// 6355…
NHLRC2	0.403333	2.18e-05	0.195669	0.00046	6118 // electron transport // inferred from electronic annotation
NHP2L1	-0.452762	6.37e-06	-0.501353	0.00741	74 // regulation of progression through cell cycle // traceable author statement /// 398 // nuclear mRNA splicing, via spliceosome // inferred from electronic annotation /// 42254 // ribosome biogenesis and assembly // inferred from electronic annotation /// 6397 // mRNA processing // inferred from electronic annotation
NID1	0.371672	0.00537	0.337535	0.00309	7155 // cell adhesion // inferred from electronic annotation /// 7160 // cell-matrix adhesion // inferred from electronic annotation
NKX2-2	0.122657	0.00217	0.136446	0.00874	6355 // regulation of transcription, DNA-dependent // inferred from electronic annotation /// 7275 // development // inferred from electronic annotation /// 7420 // brain development // traceable author statement /// 45449 // regulation of transcription // inferred from electronic annotation
NLK	0.443999	0.00127	0.225111	0.00182	6355 // regulation of transcription, DNA-dependent // inferred from electronic annotation /// 6468 // protein amino acid phosphorylation // inferred from sequence or structural similarity /// 7243 // protein kinase cascade // inferred from sequence or structural similarity /// 30178 // negative regulation of Wnt receptor signaling pathway // inferred from sequence or structural similarity /// 454…
NOC3L	0.601224	0.000519	0.316729	2.77e-06	0
NOL3	0.171583	0.00236	0.257436	5.62e-06	398 // nuclear mRNA splicing, via spliceosome // inferred from electronic annotation /// 6916 // anti-apoptosis // traceable author statement /// 8380 // RNA splicing // traceable author statement /// 42981 // regulation of apoptosis // inferred from electronic annotation /// 6397 // mRNA processing // inferred from electronic annotation /// 6915 // apoptosis // inferred from electronic annotation
NOL8	0.526482	0.00543	0.936009	4.93e-05	0
NOVA1	0.213118	0.00144	0.174173	9.53e-05	7268 // synaptic transmission // traceable author statement /// 7626 // locomotory behavior // traceable author statement /// 8380 // RNA splicing // traceable author statement /// 6396 // RNA processing // traceable author statement /// 6396 // RNA processing // inferred from sequence or structural similarity /// 7268 // synaptic transmission // inferred from sequence or structural similarity //…
NPAS1	0.226783	0.000586	0.178296	0.00589	6355 // regulation of transcription, DNA-dependent // inferred from electronic annotation /// 7165 // signal transduction // inferred from electronic annotation /// 7417 // central nervous system development // traceable author statement /// 6350 // transcription // inferred from electronic annotation /// 45449 // regulation of transcription // inferred from electronic annotation
NPAS2	0.144124	0.00209	0.146652	0.00103	6355 // regulation of transcription, DNA-dependent // inferred from electronic annotation /// 7165 // signal transduction // inferred from electronic annotation /// 7417 // central nervous system development // traceable author statement /// 6350 // transcription // inferred from electronic annotation /// 45449 // regulation of transcription // inferred from electronic annotation
NPAS3	0.210281	0.00782	0.179398	0.00706	6355 // regulation of transcription, DNA-dependent // inferred from electronic annotation /// 7165 // signal transduction // inferred from electronic annotation /// 6350 // transcription // inferred from electronic annotation /// 45449 // regulation of transcription // inferred from electronic annotation
NR1H2	-0.543997	3.67e-06	-0.90273	0.00462	6350 // transcription // inferred from electronic annotation /// 6355 // regulation of transcription, DNA-dependent // inferred from electronic annotation
NRG1	0.373517	6.4e-05	0.208653	0.000223	7399 // nervous system development // non-traceable author statement /// 9790 // embryonic development // inferred from electronic annotation /// 30154 // cell differentiation // non-traceable author statement /// 16481 // negative regulation of transcription // inferred from direct assay
NRG2	0.131478	0.00208	0.178132	0.000113	6916 // anti-apoptosis // not recorded /// 7165 // signal transduction // traceable author statement /// 7267 // cell-cell signaling // not recorded /// 9790 // embryonic development // inferred from electronic annotation /// 7275 // development // not recorded
NRXN1	0.127498	0.000559	0.157653	0.00578	7155 // cell adhesion // inferred from electronic annotation /// 7411 // axon guidance // traceable author statement
NT5E	0.181713	0.00498	0.174956	0.00651	6259 // DNA metabolism // traceable author statement /// 9166 // nucleotide catabolism // inferred from electronic annotation
NUDT4	0.72257	1.52e-08	0.321149	1.15e-06	7242 // intracellular signaling cascade // inferred from sequence or structural similarity /// 9187 // cyclic nucleotide metabolism // traceable author statement /// 19722 // calcium-mediated signaling // inferred from sequence or structural similarity /// 19935 // cyclic-nucleotide-mediated signaling // inferred from sequence or structural similarity /// 46831 // regulation of RNA export from nu…
NUPL1	0.456013	0.000154	1.69054	0.000126	6810 // transport // inferred from electronic annotation
NVL	0.317086	0.000453	0.409168	0.000807	0
NXPH3	0.198325	0.0084	0.211326	0.00537	7218 // neuropeptide signaling pathway // non-traceable author statement
OGN	0.104223	0.00794	0.15569	5.36e-05	0
OLFM4	4.75288	6.35e-12	1.62805	0.000667	0
OLR1	2.04246	2.17e-07	1.28731	9.23e-05	6508 // proteolysis // traceable author statement /// 6954 // inflammatory response // inferred from electronic annotation /// 7155 // cell adhesion // inferred from electronic annotation /// 8015 // circulation // traceable author statement /// 6955 // immune response // inferred from electronic annotation
OPTN	0.426139	0.000258	0.277409	0.00726	0
OR1D2	0.211935	0.000964	0.17252	0.00636	6928 // cell motility // traceable author statement /// 7165 // signal transduction // inferred from electronic annotation /// 7186 // G-protein coupled receptor protein signaling pathway // traceable author statement /// 7600 // sensory perception // inferred from electronic annotation /// 7608 // sensory perception of smell // traceable author statement /// 7186 // G-protein coupled receptor pr…
OR51E2	0.201496	0.000367	0.183521	0.000531	7165 // signal transduction // inferred from electronic annotation /// 7186 // G-protein coupled receptor protein signaling pathway // inferred from electronic annotation /// 7600 // sensory perception // inferred from electronic annotation /// 7608 // sensory perception of smell // non-traceable author statement /// 7608 // sensory perception of smell // inferred from electronic annotation
OR5I1	0.171341	0.00574	0.159939	0.00262	7165 // signal transduction // non-traceable author statement /// 7186 // G-protein coupled receptor protein signaling pathway // inferred from electronic annotation /// 7600 // sensory perception // inferred from electronic annotation /// 7608 // sensory perception of smell // inferred from electronic annotation /// 7165 // signal transduction // inferred from electronic annotation
ORC3L	0.418957	0.000781	0.577749	0.000822	6260 // DNA replication // traceable author statement /// 6260 // DNA replication // inferred from electronic annotation
OSBP2	0.329404	0.00545	0.296212	0.00849	6810 // transport // inferred from electronic annotation /// 6869 // lipid transport // inferred from electronic annotation /// 8202 // steroid metabolism // inferred from electronic annotation
OSBPL7	0.248175	0.00162	0.214724	0.000237	6869 // lipid transport // inferred from electronic annotation /// 8202 // steroid metabolism // inferred from electronic annotation /// 6810 // transport // inferred from electronic annotation
OSR2	0.108867	0.0034	0.166425	0.00558	0
OSTM1	0.328456	3.22e-05	0.956031	0.000106	0
OXCT1	0.373165	0.00342	0.501157	0.00613	6104 // succinyl-CoA metabolism // not recorded /// 8152 // metabolism // inferred from electronic annotation
OXR1	0.71053	8.9e-05	0.221989	0.00498	16998 // cell wall catabolism // inferred from electronic annotation /// 6979 // response to oxidative stress // non-traceable author statement
P2RY1	0.246364	6.29e-05	0.155807	0.00412	7200 // G-protein signaling, coupled to IP3 second messenger (phospholipase C activating) // traceable author statement /// 7596 // blood coagulation // inferred from electronic annotation /// 7165 // signal transduction // inferred from electronic annotation /// 7186 // G-protein coupled receptor protein signaling pathway // inferred from electronic annotation /// 7166 // cell surface receptor l…
PAPOLG	0.453376	2.1e-06	0.26692	4.43e-06	6350 // transcription // inferred from electronic annotation /// 6397 // mRNA processing // inferred from electronic annotation
PAPPA	0.167699	0.00335	0.239875	4.55e-05	6508 // proteolysis // inferred from electronic annotation /// 7565 // pregnancy // non-traceable author statement /// 30154 // cell differentiation // inferred from electronic annotation /// 7565 // pregnancy // traceable author statement
PAPSS2	0.382593	2.82e-05	0.280766	0.000981	103 // sulfate assimilation // inferred from electronic annotation /// 1501 // skeletal development // inferred from sequence or structural similarity /// 6139 // nucleobase, nucleoside, nucleotide and nucleic acid metabolism // not recorded /// 1501 // skeletal development // traceable author statement
PARP11	0.168183	0.0018	0.247954	0.00219	6471 // protein amino acid ADP-ribosylation // inferred from electronic annotation
PBXIP1	-1.30385	6.22e-14	-1.19037	3.43e-05	7275 // development // non-traceable author statement /// 16481 // negative regulation of transcription // non-traceable author statement /// 30154 // cell differentiation // non-traceable author statement
PCGF2	0.177952	0.00265	0.167489	0.000744	6350 // transcription // inferred from electronic annotation /// 6355 // regulation of transcription, DNA-dependent // inferred from electronic annotation /// 16567 // protein ubiquitination // inferred from electronic annotation
PCMT1	0.367024	5.3e-05	0.946732	9.39e-07	6464 // protein modification // inferred from electronic annotation /// 6479 // protein amino acid methylation // traceable author statement
PCOLCE2	0.534417	0.00714	0.192441	0.000816	0
PCSK6	0.362773	0.00782	0.563554	0.00262	6508 // proteolysis // traceable author statement /// 7267 // cell-cell signaling // traceable author statement /// 6508 // proteolysis // inferred from electronic annotation
PCYOX1	0.345439	0.000612	0.229552	0.000304	30327 // prenylated protein catabolism // non-traceable author statement /// 30329 // prenylcysteine metabolism // non-traceable author statement
PDCD4	0.229174	0.00122	0.596479	0.00234	0
PDE3B	0.399175	0.000176	0.297768	0.000148	7165 // signal transduction // inferred from electronic annotation
PDE4A	0.168967	0.000118	0.625063	6.91e-06	7165 // signal transduction // traceable author statement /// 7165 // signal transduction // inferred from electronic annotation
PDE4C	0.162856	0.00247	0.756563	0.000283	7165 // signal transduction // inferred from electronic annotation /// 7165 // signal transduction // inferred from sequence or structural similarity
PDE4D	0.214368	0.003	0.345989	0.00119	7165 // signal transduction // inferred from electronic annotation
PDE6A	0.18771	0.00322	0.221491	8.41e-05	7165 // signal transduction // inferred from electronic annotation /// 7600 // sensory perception // inferred from electronic annotation /// 7601 // visual perception // traceable author statement /// 7601 // visual perception // inferred from electronic annotation
PDE7B	0.151407	0.007	0.193138	0.000984	7165 // signal transduction // traceable author statement /// 7268 // synaptic transmission // traceable author statement /// 7165 // signal transduction // inferred from electronic annotation
PDGFC	0.437927	3.62e-05	0.772541	0.000986	7417 // central nervous system development // traceable author statement
PDGFRA	0.193777	0.000763	0.142764	0.00634	6468 // protein amino acid phosphorylation // inferred from electronic annotation /// 7166 // cell surface receptor linked signal transduction // traceable author statement /// 7169 // transmembrane receptor protein tyrosine kinase signaling pathway // inferred from electronic annotation /// 8283 // cell proliferation // traceable author statement /// 7165 // signal transduction // traceable auth…
PDLIM1	0.487489	0.00439	1.27733	0.00267	6979 // response to oxidative stress // traceable author statement
PDLIM4	0.160883	0.00276	0.199841	0.00666	0
PDLIM5	0.611832	7.09e-06	0.224313	1.25e-07	7507 // heart development // inferred from sequence or structural similarity
PDLIM7	0.244557	0.00218	1.25431	2.39e-05	0
PDPN	0.191397	0.000358	0.126897	0.00421	0
PDXK	0.409342	0.000841	0.684071	0.00221	0
PFDN2	-0.55299	6.69e-06	-0.730118	0.00634	6457 // protein folding // non-traceable author statement /// 6457 // protein folding // inferred from electronic annotation
PGAP1	0.231391	0.00162	1.10004	1.14e-05	0
PGK1	0.460743	5.5e-08	1.21749	0.000116	6096 // glycolysis // inferred from sequence or structural similarity /// 16310 // phosphorylation // inferred from sequence or structural similarity /// 6096 // glycolysis // inferred from electronic annotation
PGM3	0.273284	0.000103	0.245804	0.000148	5975 // carbohydrate metabolism // inferred from electronic annotation /// 6041 // glucosamine metabolism // non-traceable author statement
PHACTR2	0.364945	0.00141	0.497989	0.00572	0
PHKG1	0.227115	0.000456	0.311128	0.000229	5975 // carbohydrate metabolism // non-traceable author statement /// 5978 // glycogen biosynthesis // inferred from electronic annotation /// 6091 // generation of precursor metabolites and energy // not recorded /// 6468 // protein amino acid phosphorylation // inferred from electronic annotation /// 7517 // muscle development // inferred from electronic annotation /// 5975 // carbohydrate meta…
PIGA	0.14442	0.000742	0.25609	6.4e-06	9058 // biosynthesis // inferred from electronic annotation
PIK3CB	0.874268	8.62e-07	1.85143	1.27e-06	74 // regulation of progression through cell cycle // traceable author statement /// 187 // activation of MAPK activity // traceable author statement /// 6935 // chemotaxis // traceable author statement /// 7165 // signal transduction // non-traceable author statement /// 7186 // G-protein coupled receptor protein signaling pathway // traceable author statement /// 7165 // signal transduction // …
PIP5K1B	0.774843	2.3e-06	0.468061	0.00307	0
PKLR	0.45177	0.00045	0.204971	0.000383	6096 // glycolysis // inferred from electronic annotation
PKNOX2	0.171686	0.00103	0.162001	0.00407	6355 // regulation of transcription, DNA-dependent // inferred from electronic annotation /// 45449 // regulation of transcription // inferred from electronic annotation /// 6350 // transcription // inferred from electronic annotation
PLA2G12A	0.550032	7.95e-05	0.320789	0.000483	16042 // lipid catabolism // inferred from electronic annotation
PLA2G4C	0.121673	0.00931	0.166705	0.00996	6954 // inflammatory response // non-traceable author statement /// 7242 // intracellular signaling cascade // non-traceable author statement /// 7567 // parturition // non-traceable author statement /// 16042 // lipid catabolism // inferred from electronic annotation /// 19369 // arachidonic acid metabolism // non-traceable author statement /// 46475 // glycerophospholipid catabolism // inferred…
PLA2R1	0.240116	0.00479	0.166561	0.00025	0
PLAT	0.152789	0.000736	0.181581	0.00152	6464 // protein modification // traceable author statement /// 6508 // proteolysis // traceable author statement /// 7596 // blood coagulation // traceable author statement /// 6508 // proteolysis // inferred from electronic annotation
PLD1	0.390609	0.00039	0.186661	4.65e-05	6644 // phospholipid metabolism // not recorded /// 6935 // chemotaxis // traceable author statement /// 7265 // Ras protein signal transduction // traceable author statement /// 8152 // metabolism // inferred from electronic annotation /// 16042 // lipid catabolism // inferred from electronic annotation /// 7242 // intracellular signaling cascade // inferred from electronic annotation /// 7264 /…
PLS1	0.565404	6.28e-06	0.219911	0.00201	0
PLVAP	0.273868	0.000117	0.242164	0.000109	0
PLXNB3	0.189943	0.000646	0.168692	0.00692	7275 // development // inferred from electronic annotation
PMCH	0.193906	0.000529	0.208143	0.000571	7165 // signal transduction // non-traceable author statement /// 7218 // neuropeptide signaling pathway // inferred from electronic annotation /// 7268 // synaptic transmission // inferred from electronic annotation /// 7283 // spermatogenesis // non-traceable author statement /// 7631 // feeding behavior // inferred from sequence or structural similarity /// 30154 // cell differentiation // inf…
PMF1	-0.494213	0.000204	-0.669307	0.00192	6366 // transcription from RNA polymerase II promoter // traceable author statement
PMP22	0.776578	0.000239	1.32501	0.00457	7268 // synaptic transmission // traceable author statement /// 7422 // peripheral nervous system development // traceable author statement /// 7605 // sensory perception of sound // inferred from electronic annotation /// 7638 // mechanosensory behavior // inferred from electronic annotation /// 8285 // negative regulation of cell proliferation // not recorded
PMS1	0.570805	0.00465	0.35017	0.000727	6298 // mismatch repair // traceable author statement /// 6355 // regulation of transcription, DNA-dependent // inferred from electronic annotation /// 7049 // cell cycle // inferred from electronic annotation /// 45786 // negative regulation of progression through cell cycle // inferred from electronic annotation /// 6298 // mismatch repair // inferred from electronic annotation /// 6281 // DNA …
POPDC3	0.121262	0.00144	0.180923	0.00172	0
POT1	0.426977	6.25e-07	0.364125	1.4e-05	723 // telomere maintenance // inferred from electronic annotation /// 6260 // DNA replication // inferred from electronic annotation
POU2F3	0.159355	0.000558	0.120774	0.00397	6357 // regulation of transcription from RNA polymerase II promoter // traceable author statement /// 8544 // epidermis development // traceable author statement /// 6350 // transcription // inferred from electronic annotation /// 6355 // regulation of transcription, DNA-dependent // inferred from electronic annotation /// 45449 // regulation of transcription // inferred from electronic annotation
PPFIA1	0.302991	0.000366	1.34547	1.08e-05	7160 // cell-matrix adhesion // traceable author statement /// 7165 // signal transduction // traceable author statement
PPFIA4	0.15372	0.0023	0.173123	0.00376	7154 // cell communication // non-traceable author statement
PPP1CB	1.96202	2.17e-09	0.854877	0.0031	5975 // carbohydrate metabolism // inferred from electronic annotation /// 5977 // glycogen metabolism // inferred from electronic annotation /// 7049 // cell cycle // inferred from electronic annotation /// 51301 // cell division // inferred from electronic annotation
PPP1R12A	0.777966	5.66e-05	0.961171	0.00081	6937 // regulation of muscle contraction // not recorded
PPP2R1B	0.511496	0.000126	0.267936	5e-05	74 // regulation of progression through cell cycle // inferred from sequence or structural similarity /// 188 // inactivation of MAPK activity // inferred from sequence or structural similarity /// 6275 // regulation of DNA replication // inferred from sequence or structural similarity /// 6445 // regulation of translation // inferred from sequence or structural similarity /// 6461 // protein com…
PPP2R5C	0.431973	0.00229	0.786371	0.00201	7165 // signal transduction // non-traceable author statement /// 7165 // signal transduction // inferred from electronic annotation /// 16485 // protein processing // inferred from direct assay
PPY	0.165144	0.000963	0.144289	0.00248	7586 // digestion // traceable author statement /// 9306 // protein secretion // traceable author statement
PQBP1	-0.587209	2.88e-07	-0.524297	0.00529	6350 // transcription // inferred from electronic annotation /// 6355 // regulation of transcription, DNA-dependent // inferred from electronic annotation /// 6355 // regulation of transcription, DNA-dependent // traceable author statement
PQLC3	0.330917	0.00965	0.262579	0.000708	0
PREPL	0.547799	0.000145	0.254533	9.44e-05	5975 // carbohydrate metabolism // inferred from electronic annotation /// 6810 // transport // inferred from electronic annotation /// 6865 // amino acid transport // inferred from electronic annotation /// 6520 // amino acid metabolism // traceable author statement /// 6865 // amino acid transport // traceable author statement /// 15802 // basic amino acid transport // traceable author statemen…
PRKAA1	0.513612	0.0029	0.545914	0.00528	187 // activation of MAPK activity // non-traceable author statement /// 1666 // response to hypoxia // non-traceable author statement /// 6468 // protein amino acid phosphorylation // inferred from sequence or structural similarity /// 6633 // fatty acid biosynthesis // inferred from electronic annotation /// 6695 // cholesterol biosynthesis // inferred from electronic annotation /// 7165 // sig…
PRKACA	0.124767	0.00809	0.632473	0.000898	6468 // protein amino acid phosphorylation // non-traceable author statement /// 6468 // protein amino acid phosphorylation // inferred from electronic annotation
PRKACB	1.38122	4.93e-06	1.15975	0.000387	6468 // protein amino acid phosphorylation // inferred from electronic annotation /// 7165 // signal transduction // traceable author statement
PRKAR2A	0.177037	0.00717	0.722047	0.000853	6468 // protein amino acid phosphorylation // inferred from electronic annotation /// 7242 // intracellular signaling cascade // traceable author statement /// 7165 // signal transduction // inferred from electronic annotation
PRKCA	0.918832	0.000953	0.19479	0.000727	74 // regulation of progression through cell cycle // traceable author statement /// 6468 // protein amino acid phosphorylation // inferred from electronic annotation /// 7166 // cell surface receptor linked signal transduction // not recorded /// 7242 // intracellular signaling cascade // inferred from electronic annotation /// 8624 // induction of apoptosis by extracellular signals // traceable…
PRKCG	0.2739	0.00479	0.194226	0.00014	6468 // protein amino acid phosphorylation // traceable author statement /// 7242 // intracellular signaling cascade // inferred from electronic annotation /// 6468 // protein amino acid phosphorylation // inferred from electronic annotation
PRKG2	0.30395	0.00293	0.189666	0.00508	74 // regulation of progression through cell cycle // traceable author statement /// 6468 // protein amino acid phosphorylation // traceable author statement /// 7165 // signal transduction // traceable author statement /// 6468 // protein amino acid phosphorylation // inferred from electronic annotation
PRKRIP1	-0.37718	0.0015	-0.41557	0.00281	0
PRLR	0.0854725	0.00629	0.170137	0.000147	6694 // steroid biosynthesis // non-traceable author statement /// 6916 // anti-apoptosis // non-traceable author statement /// 7166 // cell surface receptor linked signal transduction // non-traceable author statement /// 7171 // transmembrane receptor protein tyrosine kinase activation (dimerization) // inferred from direct assay /// 7566 // embryo implantation // traceable author statement ///…
PRND	0.234414	0.000487	0.152232	0.00338	0
PROS1	1.72495	0.000458	0.61572	0.000942	7596 // blood coagulation // traceable author statement /// 7596 // blood coagulation // inferred from electronic annotation
PRRG1	0.132969	0.00769	0.198776	0.000669	0
PSENEN	-0.430479	6.17e-06	-1.42976	0.00489	6509 // membrane protein ectodomain proteolysis // inferred from direct assay /// 7220 // Notch receptor processing // traceable author statement /// 16485 // protein processing // inferred from direct assay /// 42987 // amyloid precursor protein catabolism // traceable author statement /// 43085 // positive regulation of enzyme activity // inferred from direct assay /// 7219 // Notch signaling p…
PSG9	0.123159	0.00452	0.180984	0.0015	7565 // pregnancy // inferred from electronic annotation /// 7565 // pregnancy // traceable author statement /// 6952 // defense response // non-traceable author statement
PSMD5	0.389101	0.000248	0.224973	0.000182	0
PSTPIP2	0.34764	0.00124	0.95099	0.00184	0
PTBP1	-0.530493	6.04e-07	-0.544296	0.00392	398 // nuclear mRNA splicing, via spliceosome // inferred from electronic annotation /// 8380 // RNA splicing // traceable author statement /// 6397 // mRNA processing // inferred from electronic annotation /// 6397 // mRNA processing // traceable author statement
PTGER3	0.365936	0.00064	0.168621	0.000272	6351 // transcription, DNA-dependent // traceable author statement /// 7165 // signal transduction // inferred from electronic annotation /// 7186 // G-protein coupled receptor protein signaling pathway // traceable author statement /// 8219 // cell death // traceable author statement /// 7186 // G-protein coupled receptor protein signaling pathway // inferred from electronic annotation
PTGES	0.373007	0.00018	1.2745	0.00442	6693 // prostaglandin metabolism // traceable author statement /// 7165 // signal transduction // non-traceable author statement /// 19735 // antimicrobial humoral response (sensu Vertebrata) // not recorded
PTGS1	1.06129	0.000349	1.57395	9.91e-05	1516 // prostaglandin biosynthesis // inferred from sequence or structural similarity /// 6629 // lipid metabolism // non-traceable author statement /// 6633 // fatty acid biosynthesis // inferred from electronic annotation /// 7582 // physiological process // traceable author statement /// 8217 // regulation of blood pressure // inferred from sequence or structural similarity /// 30216 // kerati…
PTK6	0.22395	0.00326	0.23916	5.32e-06	6468 // protein amino acid phosphorylation // traceable author statement /// 7242 // intracellular signaling cascade // inferred from electronic annotation /// 6468 // protein amino acid phosphorylation // inferred from electronic annotation
PTPLA	0.321141	0.00317	0.263709	0.000509	6470 // protein amino acid dephosphorylation // traceable author statement /// 7275 // development // traceable author statement /// 7165 // signal transduction // non-traceable author statement
PTPN1	0.280055	3.86e-05	0.183864	0.0031	6470 // protein amino acid dephosphorylation // inferred from electronic annotation /// 7165 // signal transduction // traceable author statement
PTPN12	1.00165	0.00033	0.72612	0.00181	6470 // protein amino acid dephosphorylation // traceable author statement /// 6470 // protein amino acid dephosphorylation // inferred from electronic annotation
PTPN22	0.736369	2.65e-07	1.5472	1.07e-05	6470 // protein amino acid dephosphorylation // traceable author statement /// 7165 // signal transduction // traceable author statement /// 7275 // development // not recorded /// 6470 // protein amino acid dephosphorylation // inferred from electronic annotation
PTPRJ	1.01059	0.00742	0.162003	0.00349	6470 // protein amino acid dephosphorylation // traceable author statement /// 7169 // transmembrane receptor protein tyrosine kinase signaling pathway // traceable author statement /// 7267 // cell-cell signaling // traceable author statement /// 6470 // protein amino acid dephosphorylation // inferred from electronic annotation
PUM2	0.644233	0.000161	1.09783	4.49e-06	6445 // regulation of translation // inferred from electronic annotation /// 6417 // regulation of protein biosynthesis // inferred from electronic annotation
PXN	0.493989	0.000734	0.642778	0.00427	6928 // cell motility // not recorded /// 7155 // cell adhesion // non-traceable author statement /// 7160 // cell-matrix adhesion // inferred from electronic annotation /// 7165 // signal transduction // traceable author statement /// 7172 // signal complex formation // traceable author statement /// 7155 // cell adhesion // inferred from electronic annotation
QKI	0.423076	0.00137	0.898403	9.65e-05	0
RAB38	0.343639	0.000664	0.153962	0.0014	6886 // intracellular protein transport // inferred from electronic annotation /// 7264 // small GTPase mediated signal transduction // non-traceable author statement /// 6810 // transport // inferred from electronic annotation /// 7264 // small GTPase mediated signal transduction // inferred from electronic annotation /// 15031 // protein transport // inferred from electronic annotation /// 1503…
RAB6A	0.431479	7.26e-06	0.469946	0.00337	6886 // intracellular protein transport // inferred from electronic annotation /// 6888 // ER to Golgi transport // inferred from electronic annotation /// 7264 // small GTPase mediated signal transduction // inferred from electronic annotation /// 6810 // transport // inferred from electronic annotation /// 15031 // protein transport // inferred from electronic annotation
RAB7L1	0.244573	0.00491	0.395939	0.00206	6886 // intracellular protein transport // inferred from electronic annotation /// 7264 // small GTPase mediated signal transduction // inferred from electronic annotation /// 6810 // transport // inferred from electronic annotation /// 15031 // protein transport // inferred from electronic annotation
RABEP1	0.385121	0.00468	0.513162	0.0064	6810 // transport // inferred from electronic annotation /// 6897 // endocytosis // inferred from electronic annotation /// 6915 // apoptosis // inferred from electronic annotation /// 15031 // protein transport // inferred from electronic annotation /// 6897 // endocytosis // traceable author statement /// 6944 // membrane fusion // traceable author statement
RABL3	0.395081	2.45e-05	0.299536	0.00052	160 // two-component signal transduction system (phosphorelay) // inferred from electronic annotation /// 6355 // regulation of transcription, DNA-dependent // inferred from electronic annotation /// 7264 // small GTPase mediated signal transduction // inferred from electronic annotation /// 15031 // protein transport // inferred from electronic annotation
RAD17	0.3513	0.00284	0.447144	3.7e-06	6260 // DNA replication // inferred from electronic annotation /// 6281 // DNA repair // inferred from electronic annotation /// 7049 // cell cycle // inferred from electronic annotation /// 6974 // response to DNA damage stimulus // inferred from electronic annotation
RAD52	0.149946	0.000305	0.65015	0.00216	6302 // double-strand break repair // traceable author statement /// 6312 // mitotic recombination // traceable author statement /// 7131 // meiotic recombination // traceable author statement /// 6281 // DNA repair // inferred from electronic annotation /// 6310 // DNA recombination // inferred from electronic annotation /// 6974 // response to DNA damage stimulus // inferred from electronic ann…
RAMP3	0.249811	0.000446	0.135038	0.00905	6886 // intracellular protein transport // inferred from electronic annotation /// 6898 // receptor mediated endocytosis // traceable author statement /// 7166 // cell surface receptor linked signal transduction // not recorded /// 8277 // regulation of G-protein coupled receptor protein signaling pathway // inferred from electronic annotation /// 6810 // transport // inferred from electronic ann…
RAP1B	0.677063	1.71e-05	0.413384	0.00263	6886 // intracellular protein transport // inferred from electronic annotation /// 7264 // small GTPase mediated signal transduction // inferred from electronic annotation
RAP2A	0.822417	2.59e-08	0.549056	0.0058	6886 // intracellular protein transport // inferred from electronic annotation /// 7165 // signal transduction // traceable author statement /// 7264 // small GTPase mediated signal transduction // inferred from electronic annotation
RARB	0.210857	0.00796	0.167029	0.00383	6350 // transcription // inferred from electronic annotation /// 6355 // regulation of transcription, DNA-dependent // inferred from electronic annotation /// 7165 // signal transduction // traceable author statement /// 6355 // regulation of transcription, DNA-dependent // inferred from direct assay
RASA1	0.574817	0.00424	1.63688	5.04e-07	7242 // intracellular signaling cascade // inferred from electronic annotation
RASA3	0.241363	0.00337	0.344531	0.00682	7242 // intracellular signaling cascade // inferred from electronic annotation /// 7165 // signal transduction // traceable author statement
RASGRP3	0.622571	0.0028	0.471013	0.00417	165 // MAPKKK cascade // non-traceable author statement /// 7264 // small GTPase mediated signal transduction // traceable author statement /// 7242 // intracellular signaling cascade // inferred from electronic annotation /// 7264 // small GTPase mediated signal transduction // inferred from electronic annotation
RB1	1.02861	2.88e-07	0.785793	1.18e-05	75 // cell cycle checkpoint // traceable author statement /// 122 // negative regulation of transcription from RNA polymerase II promoter // traceable author statement /// 6350 // transcription // inferred from electronic annotation /// 6469 // negative regulation of protein kinase activity // inferred from physical interaction /// 30521 // androgen receptor signaling pathway // non-traceable aut…
RBBP4	-0.570198	1.38e-06	-0.761873	0.00393	6260 // DNA replication // inferred from electronic annotation /// 6281 // DNA repair // inferred from electronic annotation /// 6350 // transcription // inferred from electronic annotation /// 6355 // regulation of transcription, DNA-dependent // inferred from electronic annotation /// 7049 // cell cycle // inferred from electronic annotation /// 8285 // negative regulation of cell proliferation…
RBMS1	0.56002	6.08e-05	0.718603	0.000382	6260 // DNA replication // traceable author statement /// 6396 // RNA processing // traceable author statement /// 6445 // regulation of translation // traceable author statement /// 6260 // DNA replication // inferred from electronic annotation /// 6260 // DNA replication // non-traceable author statement
RDX	0.9724	6.29e-09	0.573865	4.52e-05	7016 // cytoskeletal anchoring // not recorded /// 51016 // barbed-end actin filament capping // inferred from electronic annotation
REPS2	0.562125	1.77e-06	0.193234	0.00028	6461 // protein complex assembly // traceable author statement /// 7173 // epidermal growth factor receptor signaling pathway // traceable author statement
RGS1	1.81698	0.00093	0.142332	0.00709	6955 // immune response // traceable author statement /// 7165 // signal transduction // non-traceable author statement /// 7193 // G-protein signaling, adenylate cyclase inhibiting pathway // traceable author statement /// 9968 // negative regulation of signal transduction // inferred from electronic annotation /// 42113 // B cell activation // inferred from electronic annotation
RGS10	0.596017	0.00732	0.273755	0.00108	9968 // negative regulation of signal transduction // inferred from electronic annotation
RGS12	0.135439	0.00526	0.327107	0.000248	7165 // signal transduction // inferred from electronic annotation /// 8277 // regulation of G-protein coupled receptor protein signaling pathway // traceable author statement /// 9968 // negative regulation of signal transduction // inferred from electronic annotation /// 6810 // transport // inferred from electronic annotation /// 15031 // protein transport // inferred from electronic annotation
RHAG	2.63852	4.13e-08	0.200744	0.00596	6461 // protein complex assembly // not recorded /// 6810 // transport // inferred from electronic annotation /// 15696 // ammonium transport // non-traceable author statement /// 15696 // ammonium transport // inferred from electronic annotation /// 8015 // circulation // non-traceable author statement /// 15696 // ammonium transport // inferred from sequence or structural similarity
RHCE	0.504581	0.00977	0.319256	0.00773	0
RHD	0.328557	0.00017	0.222473	0.0017	0
RHOBTB2	0.221623	0.00546	0.164096	0.00819	7264 // small GTPase mediated signal transduction // inferred from electronic annotation /// 15031 // protein transport // inferred from electronic annotation
RHOT1	0.612613	3.84e-08	0.927618	0.0019	7264 // small GTPase mediated signal transduction // inferred from electronic annotation
RIOK3	1.00736	1.2e-07	1.52476	1.36e-06	6468 // protein amino acid phosphorylation // inferred from electronic annotation /// 7059 // chromosome segregation // traceable author statement
RIPK2	0.608724	0.00134	0.476093	0.00293	6468 // protein amino acid phosphorylation // inferred from electronic annotation /// 6954 // inflammatory response // traceable author statement /// 7165 // signal transduction // traceable author statement /// 42981 // regulation of apoptosis // inferred from electronic annotation /// 43123 // positive regulation of I-kappaB kinase/NF-kappaB cascade // inferred from expression pattern /// 6915 …
RNF14	0.42408	0.000405	0.264201	4.31e-05	6350 // transcription // inferred from electronic annotation /// 6357 // regulation of transcription from RNA polymerase II promoter // traceable author statement /// 7165 // signal transduction // traceable author statement /// 16567 // protein ubiquitination // inferred from electronic annotation /// 30521 // androgen receptor signaling pathway // non-traceable author statement /// 45893 // pos…
RNF34	0.402257	0.000844	0.807092	0.00112	6915 // apoptosis // inferred from electronic annotation /// 16567 // protein ubiquitination // inferred from electronic annotation /// 6512 // ubiquitin cycle // inferred from electronic annotation
RNF6	0.468418	0.00383	0.251976	0.000183	16567 // protein ubiquitination // inferred from electronic annotation
ROCK2	0.27928	0.000436	0.473191	2.89e-06	910 // cytokinesis // non-traceable author statement /// 6468 // protein amino acid phosphorylation // traceable author statement /// 6936 // muscle contraction // not recorded /// 7242 // intracellular signaling cascade // inferred from electronic annotation /// 6468 // protein amino acid phosphorylation // inferred from electronic annotation /// 7165 // signal transduction // inferred from elec…
RPS10	-0.0981055	0.00069	-0.666099	0.00277	6412 // protein biosynthesis // traceable author statement
RPS6KA2	0.207117	0.000888	0.559343	1.79e-07	6468 // protein amino acid phosphorylation // inferred from electronic annotation /// 7243 // protein kinase cascade // traceable author statement /// 7242 // intracellular signaling cascade // traceable author statement /// 7165 // signal transduction // non-traceable author statement
RREB1	0.146083	0.00944	0.499393	0.00111	6350 // transcription // inferred from electronic annotation /// 6355 // regulation of transcription, DNA-dependent // inferred from electronic annotation /// 6366 // transcription from RNA polymerase II promoter // traceable author statement /// 7265 // Ras protein signal transduction // traceable author statement /// 7275 // development // traceable author statement /// 6355 // regulation of tr…
RTCD1	0.4014	1.5e-05	0.484665	9.99e-06	244 // assembly of spliceosomal tri-snRNP // not recorded
RUFY2	0.119094	0.00756	1.68074	2.59e-05	0
SACM1L	0.653883	1.27e-06	0.954747	0.00125	0
SAP18	-0.472279	1.42e-05	-0.574956	0.00359	6350 // transcription // inferred from electronic annotation /// 6357 // regulation of transcription from RNA polymerase II promoter // traceable author statement /// 6355 // regulation of transcription, DNA-dependent // inferred from electronic annotation
SATB2	0.0947866	0.00249	0.150546	0.00276	6355 // regulation of transcription, DNA-dependent // inferred from electronic annotation /// 45449 // regulation of transcription // inferred from electronic annotation /// 6350 // transcription // inferred from electronic annotation
SCAMP1	0.598857	3.05e-05	0.497688	0.00812	6892 // post-Golgi transport // traceable author statement /// 15031 // protein transport // inferred from electronic annotation /// 6810 // transport // inferred from electronic annotation
SCEL	0.11659	0.00689	0.147348	0.00305	8544 // epidermis development // traceable author statement
SCML1	0.280938	0.00224	0.830861	0.00936	6350 // transcription // inferred from electronic annotation /// 6355 // regulation of transcription, DNA-dependent // inferred from electronic annotation /// 9653 // morphogenesis // traceable author statement
SCNN1A	0.246976	0.00094	0.365483	0.00496	6811 // ion transport // inferred from electronic annotation /// 6814 // sodium ion transport // traceable author statement /// 7588 // excretion // traceable author statement /// 7600 // sensory perception // inferred from electronic annotation /// 6810 // transport // inferred from electronic annotation /// 6814 // sodium ion transport // inferred from electronic annotation
SDC3	0.213474	4.46e-05	0.213381	0.00819	0
SDHD	-0.399213	0.00284	-0.595511	0.00659	6099 // tricarboxylic acid cycle // inferred from direct assay /// 6118 // electron transport // inferred from electronic annotation /// 6099 // tricarboxylic acid cycle // inferred from electronic annotation /// 6810 // transport // inferred from electronic annotation
SEC14L3	0.163454	0.00858	0.195697	0.000124	6810 // transport // inferred from electronic annotation /// 6886 // intracellular protein transport // inferred from electronic annotation
SEC23A	1.10549	1.83e-07	0.754597	0.000233	6886 // intracellular protein transport // inferred from electronic annotation /// 6888 // ER to Golgi transport // inferred from electronic annotation /// 16192 // vesicle-mediated transport // traceable author statement /// 6810 // transport // inferred from electronic annotation /// 15031 // protein transport // inferred from electronic annotation
SEC23IP	0.474002	0.00607	0.487043	4.59e-06	6886 // intracellular protein transport // traceable author statement /// 7030 // Golgi organization and biogenesis // traceable author statement
SEC24A	0.514796	0.000286	1.04237	0.000574	6886 // intracellular protein transport // inferred from electronic annotation /// 6888 // ER to Golgi transport // non-traceable author statement /// 6810 // transport // inferred from electronic annotation /// 6888 // ER to Golgi transport // inferred from electronic annotation /// 15031 // protein transport // inferred from electronic annotation
SEL1L	0.632656	0.000147	0.722594	0.00747	7219 // Notch signaling pathway // inferred from electronic annotation
SELL	-0.550812	8.06e-07	-0.851123	0.00659	6928 // cell motility // not recorded /// 7155 // cell adhesion // traceable author statement /// 7155 // cell adhesion // inferred from electronic annotation
SELP	1.24034	0.00263	1.04462	0.00144	7155 // cell adhesion // inferred from electronic annotation /// 7155 // cell adhesion // traceable author statement
SEMA3B	0.218951	0.000963	0.169843	0.00417	7267 // cell-cell signaling // traceable author statement /// 7275 // development // inferred from electronic annotation /// 7411 // axon guidance // traceable author statement
SEMA3C	0.171957	0.00367	0.217194	9.59e-05	6955 // immune response // traceable author statement /// 7169 // transmembrane receptor protein tyrosine kinase signaling pathway // non-traceable author statement /// 7275 // development // inferred from electronic annotation /// 42493 // response to drug // traceable author statement
SEMA4F	0.241724	0.000341	0.183754	0.00408	7267 // cell-cell signaling // traceable author statement /// 7399 // nervous system development // traceable author statement /// 7411 // axon guidance // traceable author statement /// 30154 // cell differentiation // inferred from electronic annotation /// 7275 // development // inferred from electronic annotation /// 7399 // nervous system development // inferred from electronic annotation
Septin 11	0.274047	0.00664	0.283712	1.83e-05	7049 // cell cycle // inferred from electronic annotation /// 51291 // protein heterooligomerization // inferred from direct assay /// 51301 // cell division // inferred from electronic annotation
Septin 2	0.78983	8e-07	1.5963	1.06e-06	910 // cytokinesis // inferred from sequence or structural similarity /// 7049 // cell cycle // inferred from electronic annotation /// 51301 // cell division // inferred from electronic annotation
Septin 8	0.419567	2.74e-05	0.177087	0.00288	7049 // cell cycle // inferred from electronic annotation /// 74 // regulation of progression through cell cycle // inferred from electronic annotation
SET	-0.276178	6.22e-07	-0.523891	0.00321	6260 // DNA replication // traceable author statement /// 6334 // nucleosome assembly // inferred from electronic annotation /// 6334 // nucleosome assembly // traceable author statement /// 6337 // nucleosome disassembly // traceable author statement /// 6913 // nucleocytoplasmic transport // non-traceable author statement /// 35067 // negative regulation of histone acetylation // traceable auth…
SF3B1	0.249086	0.00541	0.517561	0.00589	398 // nuclear mRNA splicing, via spliceosome // non-traceable author statement /// 398 // nuclear mRNA splicing, via spliceosome // inferred from electronic annotation /// 6397 // mRNA processing // inferred from electronic annotation
SGCD	0.182231	0.00628	0.189073	0.000412	7010 // cytoskeleton organization and biogenesis // inferred from electronic annotation /// 7517 // muscle development // traceable author statement
SGEF	0.157445	0.00373	0.124334	0.00337	0
SGSH	0.191913	0.000626	0.869233	0.000281	6029 // proteoglycan metabolism // traceable author statement /// 8152 // metabolism // inferred from electronic annotation /// 30203 // glycosaminoglycan metabolism // inferred from electronic annotation
SH3BP2	0.263185	0.00724	0.582637	0.00322	7242 // intracellular signaling cascade // inferred from electronic annotation /// 7165 // signal transduction // traceable author statement
SH3GLB1	0.373152	7.73e-05	0.817582	0.00298	6915 // apoptosis // inferred from electronic annotation
SHANK2	0.141752	0.00913	0.205903	0.000319	7242 // intracellular signaling cascade // non-traceable author statement
SHOC2	0.901251	4.64e-07	0.706826	0.00393	7265 // Ras protein signal transduction // non-traceable author statement /// 8543 // fibroblast growth factor receptor signaling pathway // non-traceable author statement
SIM2	0.193764	0.00559	0.231169	0.000317	6355 // regulation of transcription, DNA-dependent // inferred from electronic annotation /// 7165 // signal transduction // inferred from electronic annotation /// 7399 // nervous system development // traceable author statement /// 30154 // cell differentiation // inferred from electronic annotation /// 6350 // transcription // inferred from electronic annotation /// 7275 // development // infe…
SIRPB1	0.244054	0.0014	0.184364	0.00229	7166 // cell surface receptor linked signal transduction // traceable author statement /// 7165 // signal transduction // traceable author statement
SIX1	0.110958	0.00541	0.184632	0.00819	6355 // regulation of transcription, DNA-dependent // inferred from electronic annotation /// 7275 // development // inferred from electronic annotation /// 7517 // muscle development // traceable author statement /// 45449 // regulation of transcription // inferred from electronic annotation
SIX5	0.256538	0.00177	0.266375	9.52e-05	6355 // regulation of transcription, DNA-dependent // inferred from electronic annotation /// 7275 // development // inferred from electronic annotation /// 6350 // transcription // inferred from electronic annotation /// 45449 // regulation of transcription // inferred from electronic annotation
SKI	0.379467	0.00043	0.272119	0.00369	30154 // cell differentiation // non-traceable author statement
SLAMF1	0.233555	0.000371	0.525499	0.00252	8284 // positive regulation of cell proliferation // traceable author statement /// 19735 // antimicrobial humoral response (sensu Vertebrata) // traceable author statement /// 46649 // lymphocyte activation // inferred from electronic annotation
SLC11A1	0.248095	0.000623	1.58267	0.000332	6810 // transport // traceable author statement /// 6826 // iron ion transport // inferred from electronic annotation /// 9613 // response to pest, pathogen or parasite // traceable author statement /// 9617 // response to bacteria // traceable author statement /// 6810 // transport // inferred from electronic annotation
SLC11A2	0.697185	3.09e-05	0.931389	4.16e-05	6810 // transport // inferred from electronic annotation /// 6826 // iron ion transport // traceable author statement /// 6826 // iron ion transport // inferred from electronic annotation
SLC12A7	0.149811	0.00346	0.566937	0.00142	6811 // ion transport // inferred from electronic annotation /// 6813 // potassium ion transport // inferred from electronic annotation /// 6814 // sodium ion transport // inferred from electronic annotation /// 6821 // chloride transport // inferred from electronic annotation /// 6865 // amino acid transport // inferred from electronic annotation /// 6810 // transport // inferred from electronic…
SLC13A1	0.17068	0.00877	0.134151	0.00361	6811 // ion transport // inferred from electronic annotation /// 6814 // sodium ion transport // inferred from electronic annotation /// 8272 // sulfate transport // inferred from electronic annotation /// 6810 // transport // inferred from electronic annotation
SLC16A1	1.01796	7.82e-07	0.190508	0.000427	6810 // transport // inferred from electronic annotation /// 15711 // organic anion transport // inferred from electronic annotation /// 15728 // mevalonate transport // traceable author statement /// 15718 // monocarboxylic acid transport // traceable author statement
SLC16A7	0.224003	0.0062	0.137179	0.00934	6810 // transport // inferred from electronic annotation /// 6848 // pyruvate transport // traceable author statement /// 15711 // organic anion transport // inferred from electronic annotation
SLC18A2	0.432099	1.15e-05	0.196556	0.0014	15844 // monoamine transport // traceable author statement /// 6810 // transport // inferred from electronic annotation /// 6836 // neurotransmitter transport // inferred from electronic annotation
SLC22A2	0.200715	0.00554	0.223891	1.07e-05	6810 // transport // inferred from electronic annotation /// 6811 // ion transport // inferred from electronic annotation /// 6814 // sodium ion transport // inferred from electronic annotation /// 7589 // fluid secretion // traceable author statement /// 15695 // organic cation transport // traceable author statement
SLC25A20	0.401454	0.000463	0.655404	5.53e-06	6810 // transport // inferred from electronic annotation
SLC25A21	0.30285	0.000176	0.122544	0.00976	6810 // transport // inferred from electronic annotation
SLC25A24	0.573487	4.6e-08	0.689362	2.82e-05	6810 // transport // inferred from electronic annotation /// 6839 // mitochondrial transport // inferred from electronic annotation
SLC26A4	0.0894696	0.00796	0.236593	7.15e-05	6810 // transport // inferred from electronic annotation /// 7605 // sensory perception of sound // traceable author statement /// 8272 // sulfate transport // traceable author statement
SLC27A2	0.477399	0.000509	0.424377	4.69e-06	38 // very-long-chain fatty acid metabolism // traceable author statement /// 6629 // lipid metabolism // inferred from electronic annotation /// 8152 // metabolism // inferred from electronic annotation /// 6631 // fatty acid metabolism // inferred from electronic annotation
SLC2A11	0.352588	0.000303	0.203623	0.000213	6810 // transport // inferred from electronic annotation /// 8643 // carbohydrate transport // inferred from electronic annotation
SLC30A9	0.733285	2.54e-09	0.915181	2.75e-07	6812 // cation transport // inferred from electronic annotation
SLC39A2	0.0978704	0.00937	0.21159	0.000336	6810 // transport // inferred from electronic annotation /// 6829 // zinc ion transport // traceable author statement /// 30001 // metal ion transport // inferred from electronic annotation /// 6829 // zinc ion transport // inferred from electronic annotation
SLC39A8	1.24217	1.12e-06	0.603568	0.00613	30001 // metal ion transport // inferred from electronic annotation
SLC4A4	0.397959	1.65e-05	0.135389	0.00809	6820 // anion transport // inferred from electronic annotation /// 6810 // transport // traceable author statement
SLC4A5	0.171937	0.00162	0.228258	0.000298	6820 // anion transport // inferred from electronic annotation
SLC6A12	0.22088	0.00189	0.145658	0.00789	6836 // neurotransmitter transport // inferred from electronic annotation /// 6810 // transport // inferred from electronic annotation /// 6810 // transport // traceable author statement
SLC6A2	0.161749	0.0054	0.215595	1.96e-05	6836 // neurotransmitter transport // inferred from electronic annotation /// 7268 // synaptic transmission // traceable author statement /// 6810 // transport // inferred from electronic annotation /// 6810 // transport // traceable author statement
SLC6A3	0.138039	0.00409	0.175677	0.00333	6836 // neurotransmitter transport // inferred from electronic annotation /// 6810 // transport // inferred from electronic annotation /// 6810 // transport // traceable author statement
SLC6A4	0.321449	0.00859	0.146975	0.00647	1504 // neurotransmitter uptake // traceable author statement /// 6837 // serotonin transport // traceable author statement /// 6810 // transport // inferred from electronic annotation /// 6836 // neurotransmitter transport // inferred from electronic annotation
SLC6A5	0.175385	0.00465	0.199147	0.000387	6836 // neurotransmitter transport // inferred from electronic annotation /// 7268 // synaptic transmission // traceable author statement /// 6810 // transport // inferred from electronic annotation /// 6810 // transport // traceable author statement
SLC6A8	0.236057	4.97e-05	0.263479	0.00269	1504 // neurotransmitter uptake // not recorded /// 6811 // ion transport // inferred from electronic annotation /// 6814 // sodium ion transport // inferred from electronic annotation /// 6936 // muscle contraction // traceable author statement /// 6810 // transport // inferred from electronic annotation /// 6836 // neurotransmitter transport // inferred from electronic annotation /// 6810 // tr…
SLCO2B1	0.169001	0.0054	0.18413	0.00315	6810 // transport // inferred from electronic annotation /// 6811 // ion transport // inferred from electronic annotation
SLCO4C1	1.10793	2.41e-05	0.395444	0.00116	6810 // transport // inferred from electronic annotation
SLK	0.595503	1.06e-05	0.86127	0.00199	6468 // protein amino acid phosphorylation // inferred from electronic annotation /// 6289 // nucleotide-excision repair // inferred from electronic annotation
SMAD6	0.155146	0.000616	0.184428	0.00735	6350 // transcription // inferred from electronic annotation /// 6355 // regulation of transcription, DNA-dependent // inferred from electronic annotation
SNAPC3	0.640926	0.000209	0.329795	8.48e-05	6350 // transcription // inferred from electronic annotation /// 6355 // regulation of transcription, DNA-dependent // inferred from electronic annotation /// 6366 // transcription from RNA polymerase II promoter // traceable author statement /// 6383 // transcription from RNA polymerase III promoter // traceable author statement /// 9301 // snRNA transcription // traceable author statement
SNCA	0.859954	4.06e-05	0.235451	0.000297	6916 // anti-apoptosis // traceable author statement /// 7417 // central nervous system development // traceable author statement
SNRPC	-0.208622	0.00559	-0.552821	0.0043	8380 // RNA splicing // traceable author statement
SNTB2	0.589799	4.89e-06	0.134001	0.00337	0
SNX13	0.611337	5.51e-05	0.930767	0.00155	7242 // intracellular signaling cascade // inferred from electronic annotation /// 9968 // negative regulation of signal transduction // inferred from electronic annotation /// 15031 // protein transport // inferred from electronic annotation /// 6810 // transport // inferred from electronic annotation /// 6350 // transcription // inferred from electronic annotation /// 6355 // regulation of tran…
SNX4	0.330672	0.00123	0.529823	0.00101	6897 // endocytosis // traceable author statement /// 7242 // intracellular signaling cascade // inferred from electronic annotation /// 15031 // protein transport // inferred from electronic annotation /// 6810 // transport // inferred from electronic annotation
SNX9	0.456855	0.00175	0.365121	0.00114	7242 // intracellular signaling cascade // inferred from electronic annotation /// 8104 // protein localization // traceable author statement /// 15031 // protein transport // inferred from electronic annotation /// 6810 // transport // inferred from electronic annotation
SOAT1	0.36376	0.00232	0.818544	0.000634	6629 // lipid metabolism // inferred from electronic annotation /// 8015 // circulation // non-traceable author statement /// 8202 // steroid metabolism // inferred from electronic annotation /// 8203 // cholesterol metabolism // traceable author statement /// 8203 // cholesterol metabolism // inferred from electronic annotation
SOCS3	0.192584	0.000917	0.155972	0.00217	1558 // regulation of cell growth // inferred from electronic annotation /// 6916 // anti-apoptosis // traceable author statement /// 7242 // intracellular signaling cascade // inferred from electronic annotation /// 7259 // JAK-STAT cascade // traceable author statement /// 9968 // negative regulation of signal transduction // inferred from electronic annotation
SOS1	0.303343	0.0054	0.383155	0.000483	7265 // Ras protein signal transduction // traceable author statement /// 7242 // intracellular signaling cascade // inferred from electronic annotation /// 7264 // small GTPase mediated signal transduction // inferred from electronic annotation /// 7165 // signal transduction // non-traceable author statement
SPAM1	0.127284	5.93e-05	0.108927	0.00702	5975 // carbohydrate metabolism // traceable author statement /// 7155 // cell adhesion // inferred from electronic annotation /// 7339 // binding of sperm to zona pellucida // traceable author statement /// 7342 // fusion of sperm to egg plasma membrane // inferred from electronic annotation /// 5975 // carbohydrate metabolism // inferred from electronic annotation
SPHAR	0.682808	5.57e-06	0.483546	0.0041	74 // regulation of progression through cell cycle // traceable author statement /// 6260 // DNA replication // traceable author statement
SPOCK3	0.388034	0.000424	0.144992	6.33e-05	0
SPTBN5	0.1419	0.00822	0.231599	0.00432	30036 // actin cytoskeleton organization and biogenesis // non-traceable author statement /// 51016 // barbed-end actin filament capping // inferred from electronic annotation
SPTLC1	0.923957	1.38e-05	0.803705	0.00355	6665 // sphingolipid metabolism // traceable author statement /// 9058 // biosynthesis // inferred from electronic annotation
SR140	0.781345	5.13e-05	0.831174	0.00219	6396 // RNA processing // inferred from electronic annotation
SRI	0.614094	0.00401	0.497606	2.31e-05	1508 // regulation of action potential // traceable author statement /// 6810 // transport // traceable author statement /// 6880 // intracellular sequestering of iron ion // traceable author statement /// 6942 // regulation of striated muscle contraction // traceable author statement /// 7507 // heart development // traceable author statement /// 7517 // muscle development // traceable author st…
SRP19	-0.53966	0.0022	-0.456324	0.00139	6605 // protein targeting // inferred from electronic annotation /// 6613 // cotranslational protein targeting to membrane // traceable author statement
SRPK1	0.338462	0.000471	0.992489	0.000483	398 // nuclear mRNA splicing, via spliceosome // inferred from electronic annotation /// 6468 // protein amino acid phosphorylation // inferred from direct assay /// 6468 // protein amino acid phosphorylation // inferred from electronic annotation /// 7059 // chromosome segregation // inferred from direct assay /// 7243 // protein kinase cascade // inferred from direct assay /// 30154 // cell dif…
SRRM1	-0.611615	1.28e-05	-0.67068	0.00587	6397 // mRNA processing // inferred from electronic annotation /// 8380 // RNA splicing // traceable author statement
SS18	0.378692	0.00589	0.253968	9.5e-06	0
SSPN	0.197146	0.000758	0.172891	0.00275	6936 // muscle contraction // traceable author statement /// 7155 // cell adhesion // traceable author statement
SSX2IP	0.744281	8.23e-07	0.48883	0.000113	7155 // cell adhesion // inferred from electronic annotation
ST6GAL1	0.191066	0.000274	0.212295	0.000283	6486 // protein amino acid glycosylation // inferred from electronic annotation /// 6959 // humoral immune response // traceable author statement /// 7275 // development // inferred from sequence or structural similarity /// 9311 // oligosaccharide metabolism // inferred from sequence or structural similarity /// 40007 // growth // inferred from sequence or structural similarity /// 6464 // prote…
STAG2	0.653149	0.000489	1.01582	2.79e-05	7049 // cell cycle // inferred from electronic annotation /// 7059 // chromosome segregation // inferred from electronic annotation /// 7067 // mitosis // inferred from electronic annotation /// 7126 // meiosis // inferred from electronic annotation /// 51301 // cell division // inferred from electronic annotation
STARD7	0.90002	0.001	0.480405	6.73e-07	0
STAT4	0.853858	0.00179	1.28528	0.00566	6350 // transcription // inferred from electronic annotation /// 6357 // regulation of transcription from RNA polymerase II promoter // not recorded /// 7242 // intracellular signaling cascade // inferred from electronic annotation /// 7259 // JAK-STAT cascade // traceable author statement /// 6355 // regulation of transcription, DNA-dependent // inferred from electronic annotation /// 7165 // si…
STAU2	0.699804	7.3e-06	0.27241	0.00788	6810 // transport // inferred from electronic annotation
STC2	0.194699	0.00689	0.239525	0.00135	7166 // cell surface receptor linked signal transduction // traceable author statement /// 7267 // cell-cell signaling // traceable author statement /// 7584 // response to nutrient // traceable author statement
STK3	0.422993	0.000503	0.162346	0.00285	6468 // protein amino acid phosphorylation // inferred from direct assay /// 6915 // apoptosis // inferred from electronic annotation /// 7165 // signal transduction // traceable author statement /// 7243 // protein kinase cascade // inferred from direct assay /// 43065 // positive regulation of apoptosis // inferred from sequence or structural similarity /// 6468 // protein amino acid phosphoryl…
STK38L	0.312413	5.43e-05	0.338639	0.00014	6468 // protein amino acid phosphorylation // inferred from direct assay /// 7243 // protein kinase cascade // inferred from direct assay /// 51128 // regulation of cell organization and biogenesis // inferred from sequence or structural similarity /// 6468 // protein amino acid phosphorylation // inferred from electronic annotation
STOM	1.2834	4.77e-08	0.203695	0.000299	0
STS	0.234457	0.00314	0.271835	0.000234	6629 // lipid metabolism // inferred from electronic annotation /// 6706 // steroid catabolism // traceable author statement /// 7565 // pregnancy // inferred from electronic annotation /// 8152 // metabolism // inferred from electronic annotation /// 8544 // epidermis development // traceable author statement /// 8202 // steroid metabolism // inferred from electronic annotation
STXBP5L	0.128731	0.00576	0.160004	0.00569	6810 // transport // inferred from electronic annotation /// 15031 // protein transport // inferred from electronic annotation /// 16192 // vesicle-mediated transport // inferred from electronic annotation
STXBP6	0.497896	0.00125	0.157515	0.00897	16192 // vesicle-mediated transport // inferred from electronic annotation
SUCLA2	0.681848	0.000953	0.212	2.79e-05	6099 // tricarboxylic acid cycle // inferred from electronic annotation /// 6104 // succinyl-CoA metabolism // traceable author statement /// 6781 // succinyl-CoA pathway // non-traceable author statement /// 8152 // metabolism // inferred from electronic annotation
SUPT4H1	-0.447199	3.18e-07	-0.490697	0.00736	6350 // transcription // inferred from electronic annotation /// 45941 // positive regulation of transcription // inferred from electronic annotation /// 6355 // regulation of transcription, DNA-dependent // inferred from electronic annotation
SUV39H2	0.367435	0.00321	0.150182	0.000584	6333 // chromatin assembly or disassembly // inferred from electronic annotation /// 6333 // chromatin assembly or disassembly // inferred from mutant phenotype /// 6338 // chromatin remodeling // inferred from direct assay /// 16568 // chromatin modification // inferred from electronic annotation /// 6333 // chromatin assembly or disassembly // inferred from sequence or structural similarity ///…
SYDE1	0.282597	0.000336	0.248375	0.00146	0
TACSTD2	1.22041	6.35e-05	0.220065	0.000389	7166 // cell surface receptor linked signal transduction // traceable author statement /// 7600 // sensory perception // inferred from electronic annotation /// 7601 // visual perception // traceable author statement /// 8283 // cell proliferation // traceable author statement /// 7601 // visual perception // inferred from electronic annotation
TAF1B	0.483578	1.34e-05	0.242333	1.02e-06	6351 // transcription, DNA-dependent // non-traceable author statement
TAL1	0.737351	2.77e-05	0.595418	0.00274	6355 // regulation of transcription, DNA-dependent // inferred from electronic annotation /// 8283 // cell proliferation // traceable author statement /// 30154 // cell differentiation // inferred from electronic annotation /// 6350 // transcription // inferred from electronic annotation /// 7275 // development // inferred from electronic annotation /// 45449 // regulation of transcription // inf…
TANK	0.4427	0.00254	1.01083	0.00545	7165 // signal transduction // traceable author statement
TAOK1	0.744676	0.000162	0.524423	0.000736	6468 // protein amino acid phosphorylation // inferred from electronic annotation
TBC1D2	0.383384	0.00213	0.847164	1.96e-05	0
TBC1D4	0.495491	0.00108	0.400524	0.00876	0
TBC1D8	0.653837	0.000199	1.70176	1.29e-06	8015 // circulation // traceable author statement /// 8284 // positive regulation of cell proliferation // traceable author statement
TBCC	-0.510889	0.000428	-0.745836	0.000236	6457 // protein folding // inferred from electronic annotation /// 7023 // post-chaperonin tubulin folding pathway // traceable author statement /// 7025 // beta-tubulin folding // traceable author statement
TBK1	0.274771	0.00336	0.863041	0.00242	43123 // positive regulation of I-kappaB kinase/NF-kappaB cascade // inferred from expression pattern /// 6468 // protein amino acid phosphorylation // inferred from electronic annotation /// 43123 // positive regulation of I-kappaB kinase/NF-kappaB cascade // inferred from sequence or structural similarity /// 7249 // I-kappaB kinase/NF-kappaB cascade // traceable author statement /// 6468 // pr…
TBXA2R	0.198532	0.00347	0.272502	0.00579	6936 // muscle contraction // not recorded /// 7165 // signal transduction // inferred from electronic annotation /// 7186 // G-protein coupled receptor protein signaling pathway // traceable author statement /// 7585 // respiratory gaseous exchange // not recorded /// 7186 // G-protein coupled receptor protein signaling pathway // inferred from electronic annotation
TCEB3	-0.533252	0.000135	-1.22124	8.42e-06	6357 // regulation of transcription from RNA polymerase II promoter // traceable author statement /// 6952 // defense response // inferred from electronic annotation /// 6350 // transcription // inferred from electronic annotation /// 6355 // regulation of transcription, DNA-dependent // inferred from electronic annotation /// 45449 // regulation of transcription // inferred from electronic annot…
TCF12	0.744156	8.06e-07	0.340145	0.000105	6357 // regulation of transcription from RNA polymerase II promoter // traceable author statement /// 6955 // immune response // traceable author statement /// 7275 // development // inferred from electronic annotation /// 7517 // muscle development // traceable author statement /// 6350 // transcription // inferred from electronic annotation /// 6355 // regulation of transcription, DNA-dependent…
TCF21	0.1392	0.000971	0.118599	0.00334	6355 // regulation of transcription, DNA-dependent // inferred from electronic annotation /// 7498 // mesoderm development // traceable author statement /// 6350 // transcription // inferred from electronic annotation /// 45449 // regulation of transcription // inferred from electronic annotation
TCF7L1	0.256753	0.000326	0.147249	0.00941	6325 // establishment and/or maintenance of chromatin architecture // non-traceable author statement /// 6350 // transcription // inferred from electronic annotation /// 6355 // regulation of transcription, DNA-dependent // non-traceable author statement /// 30111 // regulation of Wnt receptor signaling pathway // non-traceable author statement /// 6355 // regulation of transcription, DNA-depende…
TCP1	0.26016	0.00173	0.38895	0.00714	7021 // tubulin folding // non-traceable author statement /// 6457 // protein folding // inferred from electronic annotation /// 44267 // cellular protein metabolism // inferred from electronic annotation /// 6457 // protein folding // traceable author statement
TDG	0.759194	2.82e-06	0.82747	0.000195	5975 // carbohydrate metabolism // inferred from electronic annotation /// 6284 // base-excision repair // traceable author statement /// 6281 // DNA repair // inferred from electronic annotation /// 6974 // response to DNA damage stimulus // inferred from electronic annotation
TEAD4	0.216759	0.00656	0.166674	0.000216	1501 // skeletal development // traceable author statement /// 6350 // transcription // inferred from electronic annotation /// 6357 // regulation of transcription from RNA polymerase II promoter // traceable author statement /// 7517 // muscle development // traceable author statement /// 6355 // regulation of transcription, DNA-dependent // inferred from electronic annotation
TFRC	1.211	4.34e-06	0.811316	0.00344	6508 // proteolysis // inferred from electronic annotation /// 6826 // iron ion transport // not recorded /// 6879 // iron ion homeostasis // non-traceable author statement /// 6897 // endocytosis // inferred from electronic annotation /// 6879 // iron ion homeostasis // traceable author statement
TGFB2	0.111563	0.00957	0.154234	0.0011	74 // regulation of progression through cell cycle // inferred from electronic annotation /// 8283 // cell proliferation // inferred from electronic annotation /// 16049 // cell growth // inferred from electronic annotation /// 40007 // growth // inferred from electronic annotation
TGM2	1.36926	9.97e-06	0.816912	0.000385	7186 // G-protein coupled receptor protein signaling pathway // inferred from sequence or structural similarity /// 18149 // peptide cross-linking // inferred from sequence or structural similarity /// 45785 // positive regulation of cell adhesion // inferred from sequence or structural similarity /// 18149 // peptide cross-linking // inferred from electronic annotation
TGOLN2	0.542524	1.68e-05	1.05376	1.02e-05	0
THBS1	1.08652	0.00354	1.4886	0.00401	6928 // cell motility // not recorded /// 7155 // cell adhesion // inferred from electronic annotation /// 7275 // development // traceable author statement /// 7399 // nervous system development // not recorded /// 7596 // blood coagulation // not recorded
THOC1	0.28254	0.00429	1.17804	0.000112	398 // nuclear mRNA splicing, via spliceosome // inferred from electronic annotation /// 6406 // mRNA export from nucleus // inferred from electronic annotation /// 6810 // transport // inferred from electronic annotation /// 7165 // signal transduction // inferred from electronic annotation /// 6397 // mRNA processing // inferred from electronic annotation /// 6396 // RNA processing // traceable…
THRA	0.277846	0.0029	0.158762	0.00355	6355 // regulation of transcription, DNA-dependent // inferred from electronic annotation /// 6366 // transcription from RNA polymerase II promoter // traceable author statement /// 6350 // transcription // inferred from electronic annotation /// 6351 // transcription, DNA-dependent // traceable author statement
TIA1	0.528328	0.000175	0.494032	0.000969	6915 // apoptosis // inferred from electronic annotation /// 6917 // induction of apoptosis // traceable author statement
TIAL1	0.262381	0.00354	0.812753	0.000333	6357 // regulation of transcription from RNA polymerase II promoter // traceable author statement /// 6915 // apoptosis // inferred from electronic annotation /// 6917 // induction of apoptosis // traceable author statement /// 6952 // defense response // traceable author statement
TIMP3	0.425727	0.000473	0.261862	0.000294	7169 // transmembrane receptor protein tyrosine kinase signaling pathway // non-traceable author statement /// 7600 // sensory perception // inferred from electronic annotation /// 7601 // visual perception // inferred from electronic annotation /// 8624 // induction of apoptosis by extracellular signals // non-traceable author statement
TJP1	0.201894	0.00261	0.194574	0.000516	7043 // intercellular junction assembly // traceable author statement
TLK1	0.574755	0.00251	0.986001	9.84e-06	1672 // regulation of chromatin assembly or disassembly // inferred from direct assay /// 6468 // protein amino acid phosphorylation // inferred from direct assay /// 6468 // protein amino acid phosphorylation // non-traceable author statement /// 6886 // intracellular protein transport // inferred from direct assay /// 6974 // response to DNA damage stimulus // inferred from electronic annotatio…
TLN1	0.746362	0.00792	1.12867	4.36e-05	6928 // cell motility // non-traceable author statement /// 7016 // cytoskeletal anchoring // non-traceable author statement
TLR2	0.651046	0.00662	0.657607	0.00792	6917 // induction of apoptosis // traceable author statement /// 6954 // inflammatory response // inferred from electronic annotation /// 7165 // signal transduction // traceable author statement /// 6955 // immune response // inferred from electronic annotation /// 45087 // innate immune response // inferred from electronic annotation /// 6955 // immune response // traceable author statement
TM7SF3	0.301483	0.00183	0.256648	0.000326	0
TMED5	0.582675	6.24e-06	0.671428	0.00273	6886 // intracellular protein transport // inferred from electronic annotation
TMEM2	0.208207	0.00364	0.604783	0.000299	0
TMEM38B	1.13187	6.21e-10	0.372319	5.41e-06	0
TMEM40	0.435149	0.00791	0.276789	0.000758	0
TMEM45A	0.475989	0.00145	0.221091	0.00165	0
TMEM47	0.0890612	0.00832	0.171244	0.00148	0
TNFAIP1	0.191992	0.00248	0.399747	0.000382	6813 // potassium ion transport // inferred from electronic annotation
TNFRSF9	0.18502	0.00215	0.206764	0.00569	6917 // induction of apoptosis // traceable author statement /// 6955 // immune response // not recorded /// 8285 // negative regulation of cell proliferation // traceable author statement
TNFSF14	0.307581	4.38e-05	1.06464	0.00333	1719 // inhibition of caspase activation // inferred from direct assay /// 6917 // induction of apoptosis // traceable author statement /// 6955 // immune response // inferred from electronic annotation /// 7165 // signal transduction // non-traceable author statement /// 8588 // release of cytoplasmic sequestered NF-kappaB // inferred from direct assay /// 42098 // T cell proliferation // non-tr…
TNFSF15	0.130884	0.00382	0.382501	2.08e-07	74 // regulation of progression through cell cycle // traceable author statement /// 6955 // immune response // inferred from electronic annotation /// 7165 // signal transduction // non-traceable author statement
TNIK	0.613062	1.96e-05	1.41467	8.43e-06	6445 // regulation of translation // inferred from direct assay /// 6468 // protein amino acid phosphorylation // non-traceable author statement /// 6950 // response to stress // inferred from direct assay /// 7243 // protein kinase cascade // inferred from direct assay /// 7254 // JNK cascade // traceable author statement /// 6468 // protein amino acid phosphorylation // inferred from electronic…
TNNC2	0.195208	0.000108	0.202373	0.00367	6937 // regulation of muscle contraction // traceable author statement /// 7517 // muscle development // inferred from electronic annotation
TNPO1	0.204078	0.00981	0.949606	0.000214	59 // protein import into nucleus, docking // inferred from electronic annotation /// 60 // protein import into nucleus, translocation // traceable author statement /// 15031 // protein transport // inferred from electronic annotation /// 6810 // transport // inferred from electronic annotation
TNS1	0.281036	0.000291	0.825401	0.00116	7242 // intracellular signaling cascade // inferred from electronic annotation
TNS4	0.161991	0.00572	0.145643	0.00964	7242 // intracellular signaling cascade // inferred from electronic annotation
TNXA /// TNXB	0.311617	1.47e-05	0.196045	3.65e-05	7155 // cell adhesion // inferred from electronic annotation /// 7160 // cell-matrix adhesion // non-traceable author statement /// 7155 // cell adhesion // non-traceable author statement
TOM1L1	0.412968	2.91e-05	0.159806	0.00447	6886 // intracellular protein transport // inferred from electronic annotation /// 6810 // transport // inferred from electronic annotation /// 15031 // protein transport // inferred from electronic annotation
TOMM20	-0.295303	2.03e-05	-0.528341	0.00772	6626 // protein targeting to mitochondrion // non-traceable author statement /// 6605 // protein targeting // inferred from electronic annotation /// 6810 // transport // inferred from electronic annotation /// 6886 // intracellular protein transport // inferred from electronic annotation /// 15031 // protein transport // inferred from electronic annotation
TOMM22	-0.396348	6.98e-06	-0.796218	0.00236	6626 // protein targeting to mitochondrion // traceable author statement /// 15031 // protein transport // inferred from electronic annotation /// 6605 // protein targeting // inferred from electronic annotation /// 6810 // transport // inferred from electronic annotation
TPM1	0.841078	0.000345	1.38697	2.47e-05	6937 // regulation of muscle contraction // traceable author statement /// 7517 // muscle development // inferred from electronic annotation /// 8016 // regulation of heart contraction rate // traceable author statement /// 46580 // negative regulation of Ras protein signal transduction // inferred from electronic annotation
TPSAB1 /// TPSB2	0.958226	0.00787	0.288512	0.000261	6508 // proteolysis // inferred from electronic annotation /// 6952 // defense response // traceable author statement /// 6508 // proteolysis // non-traceable author statement
TRAF1	0.269148	0.00121	0.518803	0.00523	6461 // protein complex assembly // traceable author statement /// 7165 // signal transduction // inferred from electronic annotation /// 42981 // regulation of apoptosis // inferred from electronic annotation /// 6915 // apoptosis // inferred from electronic annotation
TRERF1	0.303586	8.24e-05	0.172598	0.000356	6694 // steroid biosynthesis // non-traceable author statement /// 6707 // cholesterol catabolism // non-traceable author statement /// 7275 // development // non-traceable author statement /// 42592 // homeostasis // non-traceable author statement /// 45449 // regulation of transcription // inferred from electronic annotation /// 45893 // positive regulation of transcription, DNA-dependent // in…
TRHR	0.1655	0.00683	0.144755	0.000921	7165 // signal transduction // inferred from electronic annotation /// 7186 // G-protein coupled receptor protein signaling pathway // traceable author statement /// 7186 // G-protein coupled receptor protein signaling pathway // inferred from electronic annotation
TRIOBP	-0.316059	0.00855	-0.835033	0.0061	30047 // actin modification // non-traceable author statement /// 51016 // barbed-end actin filament capping // non-traceable author statement
TRIP10	0.294634	2.97e-05	0.477369	0.00359	7165 // signal transduction // traceable author statement /// 30036 // actin cytoskeleton organization and biogenesis // non-traceable author statement /// 7154 // cell communication // non-traceable author statement /// 6897 // endocytosis // inferred from electronic annotation
TRIP12	0.284964	0.000223	0.901686	2.9e-05	16567 // protein ubiquitination // non-traceable author statement /// 6464 // protein modification // inferred from electronic annotation /// 6512 // ubiquitin cycle // inferred from electronic annotation
TRPC6	0.371986	0.000566	0.295041	3.42e-06	6812 // cation transport // traceable author statement /// 6816 // calcium ion transport // inferred from electronic annotation /// 6810 // transport // inferred from electronic annotation /// 6811 // ion transport // inferred from electronic annotation /// 6812 // cation transport // inferred from electronic annotation
TRPM1	0.253514	0.000647	0.155894	0.000818	6810 // transport // inferred from electronic annotation /// 6811 // ion transport // inferred from electronic annotation /// 6812 // cation transport // inferred from electronic annotation /// 6810 // transport // traceable author statement
TRPV4	0.210742	0.00328	0.205129	1.71e-05	6812 // cation transport // inferred from electronic annotation /// 6816 // calcium ion transport // inferred from electronic annotation /// 6874 // calcium ion homeostasis // inferred from direct assay /// 6884 // regulation of cell volume // traceable author statement /// 7231 // osmosensory signaling pathway // traceable author statement /// 9612 // response to mechanical stimulus // traceable…
TSC22D2	0.455849	0.00879	0.229404	0.000334	6355 // regulation of transcription, DNA-dependent // inferred from electronic annotation
TSFM	-0.37246	0.000585	-0.522791	0.00267	6412 // protein biosynthesis // inferred from electronic annotation /// 6414 // translational elongation // traceable author statement /// 6414 // translational elongation // inferred from electronic annotation
TSGA10	0.197148	0.000948	0.284678	1.18e-07	7283 // spermatogenesis // traceable author statement
TWSG1	0.536682	9.09e-09	0.202606	0.00828	9790 // embryonic development // inferred from electronic annotation
U2AF2	-0.412807	4.55e-06	-0.521922	0.00635	398 // nuclear mRNA splicing, via spliceosome // inferred from electronic annotation /// 6397 // mRNA processing // inferred from electronic annotation /// 6397 // mRNA processing // traceable author statement
UBE2D1	0.370797	0.00534	0.205233	0.000137	6511 // ubiquitin-dependent protein catabolism // traceable author statement /// 6512 // ubiquitin cycle // inferred from electronic annotation /// 6464 // protein modification // inferred from electronic annotation
UBE2G1	-0.333674	0.000372	-0.905734	0.000652	6512 // ubiquitin cycle // inferred from electronic annotation /// 6464 // protein modification // inferred from electronic annotation
UBE2J1	0.526743	0.00175	0.712729	0.00732	6512 // ubiquitin cycle // inferred from electronic annotation /// 6464 // protein modification // inferred from electronic annotation
UBE2L6	-0.267265	0.00109	-0.92404	0.00377	6512 // ubiquitin cycle // inferred from electronic annotation /// 6464 // protein modification // inferred from electronic annotation /// 6464 // protein modification // traceable author statement
UBE2N	-0.454179	0.000135	-1.02164	0.00081	6512 // ubiquitin cycle // inferred from electronic annotation /// 6464 // protein modification // inferred from electronic annotation
UBQLN2	0.155668	0.000694	0.919003	2.28e-06	6464 // protein modification // inferred from electronic annotation
UPB1	0.152672	0.00763	1.50448	0.00146	6807 // nitrogen compound metabolism // inferred from electronic annotation
UPP1	0.946803	1.24e-05	0.934458	0.00238	9116 // nucleoside metabolism // inferred from electronic annotation /// 9166 // nucleotide catabolism // inferred from electronic annotation /// 6139 // nucleobase, nucleoside, nucleotide and nucleic acid metabolism // traceable author statement
UROD	0.311491	0.00661	0.900376	0.000814	6783 // heme biosynthesis // inferred from electronic annotation /// 6779 // porphyrin biosynthesis // inferred from electronic annotation
USP12	0.345965	0.000278	0.550538	0.00395	6511 // ubiquitin-dependent protein catabolism // inferred from electronic annotation /// 6512 // ubiquitin cycle // inferred from electronic annotation /// 6464 // protein modification // non-traceable author statement
USP14	0.405638	0.000241	1.22477	2.43e-06	6511 // ubiquitin-dependent protein catabolism // inferred from electronic annotation /// 6512 // ubiquitin cycle // inferred from electronic annotation /// 6464 // protein modification // inferred from electronic annotation
USP15	0.447707	0.000111	1.13124	0.00023	6511 // ubiquitin-dependent protein catabolism // inferred from electronic annotation /// 6512 // ubiquitin cycle // inferred from electronic annotation
USP3	0.337854	0.00827	1.35886	0.00215	6511 // ubiquitin-dependent protein catabolism // inferred from electronic annotation /// 6512 // ubiquitin cycle // inferred from electronic annotation
USP33	0.882624	1.76e-07	1.72213	3.51e-07	6511 // ubiquitin-dependent protein catabolism // inferred from sequence or structural similarity /// 6511 // ubiquitin-dependent protein catabolism // traceable author statement /// 16579 // protein deubiquitination // inferred from direct assay /// 16579 // protein deubiquitination // inferred from sequence or structural similarity /// 6512 // ubiquitin cycle // inferred from sequence or struct…
USP46	0.19032	0.00456	0.235125	7.25e-05	6511 // ubiquitin-dependent protein catabolism // inferred from electronic annotation /// 6512 // ubiquitin cycle // inferred from electronic annotation
USP8	0.783712	3.36e-05	0.712231	0.00612	6511 // ubiquitin-dependent protein catabolism // inferred from electronic annotation /// 6512 // ubiquitin cycle // inferred from electronic annotation /// 8283 // cell proliferation // traceable author statement
VAMP4	0.402585	4e-05	0.264848	1.29e-06	6461 // protein complex assembly // not recorded /// 16192 // vesicle-mediated transport // inferred from electronic annotation
VCL	1.10151	0.000526	0.912491	0.00592	7155 // cell adhesion // inferred from electronic annotation
VPS13C	0.30663	5.46e-06	1.09044	0.000948	8104 // protein localization // inferred from electronic annotation
VPS26A	0.493139	0.000466	0.737489	0.00183	6886 // intracellular protein transport // inferred from electronic annotation /// 42147 // retrograde transport, endosome to Golgi // non-traceable author statement /// 6810 // transport // inferred from electronic annotation /// 15031 // protein transport // inferred from electronic annotation
VRK2	0.327119	0.00052	0.589078	0.000204	6468 // protein amino acid phosphorylation // traceable author statement /// 6468 // protein amino acid phosphorylation // inferred from electronic annotation
WASF3	0.564697	0.00578	0.210932	0.00759	6461 // protein complex assembly // traceable author statement /// 30041 // actin filament polymerization // traceable author statement
WDR44	0.615421	0.000141	0.478847	0.000113	0
WNK1	0.707657	0.000947	0.560121	1.77e-06	6468 // protein amino acid phosphorylation // inferred from direct assay /// 6811 // ion transport // inferred from sequence or structural similarity /// 7243 // protein kinase cascade // inferred from direct assay /// 50794 // regulation of cellular process // inferred from sequence or structural similarity /// 6468 // protein amino acid phosphorylation // inferred from electronic annotation
WNT5A	0.175509	0.00355	0.161872	0.00303	7165 // signal transduction // traceable author statement /// 7223 // frizzled-2 signaling pathway // inferred from electronic annotation /// 7267 // cell-cell signaling // traceable author statement /// 9653 // morphogenesis // traceable author statement /// 7275 // development // inferred from electronic annotation /// 16055 // Wnt receptor signaling pathway // inferred from electronic annotati…
WNT6	0.24203	0.000156	0.163658	0.00201	7223 // frizzled-2 signaling pathway // inferred from electronic annotation /// 7267 // cell-cell signaling // non-traceable author statement /// 7275 // development // non-traceable author statement /// 7275 // development // inferred from electronic annotation /// 16055 // Wnt receptor signaling pathway // inferred from electronic annotation
WSB1	0.686944	0.000312	1.4654	2.85e-06	7242 // intracellular signaling cascade // inferred from electronic annotation
WWTR1	0.188857	0.00837	0.122812	0.00543	6350 // transcription // inferred from electronic annotation /// 6355 // regulation of transcription, DNA-dependent // non-traceable author statement /// 6355 // regulation of transcription, DNA-dependent // inferred from electronic annotation
XK	1.70105	2.91e-08	0.853206	3.58e-05	6810 // transport // traceable author statement /// 6865 // amino acid transport // inferred from electronic annotation /// 6810 // transport // inferred from electronic annotation
XPO1	0.417137	0.00576	1.20404	5.93e-05	59 // protein import into nucleus, docking // inferred from electronic annotation /// 15031 // protein transport // inferred from electronic annotation /// 6397 // mRNA processing // inferred from electronic annotation /// 6406 // mRNA export from nucleus // inferred from electronic annotation /// 6810 // transport // inferred from electronic annotation
XYLB	0.197566	0.00569	0.207473	4.59e-05	5975 // carbohydrate metabolism // inferred from electronic annotation
YWHAE	-0.166713	0.00076	-0.700226	0.000787	0
YWHAZ	0.545182	0.0032	0.260148	0.00467	0
YY1	-0.572711	2.28e-08	-0.573535	0.00648	6350 // transcription // inferred from electronic annotation /// 6357 // regulation of transcription from RNA polymerase II promoter // traceable author statement /// 19735 // antimicrobial humoral response (sensu Vertebrata) // traceable author statement /// 6355 // regulation of transcription, DNA-dependent // inferred from electronic annotation
ZBTB1	0.593293	0.00151	0.160661	0.000643	6350 // transcription // inferred from electronic annotation /// 6355 // regulation of transcription, DNA-dependent // inferred from electronic annotation
ZBTB10	0.344802	5.72e-05	0.306224	0.00101	6350 // transcription // inferred from electronic annotation /// 6355 // regulation of transcription, DNA-dependent // inferred from electronic annotation
ZFP106	0.339123	0.000111	0.539743	0.0079	0
ZFP37	0.111637	0.00415	0.171295	0.000452	6350 // transcription // inferred from electronic annotation /// 6355 // regulation of transcription, DNA-dependent // non-traceable author statement /// 6355 // regulation of transcription, DNA-dependent // inferred from electronic annotation
ZFR	1.19507	9.03e-09	0.576074	0.00519	0
ZMYND11	0.582706	5.58e-08	0.242269	0.000336	122 // negative regulation of transcription from RNA polymerase II promoter // traceable author statement /// 6350 // transcription // inferred from electronic annotation /// 6355 // regulation of transcription, DNA-dependent // inferred from electronic annotation /// 7049 // cell cycle // inferred from electronic annotation /// 8283 // cell proliferation // traceable author statement /// 45786 /…
ZNF141	0.430066	0.00014	0.192626	0.00151	6350 // transcription // inferred from electronic annotation /// 6355 // regulation of transcription, DNA-dependent // inferred from electronic annotation /// 9653 // morphogenesis // traceable author statement
ZNF167	0.254163	0.000688	0.12527	0.0061	6350 // transcription // inferred from electronic annotation /// 6355 // regulation of transcription, DNA-dependent // inferred from electronic annotation
ZNF451	0.777801	1.75e-08	1.6021	4.48e-06	6350 // transcription // inferred from electronic annotation /// 6355 // regulation of transcription, DNA-dependent // inferred from electronic annotation
ZNF468	0.53532	1.5e-05	0.205957	0.000148	6350 // transcription // inferred from electronic annotation /// 6355 // regulation of transcription, DNA-dependent // inferred from electronic annotation
ZNF480	0.559997	0.00113	0.189647	0.00595	6350 // transcription // inferred from electronic annotation /// 6355 // regulation of transcription, DNA-dependent // inferred from electronic annotation
ZNF623	0.225217	0.00916	0.322615	7.92e-06	6350 // transcription // inferred from electronic annotation /// 6355 // regulation of transcription, DNA-dependent // inferred from electronic annotation
ZNF638	0.413225	0.00107	1.1897	9.21e-05	8380 // RNA splicing // traceable author statement
ZNF81	0.164116	0.00625	0.173783	0.00114	6350 // transcription // inferred from electronic annotation /// 6355 // regulation of transcription, DNA-dependent // non-traceable author statement /// 6355 // regulation of transcription, DNA-dependent // inferred from electronic annotation
ZWILCH	0.713717	0.000169	0.241666	0.00207	0
